# Supplementary material for: Crystal structure of 1-anilino-5-methyl-1H-1,2,3-triazole-4-carb­oxy­lic acid monohydrate
Source: Acta Crystallogr E Crystallogr Commun. 2019 May 3;75(Pt 6):738–41. doi: 10.1107/S2056989019005711 (PMC6658979; doi:10.1107/S2056989019005711)
Supplement: Supplementary file 1 [file e-75-00738-sup1.cif]

##############################################################################
#                                                                            #
# This CIF contains the data in a paper accepted for publication in          #
# Acta Crystallographica Section E. It conforms to the requirements of       #
# Notes for Authors for Acta Crystallographica Section E, and has been       #
# peer reviewed under the auspices of the IUCr Commission on Journals.       #
#                                                                            #
# Full details of the Crystallographic Information File format               #
# are given in the paper "The Crystallographic Information File (CIF):       #
# a New Standard Archive File for Crystallography" by S. R. Hall, F. H.      #
# Allen and I. D. Brown [Acta Cryst. (1991), A47, 655-685].                  #
#                                                                            #
# The current version of the core CIF dictionary is obtainable from          #
# ftp://ftp.iucr.org/pub/cif_core.dic.                                       #
#                                                                            #
# Software is freely available for graphical display of the structure(s)     #
# in this CIF. For information consult the CIF software page                 #
# http://www.iucr.org/resources/cif/software.                                #
#                                                                            #
# This file may be used for bona fide research purposes within the           #
# scientific community so long as proper attribution is given to the journal # 
# article from which it was obtained.                                        #
#                                                                            #
##############################################################################
data_I
_database_code_depnum_ccdc_archive 'CCDC 1912546'
_audit_creation_method     'SHELXL-2016/6'
_journal_date_recd_electronic     2019-04-16
_journal_date_accepted     2019-04-25
_journal_name_full     'Acta Crystallographica, Section E'
_journal_year     2019
_journal_volume     75
_journal_issue      6
_journal_page_first     738
_journal_page_last     741
_journal_paper_category     GO
_journal_paper_doi     10.1107/S2056989019005711
_journal_coeditor_code     EX2020
_publ_contact_author_name     'Jackson A. L. C. Resende'
_publ_contact_author_address
;
Instituto de Ci\^encias Exatas e da Terra
Campus Universit\'ario do Araguaia
Universidade Federal do Mato Grosso
Avenida Universit\'aria, 3500
Pontal do Araguaia - MT
Brazil
CEP 78698-000
;
_publ_contact_author_email     'jacksonresende@ufmt.br'
_publ_contact_author_fax     +55(66)3402-0700
_publ_contact_author_phone     +55(66)3402-1108
_publ_section_title
;
Crystal structure of 1-anilino-5-methyl-1<i>H</i>-1,2,3-triazole-4-carboxylic
acid monohydrate
;
loop_
    _publ_author_name
    _publ_author_footnote
    _publ_author_address
    'Moreira, Ol\'ivia B. O.' .
;
Programa de P\'os Gradua\,c\~ao em Qu\'imica
Grupo de Qu\'imica Anal\'itica e Quimiometria - GQAQ
Departamento de Qu\'imica,
Universidade Federal de Juiz de Fora
Rua Jos\'e Louren\,co Kelmer, s/n
Juiz de Fora - MG
CEP 36036-330
Brazil
;
    'Freitas, Maria Clara R.' .
;
Instituto de Qu\'imica,
Universidade Federal Rural do Rio de Janeiro
BR-465, Km 7
CEP 23.890-000
Serop\'edica, RJ,
Brazil
;
    'Souza, Karynne C.' .
;
Instituto de Ci\^encias Exatas e da Terra
Campus Universit\'ario do Araguaia
Universidade Federal do Mato Grosso
Avenida Universit\'aria, 3500
Pontal do Araguaia - MT
CEP 78698-000
Brazil
;
    'Jord\~ao, Alessandro K.' .
;
Departamento de Farm\'acia,
Universidade Federal do Rio Grande do Norte
R. Gen. Gustavo Cordeiro de Faria, S/N,
Natal - RN
CEP 59012-570
Brazil
;
    'Resende, Jackson A. L. C.' .
;
Instituto de Ci\^encias Exatas e da Terra
Campus Universit\'ario do Araguaia
Universidade Federal do Mato Grosso
Avenida Universit\'aria, 3500
Pontal do Araguaia - MT
CEP 78698-000
Brazil
;
_publ_section_synopsis
;
The water molecule connects the molecules in the crystal packing. The crystal
structure exhibits N---H...O, O---H...O and O---H...N interactions, resulting
in the formation of a three-dimensional framework.
;
_chemical_name_systematic
;
1-Anilino-5-methyl-1<i>H</i>-1,2,3-triazole-4-carboxylic acid
monohydrate
;
_chemical_name_common     ?
_chemical_formula_moiety     'C10 H10 N4 O2, H2 O'
_chemical_formula_sum     'C10 H12 N4 O3'
_chemical_formula_iupac     'C10 H10 N4 O2, H2 O'
_chemical_formula_weight     236.24
_chemical_melting_point     ?
_space_group_crystal_system     monoclinic
_space_group_name_H-M_alt     'P 21/c'
_space_group_name_Hall     '-P 2ybc'
loop_
    _space_group_symop_operation_xyz
    'x, y, z'
    '-x, y+1/2, -z+1/2'
    '-x, -y, -z'
    'x, -y-1/2, z-1/2'
_cell_length_a     7.2288(14)
_cell_length_b     6.8265(14)
_cell_length_c     23.922(5)
_cell_angle_alpha     90
_cell_angle_beta     98.69(3)
_cell_angle_gamma     90
_cell_volume     1167.0(4)
_cell_formula_units_Z     4
_cell_measurement_reflns_used     11378
_cell_measurement_theta_min     3.106
_cell_measurement_theta_max     25.242
_cell_measurement_temperature     298(2)
_exptl_crystal_description     block
_exptl_crystal_colour     colourless
_exptl_crystal_size_max     0.24
_exptl_crystal_size_mid     0.20
_exptl_crystal_size_min     0.06
_exptl_crystal_density_diffrn     1.345
_exptl_crystal_density_meas     ?
_exptl_crystal_density_method     ?
_exptl_crystal_F_000     496
_exptl_absorpt_coefficient_mu     0.102
_exptl_absorpt_correction_type     multi-scan
_exptl_absorpt_process_details
;
(SADABS; Bruker, 2008)
;
_exptl_absorpt_correction_T_min     0.7006
_exptl_absorpt_correction_T_max     0.7453
_diffrn_ambient_temperature     298(2)
_diffrn_radiation_type     MoK\a
_diffrn_radiation_wavelength     0.71073
_diffrn_radiation_monochromator     'horizonally mounted graphite crystal'
_diffrn_measurement_device_type     'Bruker KappaCCD'
_diffrn_measurement_device     '95mm CCD camera on \k-goniostat'
_diffrn_measurement_method     'CCD'
_diffrn_detector_area_resol_mean     9
_diffrn_reflns_number     11378
_diffrn_reflns_av_R_equivalents     0.0422
_diffrn_reflns_av_unetI/netI     0.0341
_diffrn_reflns_theta_min     3.106
_diffrn_reflns_theta_max     25.665
_diffrn_reflns_theta_full     25.242
_diffrn_measured_fraction_theta_max     0.998
_diffrn_measured_fraction_theta_full     0.998
_diffrn_reflns_limit_h_min     -8
_diffrn_reflns_limit_h_max     8
_diffrn_reflns_limit_k_min     -8
_diffrn_reflns_limit_k_max     7
_diffrn_reflns_limit_l_min     -28
_diffrn_reflns_limit_l_max     29
_reflns_number_total     2207
_reflns_number_gt     1559
_reflns_threshold_expression     'I > 2\s(I)'
_refine_ls_structure_factor_coef     Fsqd
_refine_ls_matrix_type     full
_refine_ls_R_factor_all     0.0718
_refine_ls_R_factor_gt     0.0412
_refine_ls_wR_factor_gt     0.0876
_refine_ls_wR_factor_ref     0.0997
_refine_ls_goodness_of_fit_ref     1.037
_refine_ls_restrained_S_all     1.037
_refine_ls_number_reflns     2207
_refine_ls_number_parameters     191
_refine_ls_number_restraints     0
_refine_ls_hydrogen_treatment     mixed
_refine_ls_weighting_scheme     calc
_refine_ls_weighting_details
              'w=1/[\s^2^(Fo^2^)+(0.0451P)^2^+0.2317P] where P=(Fo^2^+2Fc^2^)/3'
_atom_sites_solution_hydrogens     mixed
_atom_sites_solution_primary     ?
_atom_sites_solution_secondary     ?
_refine_ls_shift/su_max     0.000
_refine_ls_shift/su_mean     0.000
_refine_diff_density_max     0.178
_refine_diff_density_min     -0.154
_refine_ls_extinction_method
;
SHELXL2016 (Sheldrick, 2015b)
;
_refine_ls_extinction_coef     0.016(3)
_refine_ls_extinction_expression
                                  'Fc^*^=kFc[1+0.001xFc^2^\l^3^/sin(2\q)]^-1/4^'
loop_
    _atom_type_symbol
    _atom_type_description
    _atom_type_scat_dispersion_real
    _atom_type_scat_dispersion_imag
    _atom_type_scat_source
    'C' 'C' 0.0033 0.0016
                         'International Tables Vol C Tables 4.2.6.8 and 6.1.1.4'
    'H' 'H' 0.0000 0.0000
                         'International Tables Vol C Tables 4.2.6.8 and 6.1.1.4'
    'N' 'N' 0.0061 0.0033
                         'International Tables Vol C Tables 4.2.6.8 and 6.1.1.4'
    'O' 'O' 0.0106 0.0060
                         'International Tables Vol C Tables 4.2.6.8 and 6.1.1.4'
_computing_data_collection
;
COLLECT (Bruker, 2004)
;
_computing_cell_refinement
;
DIRAX/LSQ (Duisenberg, 1992)
;
_computing_data_reduction
;
EvalCCD (Duisenberg <i>et al.</i>, 2003)
;
_computing_structure_solution
;
SHELXT (Sheldrick, 2015a)
;
_computing_structure_refinement
;
SHELXL2016 (Sheldrick, 2015b)
;
_computing_molecular_graphics
;
<i>OLEX2</i> (Dolomanov <i>et al.</i>, 2009) and
Mercury (Macrae <i>et al.</i>, 2008)
;
_computing_publication_material
;
<i>OLEX2</i> (Dolomanov <i>et al.</i>, 2009)
;
loop_
    _atom_site_type_symbol
    _atom_site_label
    _atom_site_fract_x
    _atom_site_fract_y
    _atom_site_fract_z
    _atom_site_U_iso_or_equiv
    _atom_site_adp_type
    _atom_site_calc_flag
    _atom_site_occupancy
    _atom_site_disorder_assembly
    _atom_site_disorder_group
    N N1 0.1134(2) 0.5773(2) 0.07579(6) 0.0470(4) Uani d 1 . .
    N N2 0.1952(2) 0.4253(2) 0.10201(7) 0.0490(4) Uani d 1 . .
    N N3 0.0553(2) 0.3016(2) 0.11042(6) 0.0408(4) Uani d 1 . .
    N N4 0.0956(2) 0.1211(2) 0.13675(6) 0.0456(4) Uani d 1 . .
    O O1 -0.11452(18) 0.8386(2) 0.01606(6) 0.0548(4) Uani d 1 . .
    O O2 -0.37050(18) 0.6983(2) 0.03987(6) 0.0626(4) Uani d 1 . .
    C C1 -0.2030(3) 0.7017(3) 0.04017(7) 0.0416(4) Uani d 1 . .
    C C2 -0.0763(2) 0.5512(3) 0.06831(7) 0.0379(4) Uani d 1 . .
    C C3 -0.1165(2) 0.3727(2) 0.09034(7) 0.0375(4) Uani d 1 . .
    C C4 0.1777(2) 0.1351(2) 0.19481(7) 0.0387(4) Uani d 1 . .
    C C5 0.3163(3) 0.0044(3) 0.21538(9) 0.0536(5) Uani d 1 . .
    C C6 0.3937(3) 0.0088(3) 0.27196(9) 0.0608(6) Uani d 1 . .
    C C7 0.3320(3) 0.1427(3) 0.30781(9) 0.0552(6) Uani d 1 . .
    C C8 0.1928(3) 0.2721(3) 0.28731(9) 0.0575(5) Uani d 1 . .
    C C9 0.1139(3) 0.2681(3) 0.23076(8) 0.0502(5) Uani d 1 . .
    C C10 -0.2922(3) 0.2638(3) 0.09330(8) 0.0507(5) Uani d 1 . .
    H H10A -0.397146 0.341238 0.076648 0.076 Uiso calc 0.5 . .
    H H10B -0.290788 0.142584 0.073046 0.076 Uiso calc 0.5 . .
    H H10C -0.302575 0.237247 0.132110 0.076 Uiso calc 0.5 . .
    H H10D -0.263193 0.139474 0.111221 0.076 Uiso calc 0.5 . .
    H H10E -0.369552 0.338129 0.114823 0.076 Uiso calc 0.5 . .
    H H10F -0.357764 0.243466 0.055760 0.076 Uiso calc 0.5 . .
    O O1W 0.3100(2) 0.9111(2) 0.05054(6) 0.0509(4) Uani d 1 . .
    H H1 -0.199(3) 0.926(4) -0.0049(10) 0.081(7) Uiso d 1 . .
    H H9 0.022(3) 0.353(3) 0.2172(8) 0.058(6) Uiso d 1 . .
    H H5 0.359(3) -0.091(3) 0.1907(9) 0.067(6) Uiso d 1 . .
    H H6 0.495(3) -0.078(3) 0.2851(9) 0.076(7) Uiso d 1 . .
    H H7 0.388(3) 0.149(3) 0.3456(10) 0.067(6) Uiso d 1 . .
    H H8 0.139(3) 0.367(4) 0.3125(10) 0.083(7) Uiso d 1 . .
    H H4 0.170(3) 0.056(3) 0.1157(9) 0.063(6) Uiso d 1 . .
    H H1WA 0.415(4) 0.876(4) 0.0455(10) 0.074(8) Uiso d 1 . .
    H H1WB 0.241(4) 0.800(4) 0.0552(10) 0.089(8) Uiso d 1 . .
loop_
    _atom_site_aniso_label
    _atom_site_aniso_U_11
    _atom_site_aniso_U_22
    _atom_site_aniso_U_33
    _atom_site_aniso_U_12
    _atom_site_aniso_U_13
    _atom_site_aniso_U_23
    N1 0.0395(9) 0.0483(9) 0.0530(9) 0.0066(7) 0.0060(7) 0.0148(8)
    N2 0.0410(9) 0.0486(9) 0.0570(10) 0.0059(8) 0.0067(7) 0.0150(8)
    N3 0.0423(9) 0.0390(8) 0.0404(8) 0.0054(7) 0.0043(6) 0.0064(7)
    N4 0.0573(10) 0.0355(9) 0.0431(9) 0.0114(7) 0.0046(7) 0.0046(7)
    O1 0.0467(8) 0.0527(8) 0.0641(9) 0.0101(7) 0.0057(7) 0.0233(7)
    O2 0.0394(8) 0.0704(10) 0.0785(10) 0.0141(7) 0.0102(7) 0.0187(8)
    C1 0.0426(11) 0.0450(11) 0.0374(9) 0.0082(9) 0.0068(8) 0.0011(8)
    C2 0.0361(10) 0.0419(10) 0.0355(9) 0.0054(8) 0.0051(7) 0.0020(8)
    C3 0.0407(10) 0.0403(10) 0.0313(9) 0.0053(8) 0.0053(7) -0.0019(8)
    C4 0.0390(10) 0.0348(9) 0.0428(10) 0.0029(8) 0.0080(8) 0.0070(8)
    C5 0.0580(13) 0.0519(12) 0.0522(12) 0.0201(10) 0.0129(10) 0.0078(10)
    C6 0.0533(13) 0.0678(15) 0.0594(14) 0.0172(11) 0.0027(10) 0.0192(12)
    C7 0.0569(13) 0.0638(14) 0.0433(11) -0.0076(11) 0.0022(10) 0.0109(11)
    C8 0.0658(14) 0.0566(13) 0.0506(12) 0.0041(11) 0.0107(10) -0.0039(11)
    C9 0.0498(12) 0.0487(12) 0.0512(12) 0.0146(10) 0.0045(9) 0.0020(10)
    C10 0.0478(11) 0.0478(11) 0.0557(12) -0.0048(9) 0.0053(9) -0.0045(9)
    O1W 0.0430(9) 0.0445(8) 0.0649(9) 0.0073(7) 0.0074(7) 0.0108(7)
_geom_special_details
;
 All esds (except the esd in the dihedral angle between two l.s. planes)
 are estimated using the full covariance matrix.  The cell esds are taken
 into account individually in the estimation of esds in distances, angles
 and torsion angles; correlations between esds in cell parameters are only
 used when they are defined by crystal symmetry.  An approximate (isotropic)
 treatment of cell esds is used for estimating esds involving l.s. planes.
;
loop_
    _geom_bond_atom_site_label_1
    _geom_bond_atom_site_label_2
    _geom_bond_site_symmetry_2
    _geom_bond_distance
    _geom_bond_publ_flag
    N1 N2 . 1.307(2) ?
    N1 C2 . 1.367(2) ?
    N2 N3 . 1.356(2) ?
    N3 C3 . 1.352(2) ?
    N3 N4 . 1.394(2) ?
    N4 C4 . 1.429(2) ?
    N4 H4 . 0.91(2) ?
    O1 C1 . 1.314(2) ?
    O1 H1 . 0.94(2) ?
    O2 C1 . 1.210(2) ?
    C1 C2 . 1.470(2) ?
    C2 C3 . 1.376(2) ?
    C3 C10 . 1.482(2) ?
    C4 C5 . 1.376(3) ?
    C4 C9 . 1.377(3) ?
    C5 C6 . 1.385(3) ?
    C5 H5 . 0.96(2) ?
    C6 C7 . 1.373(3) ?
    C6 H6 . 0.96(2) ?
    C7 C8 . 1.372(3) ?
    C7 H7 . 0.93(2) ?
    C8 C9 . 1.387(3) ?
    C8 H8 . 1.00(2) ?
    C9 H9 . 0.90(2) ?
    C10 H10A . 0.9600 ?
    C10 H10B . 0.9600 ?
    C10 H10C . 0.9600 ?
    C10 H10D . 0.9600 ?
    C10 H10E . 0.9600 ?
    C10 H10F . 0.9600 ?
    O1W H1WA . 0.82(3) ?
    O1W H1WB . 0.92(3) ?
loop_
    _geom_angle_atom_site_label_1
    _geom_angle_atom_site_label_2
    _geom_angle_atom_site_label_3
    _geom_angle_site_symmetry_1
    _geom_angle_site_symmetry_3
    _geom_angle
    _geom_angle_publ_flag
    N2 N1 C2 . . 109.36(14) ?
    N1 N2 N3 . . 105.80(14) ?
    C3 N3 N2 . . 112.91(14) ?
    C3 N3 N4 . . 126.55(15) ?
    N2 N3 N4 . . 120.53(14) ?
    N3 N4 C4 . . 114.07(14) ?
    N3 N4 H4 . . 106.5(13) ?
    C4 N4 H4 . . 112.3(14) ?
    C1 O1 H1 . . 111.4(14) ?
    O2 C1 O1 . . 124.32(17) ?
    O2 C1 C2 . . 122.91(17) ?
    O1 C1 C2 . . 112.77(15) ?
    N1 C2 C3 . . 109.33(15) ?
    N1 C2 C1 . . 120.80(15) ?
    C3 C2 C1 . . 129.87(16) ?
    N3 C3 C2 . . 102.58(14) ?
    N3 C3 C10 . . 123.43(16) ?
    C2 C3 C10 . . 133.97(16) ?
    C5 C4 C9 . . 119.92(18) ?
    C5 C4 N4 . . 118.51(16) ?
    C9 C4 N4 . . 121.46(16) ?
    C4 C5 C6 . . 120.0(2) ?
    C4 C5 H5 . . 120.3(13) ?
    C6 C5 H5 . . 119.7(13) ?
    C7 C6 C5 . . 120.3(2) ?
    C7 C6 H6 . . 120.8(13) ?
    C5 C6 H6 . . 118.8(13) ?
    C8 C7 C6 . . 119.7(2) ?
    C8 C7 H7 . . 120.1(13) ?
    C6 C7 H7 . . 120.2(13) ?
    C7 C8 C9 . . 120.5(2) ?
    C7 C8 H8 . . 122.1(13) ?
    C9 C8 H8 . . 117.3(14) ?
    C4 C9 C8 . . 119.66(19) ?
    C4 C9 H9 . . 119.7(13) ?
    C8 C9 H9 . . 120.6(13) ?
    C3 C10 H10A . . 109.5 ?
    C3 C10 H10B . . 109.5 ?
    H10A C10 H10B . . 109.5 ?
    C3 C10 H10C . . 109.5 ?
    H10A C10 H10C . . 109.5 ?
    H10B C10 H10C . . 109.5 ?
    C3 C10 H10D . . 109.5 ?
    H10A C10 H10D . . 141.1 ?
    H10B C10 H10D . . 56.3 ?
    H10C C10 H10D . . 56.3 ?
    C3 C10 H10E . . 109.5 ?
    H10A C10 H10E . . 56.3 ?
    H10B C10 H10E . . 141.1 ?
    H10C C10 H10E . . 56.3 ?
    H10D C10 H10E . . 109.5 ?
    C3 C10 H10F . . 109.5 ?
    H10A C10 H10F . . 56.3 ?
    H10B C10 H10F . . 56.3 ?
    H10C C10 H10F . . 141.1 ?
    H10D C10 H10F . . 109.5 ?
    H10E C10 H10F . . 109.5 ?
    H1WA O1W H1WB . . 108(2) ?
loop_
    _geom_torsion_atom_site_label_1
    _geom_torsion_atom_site_label_2
    _geom_torsion_atom_site_label_3
    _geom_torsion_atom_site_label_4
    _geom_torsion_site_symmetry_1
    _geom_torsion_site_symmetry_2
    _geom_torsion_site_symmetry_3
    _geom_torsion_site_symmetry_4
    _geom_torsion
    _geom_torsion_publ_flag
    C2 N1 N2 N3 . . . . 0.73(19) ?
    N1 N2 N3 C3 . . . . -0.55(19) ?
    N1 N2 N3 N4 . . . . 178.75(14) ?
    C3 N3 N4 C4 . . . . -114.38(18) ?
    N2 N3 N4 C4 . . . . 66.4(2) ?
    N2 N1 C2 C3 . . . . -0.69(19) ?
    N2 N1 C2 C1 . . . . 179.51(15) ?
    O2 C1 C2 N1 . . . . -168.96(17) ?
    O1 C1 C2 N1 . . . . 10.7(2) ?
    O2 C1 C2 C3 . . . . 11.3(3) ?
    O1 C1 C2 C3 . . . . -169.10(17) ?
    N2 N3 C3 C2 . . . . 0.13(18) ?
    N4 N3 C3 C2 . . . . -179.11(15) ?
    N2 N3 C3 C10 . . . . 178.74(15) ?
    N4 N3 C3 C10 . . . . -0.5(3) ?
    N1 C2 C3 N3 . . . . 0.32(18) ?
    C1 C2 C3 N3 . . . . -179.89(16) ?
    N1 C2 C3 C10 . . . . -178.06(18) ?
    C1 C2 C3 C10 . . . . 1.7(3) ?
    N3 N4 C4 C5 . . . . -141.88(17) ?
    N3 N4 C4 C9 . . . . 41.9(2) ?
    C9 C4 C5 C6 . . . . -1.1(3) ?
    N4 C4 C5 C6 . . . . -177.43(18) ?
    C4 C5 C6 C7 . . . . 0.3(3) ?
    C5 C6 C7 C8 . . . . 0.1(3) ?
    C6 C7 C8 C9 . . . . 0.2(3) ?
    C5 C4 C9 C8 . . . . 1.4(3) ?
    N4 C4 C9 C8 . . . . 177.62(18) ?
    C7 C8 C9 C4 . . . . -1.0(3) ?
loop_
    _geom_hbond_atom_site_label_D
    _geom_hbond_atom_site_label_H
    _geom_hbond_atom_site_label_A
    _geom_hbond_site_symmetry_A
    _geom_hbond_distance_DH
    _geom_hbond_distance_HA
    _geom_hbond_distance_DA
    _geom_hbond_angle_DHA
    O1 H1 O1W 3_575 0.94(2) 1.68(3) 2.6030(19) 167(2)
    N4 H4 O1W 1_545 0.91(2) 2.22(2) 3.111(2) 169.2(19)
    O1W H1WA O2 1_655 0.82(3) 1.99(3) 2.773(2) 159(2)
    O1W H1WB N1 . 0.92(3) 1.88(3) 2.800(2) 172(2)
_shelx_space_group_comment
;
The symmetry employed for this shelxl refinement is uniquely defined
by the following loop, which should always be used as a source of
symmetry information in preference to the above space-group names.
They are only intended as comments.
;
_shelx_estimated_absorpt_T_min     0.976
_shelx_estimated_absorpt_T_max     0.994
_shelx_hkl_file
;
   0   2   0   81.83    1.99
   0  -2   0   83.66    1.93
   0  -2   0   80.96    1.92
   0  -2   0   82.04    1.99
   0   3   0    0.45    0.29
   0  -3   0   -0.25    0.22
   0  -3   0   -0.25    0.24
   0  -3   0   -0.18    0.27
   0   4   0   17.28    0.89
   0  -4   0   16.31    0.89
   0  -4   0   15.27    0.82
   0  -4   0   16.20    0.83
   0   5   0    0.52    0.46
   0  -5   0    0.32    0.35
   0  -5   0   -0.39    0.31
   0  -6   0    1.58    0.57
   0  -6   0    1.11    0.52
   0  -6   0    2.52    0.56
   0  -7   0   -0.24    0.63
   0  -7   0   -0.11    0.61
   0  -7   0   -1.07    0.57
   0  -8   0    0.69    0.71
  -1  -8   0    1.25    0.72
  -1  -8   0    0.22    0.70
  -1  -7   0    4.60    0.85
  -1  -7   0    4.26    0.78
  -1  -7   0    3.84    0.70
  -1  -6   0    1.61    0.58
  -1  -6   0    2.93    0.58
  -1  -6   0    2.17    0.54
  -1  -5   0    4.53    0.56
  -1  -5   0    4.46    0.60
  -1  -5   0    4.38    0.57
  -1  -4   0   24.94    1.07
  -1  -4   0   26.86    1.12
  -1  -4   0   25.60    1.12
  -1  -3   0   13.28    0.70
  -1  -3   0   14.83    0.71
   1   3   0   13.69    0.70
  -1  -2   0   34.98    1.05
  -1  -2   0   34.18    1.03
   1   2   0   34.24    1.04
  -1  -1   0  500.41    9.78
   1   1   0  500.94    9.78
  -1   1   0  473.61    9.63
  -1   1   0  492.09    9.46
   1  -1   0  438.46    9.71
   1  -1   0  512.55    9.47
   1  -1   0  505.24    9.66
  -1   2   0   33.86    1.09
  -1   2   0   33.25    1.02
   1  -2   0   33.21    1.08
   1  -2   0   35.37    1.04
  -1   3   0   14.18    0.69
  -1   3   0   14.72    0.75
   1  -3   0   13.91    0.73
   1  -3   0   13.67    0.69
  -1   4   0   25.93    1.08
  -1   4   0   25.11    1.16
   1  -4   0   25.61    1.08
   1  -4   0   26.75    1.19
  -1   5   0    4.53    0.63
   1  -5   0    3.74    0.55
   1  -5   0    4.09    0.61
   1  -5   0    4.85    0.56
  -1   6   0    2.63    0.71
   1  -6   0    1.71    0.51
   1  -6   0    2.41    0.60
   1  -6   0    1.28    0.60
   1  -7   0    4.94    0.84
   1  -7   0    4.42    0.73
   1  -7   0    5.30    0.78
   1  -8   0    0.53    0.69
   1  -8   0    2.23    0.86
  -2  -8   0    0.25    0.76
  -2  -8   0    0.37    0.69
  -2  -7   0    0.91    0.58
  -2  -7   0    1.77    0.64
  -2  -6   0    2.60    0.56
  -2  -6   0    0.54    0.49
  -2  -6   0    1.61    0.62
  -2  -5   0    1.74    0.48
  -2  -5   0    1.66    0.48
  -2  -4   0    0.64    0.32
  -2  -4   0    1.07    0.36
   2   4   0    0.97    0.30
  -2  -3   0    0.18    0.31
   2   3   0   -0.06    0.21
   2   3   0    0.07    0.17
  -2  -2   0    8.40    0.55
   2   2   0    7.86    1.34
   2   2   0    7.69    0.45
  -2  -1   0  324.22    6.52
   2   1   0  309.51    6.51
  -2   0   0  279.89    5.69
  -2   0   0  270.32    5.37
   2   0   0  276.70    5.70
  -2   1   0  314.00    6.47
  -2   1   0  309.82    6.35
   2  -1   0  310.11    6.55
   2  -1   0  307.71    6.36
  -2   2   0    8.72    0.97
  -2   2   0    7.96    0.54
   2  -2   0    6.88    0.45
   2  -2   0    6.87    5.88
   2  -2   0    7.50    0.55
  -2   3   0    0.19    0.34
  -2   3   0   -0.04    0.27
   2  -3   0    0.27    0.35
   2  -3   0    0.13    0.21
  -2   4   0    0.48    0.40
  -2   4   0    0.50    0.36
   2  -4   0    0.40    0.31
   2  -4   0   -0.44    0.40
  -2   5   0    2.20    0.62
  -2   5   0    1.13    0.47
   2  -5   0    1.93    0.48
   2  -5   0    2.15    0.59
  -2   6   0    3.40    0.84
  -2   6   0    1.44    0.61
   2  -6   0    2.86    0.60
   2  -6   0    1.83    0.65
   2  -7   0    0.32    0.55
   2  -7   0   -0.60    0.65
   2  -8   0    0.40    0.86
   2  -8   0    1.75    0.77
  -3  -7   0    0.16    0.63
  -3  -7   0    0.21    0.52
  -3  -6   0    0.65    0.50
  -3  -6   0    0.75    0.64
  -3  -5   0   -0.17    0.41
  -3  -5   0    0.89    0.55
   3   5   0    0.07    0.37
  -3  -4   0   12.90    0.88
   3   4   0   12.85    0.87
  -3  -3   0    6.59    0.61
   3   3   0    6.99    0.51
   3   3   0    7.64    0.65
  -3  -2   0    4.68    0.46
   3   2   0    5.07    0.48
   3   2   0    4.60    0.51
  -3  -1   0  136.04    3.29
   3   1   0  137.03    3.36
   3   1   0  143.16    3.35
  -3   0   0    0.31    0.25
  -3   0   0    0.06    0.09
   3   0   0   -0.21    0.26
   3   0   0   -0.04    0.27
  -3   1   0  138.24    3.23
  -3   1   0  132.46    3.24
   3  -1   0  134.03    3.21
   3  -1   0  129.37    3.30
   3  -1   0  139.31    2.88
  -3   2   0    3.97    0.43
  -3   2   0    4.50    0.52
   3  -2   0    4.54    0.49
   3  -2   0    4.78    0.55
   3  -2   0    4.94    0.48
  -3   3   0    6.60    0.65
  -3   3   0    6.66    0.59
   3  -3   0    7.71    0.62
   3  -3   0    6.41    0.60
   3  -3   0    6.44    0.53
  -3   4   0   13.16    0.86
  -3   4   0   13.83    0.98
   3  -4   0   13.78    0.87
   3  -4   0   14.04    0.97
  -3   5   0   -0.20    0.42
  -3   5   0    0.26    0.58
   3  -5   0    0.34    0.49
   3  -5   0    0.28    0.44
  -3   6   0   -0.70    0.62
   3  -6   0    0.18    0.60
   3  -6   0   -0.23    0.48
   3  -7   0    0.17    0.59
   3  -7   0    2.05    0.81
  -4  -7   0    0.87    0.65
  -4  -7   0    1.57    0.65
   4   7   0    0.86    0.68
  -4  -6   0    0.68    0.51
   4   6   0    1.77    0.63
  -4  -5   0    3.81    0.58
  -4  -5   0    4.99    0.82
   4   5   0    4.46    0.69
  -4  -4   0    8.93    0.84
   4   4   0    8.45    0.78
  -4  -3   0    4.72    0.56
   4   3   0    3.96    0.56
   4   3   0    3.92    0.51
  -4  -2   0   -0.15    0.37
   4   2   0    0.13    0.34
   4   2   0   -0.04    0.34
  -4  -1   0   16.47    0.91
   4   1   0   15.08    0.90
   4   1   0   17.35    0.93
  -4   0   0  324.64    7.05
   4   0   0  328.97    7.31
   4   0   0  320.49    7.08
  -4   1   0   15.33    0.86
  -4   1   0   15.37    0.85
   4  -1   0   15.81    0.92
   4  -1   0   16.69    0.61
   4  -1   0   15.47    0.88
  -4   2   0    0.65    0.37
  -4   2   0    0.07    0.27
   4  -2   0    0.09    0.33
   4  -2   0   -0.28    0.33
  -4   3   0    4.71    0.64
  -4   3   0    4.63    0.58
   4  -3   0    3.27    0.53
   4  -3   0    3.81    0.54
  -4   4   0    9.45    0.80
  -4   4   0   10.53    0.92
   4  -4   0    9.17    0.42
   4  -4   0    8.17    0.86
   4  -4   0    7.70    0.76
  -4   5   0    3.33    0.70
  -4   5   0    5.67    0.91
   4  -5   0    3.91    0.64
   4  -5   0    4.52    0.69
  -4   6   0   -0.65    0.76
   4  -6   0    1.03    0.72
   4  -6   0    1.69    0.63
   4  -7   0    0.61    0.71
   4  -7   0    2.71    0.78
  -5  -6   0    1.98    0.65
   5   6   0    1.55    0.72
   5   5   0    2.40    0.60
  -5  -4   0    3.20    0.63
   5   4   0    4.63    0.73
  -5  -3   0    4.49    0.68
   5   3   0    5.00    0.64
   5   3   0    3.77    0.62
  -5  -2   0    2.32    0.59
   5   2   0    1.54    0.48
   5   2   0    1.53    0.52
  -5  -1   0    6.29    0.70
  -5  -1   0    6.16    0.37
   5   1   0    5.70    0.59
   5   1   0    6.30    0.72
  -5   0   0   42.95    1.68
   5   0   0   41.99    1.69
   5   0   0   44.05    1.75
  -5   1   0    6.90    0.70
  -5   1   0    5.05    0.64
   5  -1   0    6.70    0.73
   5  -1   0    5.47    0.64
  -5   2   0    1.45    0.49
  -5   2   0    2.20    0.57
   5  -2   0    2.04    0.48
   5  -2   0    1.60    0.28
   5  -2   0    2.07    0.45
  -5   3   0    4.77    0.68
  -5   3   0    6.20    0.78
   5  -3   0    5.06    0.68
  -5   4   0    6.04    0.87
  -5   4   0    3.57    0.72
   5  -4   0    4.33    0.68
  -5   5   0    0.74    0.72
   5  -6   0    2.31    0.76
   5  -6   0    2.04    0.87
  -6  -6   0   -0.14    0.76
   6   6   0   -0.60    0.74
   6   5   0    3.60    0.80
   6   4   0    0.71    0.58
   6   3   0    2.40    0.61
   6   3   0    2.02    0.67
  -6  -2   0    0.24    0.27
  -6  -2   0    0.61    0.58
   6   2   0    1.31    0.65
   6   2   0   -0.04    0.47
  -6  -1   0   37.66    1.06
  -6  -1   0   36.69    1.72
   6   1   0   38.20    1.76
   6   1   0   38.35    1.73
  -6   0   0    0.12    0.50
   6   0   0    0.18    0.51
   6   0   0    0.49    0.48
  -6   1   0   39.41    1.70
  -6   1   0   39.21    1.73
   6  -1   0   36.84    1.75
   6  -1   0   38.62    1.72
  -6   2   0    1.68    0.68
  -6   2   0    0.85    0.58
   6  -2   0   -0.33    0.63
   6  -2   0    1.13    0.56
   6  -2   0    0.74    0.28
  -6   3   0    3.02    0.75
   6  -3   0    2.66    0.42
   6  -3   0    1.84    0.60
   6  -4   0    0.15    0.53
   6  -4   0    0.16    0.42
   6  -5   0    3.92    0.85
   6  -6   0   -0.75    0.83
   7   5   0    0.14    0.63
   7   4   0    0.64    0.67
   7   3   0    0.24    0.53
   7   2   0    0.48    0.42
   7   1   0    0.07    0.39
  -7   0   0    4.88    0.88
   7   0   0    4.49    0.76
  -7   1   0    0.24    0.71
   7  -1   0    0.53    0.58
   7  -3   0    1.91    0.39
   7  -3   0    1.51    0.66
   7  -4   0    2.37    0.79
   7  -4   0    0.00    0.48
   7  -5   0    1.23    0.80
   8   3   0    0.67    0.77
   8   2   0    1.27    0.67
   8   1   0    3.52    0.87
   8   0   0    1.57    0.74
   8  -1   0    5.89    1.02
   8  -2   0    0.99    0.78
   8  -3   0    0.17    0.74
   8  -2  -1   -0.61    0.71
   8  -1  -1   -0.33    0.64
   8   0  -1   -0.19    0.45
   8   1  -1    0.89    0.72
   8   2  -1   -0.41    0.69
   8   3  -1   -1.31    0.72
   7  -5  -1    0.21    0.68
   7  -5  -1    0.29    0.69
   7  -4  -1    1.64    0.75
   7  -4  -1    0.89    0.49
   7  -3  -1    2.03    0.41
   7  -3  -1    1.57    0.52
   7  -2  -1    9.75    1.00
   7  -1  -1    4.34    0.77
  -7   1   1    4.02    0.80
   7   0  -1   -0.84    0.50
  -7   0   1   -0.25    0.64
   7   1  -1    4.80    0.79
   7   2  -1    7.16    0.90
  -7  -2   1    7.41    0.51
   7   3  -1    1.57    0.66
   7   4  -1    0.68    0.71
   7   5  -1    1.62    0.88
   6  -6  -1    0.60    0.71
   6  -5  -1    0.74    0.66
   6  -4  -1   14.26    0.94
   6  -4  -1   12.47    1.06
   6  -3  -1    1.81    0.57
   6  -3  -1    2.43    0.42
   6  -3  -1    2.14    0.74
  -6   3   1    2.71    0.67
  -6   3   1    2.66    0.73
   6  -2  -1   25.72    1.39
   6  -2  -1   24.63    0.98
   6  -2  -1   26.21    1.48
  -6   2   1   27.75    1.45
  -6   2   1   28.01    1.49
   6  -1  -1    2.78    0.60
   6  -1  -1    1.80    0.65
  -6   1   1    2.07    0.60
   6   0  -1   -0.55    0.45
   6   0  -1   -0.28    0.53
  -6   0   1    0.70    0.42
  -6   0   1    0.37    0.49
   6   1  -1    0.84    0.60
   6   1  -1    2.42    0.57
  -6  -1   1    1.80    0.63
  -6  -1   1    1.50    0.26
   6   2  -1   25.02    1.41
   6   2  -1   26.36    1.46
  -6  -2   1   26.10    1.42
  -6  -2   1   24.69    0.95
   6   3  -1    2.82    0.70
   6   3  -1    2.69    0.61
   6   4  -1   12.72    1.14
   6   5  -1    0.45    0.66
   6   6  -1    0.62    0.79
  -6  -6   1    0.85    0.76
   5  -6  -1    0.19    0.80
   5  -6  -1   -0.38    0.59
   5  -5  -1    1.32    0.58
   5  -5  -1    0.98    0.71
   5  -4  -1    3.43    0.62
  -5   4   1    3.80    0.71
  -5   4   1    3.09    0.71
   5  -3  -1   18.10    1.14
   5  -3  -1   18.93    0.92
   5  -3  -1   19.44    1.14
  -5   3   1   19.05    1.20
  -5   3   1   19.88    1.16
   5  -2  -1    2.94    0.54
   5  -2  -1    3.33    0.61
   5  -2  -1    3.44    0.37
  -5   2   1    3.02    0.57
  -5   2   1    3.36    0.62
   5  -1  -1   21.03    1.10
   5  -1  -1   20.93    1.14
  -5   1   1   21.53    1.13
  -5   1   1   20.58    1.08
   5   0  -1    0.39    0.34
   5   0  -1    0.86    0.42
  -5   0   1   -0.08    0.42
   5   1  -1   22.04    1.16
   5   1  -1   20.85    1.15
  -5  -1   1   21.36    0.77
  -5  -1   1   22.09    1.17
   5   2  -1    3.55    0.60
   5   2  -1    2.31    0.52
  -5  -2   1    3.04    0.51
   5   3  -1   19.78    1.12
   5   3  -1   20.10    1.21
  -5  -3   1   18.41    1.20
   5   4  -1    2.89    0.63
   5   4  -1    3.25    0.59
  -5  -4   1    4.26    0.81
   5   5  -1    0.89    0.58
   5   6  -1   -0.10    0.69
  -5  -6   1   -0.30    0.55
   4  -7  -1    0.85    0.64
   4  -7  -1    1.04    0.66
   4  -6  -1    0.60    0.56
   4  -6  -1    0.21    0.47
   4  -5  -1    2.29    0.36
   4  -5  -1    1.86    0.56
   4  -5  -1    2.42    0.71
  -4   5   1    4.30    0.82
  -4   5   1    2.33    0.64
   4  -4  -1    0.25    0.17
   4  -4  -1    0.44    0.52
   4  -4  -1    0.10    0.41
   4  -3  -1    5.24    0.68
   4  -3  -1    5.37    0.59
   4  -3  -1    5.63    0.59
  -4   3   1    5.84    0.68
  -4   3   1    5.99    0.62
   4  -2  -1    3.58    0.48
   4  -2  -1    4.08    0.38
   4  -2  -1    3.88    0.52
  -4   2   1    4.09    0.46
  -4   2   1    4.28    0.55
   4  -1  -1   45.50    1.64
   4  -1  -1   44.36    1.57
   4  -1  -1   46.54    1.27
  -4   1   1   46.55    1.58
  -4   1   1   45.60    1.56
   4   0  -1    1.14    0.90
  -4   0   1    0.35    0.90
  -4   0   1    0.14    0.15
   4   1  -1   44.52    1.59
  -4  -1   1   42.80    1.54
   4   2  -1    4.74    0.56
   4   2  -1    4.42    0.54
  -4  -2   1    3.70    0.53
   4   3  -1    6.54    0.67
   4   3  -1    6.64    0.61
   4   4  -1    0.24    0.34
  -4  -4   1    0.51    0.54
   4   5  -1    3.11    0.65
  -4  -5   1    2.14    0.52
  -4  -5   1    2.70    0.73
   4   6  -1   -0.32    0.53
  -4  -6   1    0.15    0.46
   4   7  -1    0.23    0.71
  -4  -7   1    0.71    0.70
  -4  -7   1    1.31    0.70
   3  -7  -1   -0.80    0.56
   3  -7  -1    1.82    0.82
   3  -6  -1   13.16    1.18
   3  -6  -1   13.55    0.98
  -3   6   1   14.88    1.08
   3  -5  -1   29.44    1.38
   3  -5  -1   30.24    1.56
  -3   5   1   30.52    1.39
  -3   5   1   31.98    1.58
   3  -4  -1    4.06    0.62
   3  -4  -1    4.28    0.53
  -3   4   1    5.05    0.57
  -3   4   1    5.36    0.67
   3  -3  -1   36.28    1.30
   3  -3  -1   37.39    1.47
   3  -3  -1   34.67    1.33
  -3   3   1   37.52    1.45
  -3   3   1   37.58    1.35
   3  -2  -1   54.88    1.71
   3  -2  -1   54.67    1.69
   3  -2  -1   56.63    1.79
  -3   2   1   55.23    1.74
  -3   2   1   56.49    1.67
   3  -1  -1   78.23    2.11
   3  -1  -1   80.60    1.87
  -3   1   1   81.46    2.13
  -3   1   1   76.97    2.12
   3   0  -1    0.11    0.25
  -3   0   1    0.11    0.11
  -3   0   1    0.41    0.27
   3   1  -1   81.64    2.22
  -3  -1   1   82.36    2.19
   3   2  -1   56.08    1.76
  -3  -2   1   56.44    1.73
   3   3  -1   37.12    1.25
   3   3  -1   36.73    1.42
  -3  -3   1   37.73    1.41
   3   4  -1    4.81    0.41
   3   4  -1    4.25    0.54
  -3  -4   1    4.25    0.51
  -3  -4   1    5.36    0.58
   3   5  -1   30.31    1.46
  -3  -5   1   30.17    1.46
  -3  -5   1   28.98    1.36
   3   6  -1   12.13    1.03
  -3  -6   1   13.77    1.00
  -3  -6   1   13.72    1.09
  -3  -7   1    1.14    0.66
  -3  -7   1   -0.09    0.59
   2  -8  -1   -0.81    0.92
   2  -8  -1    1.74    0.80
   2  -7  -1    4.61    0.75
   2  -7  -1    3.79    0.81
   2  -7  -1    4.16    0.84
   2  -6  -1   20.07    1.15
   2  -6  -1   17.93    1.25
  -2   6   1   19.06    1.14
  -2   6   1   18.91    1.34
   2  -5  -1   10.18    0.78
   2  -5  -1   10.30    0.89
  -2   5   1    9.35    0.81
  -2   5   1   11.34    0.80
   2  -4  -1   23.66    1.15
   2  -4  -1   24.65    1.08
  -2   4   1   25.99    1.09
  -2   4   1   22.98    1.16
   2  -3  -1    8.71    0.50
   2  -3  -1    8.10    0.57
   2  -3  -1    8.56    0.67
  -2   3   1    8.44    0.65
  -2   3   1    8.25    0.56
   2  -2  -1  301.38    6.31
   2  -2  -1  299.85    6.10
  -2   2   1  291.14    6.26
  -2   2   1  279.96    6.05
   2  -1  -1  210.46    4.42
   2  -1  -1  208.65    4.51
  -2   1   1  213.89    4.51
  -2   1   1  204.77    4.40
   2   0  -1    0.00    0.18
  -2   0   1   -0.08    0.26
  -2   0   1   -0.17    0.18
   2   1  -1  216.15    4.54
  -2  -1   1  208.34    4.50
   2   2  -1  307.01    6.42
  -2  -2   1  303.94    6.40
   2   3  -1    8.73    0.62
  -2  -3   1    8.31    0.56
  -2  -3   1    7.49    0.60
   2   4  -1   23.22    0.75
   2   4  -1   23.37    1.08
  -2  -4   1   23.97    1.11
  -2  -4   1   22.90    1.05
   2   5  -1    9.63    0.80
  -2  -5   1   10.27    0.82
  -2  -5   1   10.52    0.81
  -2  -5   1   10.12    0.79
  -2  -6   1   17.76    1.14
  -2  -6   1   19.34    1.17
  -2  -6   1   18.12    1.18
  -2  -7   1    3.21    0.72
  -2  -7   1    3.14    0.66
  -2  -8   1   -0.45    0.76
  -2  -8   1    1.73    0.76
   1  -8  -1    1.04    0.66
   1  -8  -1    0.23    0.78
   1  -7  -1   29.07    1.66
   1  -7  -1   28.78    1.49
   1  -7  -1   25.90    1.43
   1  -6  -1    1.61    0.48
   1  -6  -1    0.81    0.54
   1  -6  -1    1.59    0.55
  -1   6   1    1.68    0.67
   1  -5  -1    2.05    0.42
   1  -5  -1    2.08    0.54
   1  -5  -1    2.02    0.47
  -1   5   1    1.86    0.57
   1  -4  -1   32.01    1.19
   1  -4  -1   32.92    1.35
  -1   4   1   31.37    1.31
  -1   4   1   30.60    1.17
   1  -3  -1   44.28    1.44
   1  -3  -1   40.68    1.28
  -1   3   1   42.86    1.42
  -1   3   1   41.89    1.28
   1  -2  -1   11.26    1.83
   1  -2  -1   11.84    0.59
  -1   2   1   10.95    0.55
  -1   2   1   12.58    1.72
   1  -1  -1   59.82    1.37
   1  -1  -1   58.36    1.44
  -1   1   1   57.59    2.29
  -1   1   1   59.84    1.44
   1   1  -1   55.82    1.39
  -1  -1   1   59.24    1.40
   1   2  -1   11.56    0.57
  -1  -2   1   12.03    1.38
  -1  -2   1   11.88    0.52
   1   3  -1   42.70    1.37
  -1  -3   1   43.26    1.37
  -1  -3   1   43.55    1.35
  -1  -4   1   31.89    1.27
  -1  -4   1   32.43    1.27
  -1  -4   1   33.49    1.27
  -1  -5   1    1.88    0.48
  -1  -5   1    2.35    0.48
  -1  -5   1    2.52    0.48
  -1  -6   1    1.33    0.57
  -1  -6   1    2.04    0.51
  -1  -7   1   29.27    1.56
  -1  -7   1   28.66    1.59
  -1  -8   1    1.63    0.80
  -1  -8   1   -0.51    0.71
   0  -8  -1    2.98    0.88
   0  -8  -1    3.50    0.81
   0  -7  -1   12.99    1.04
   0  -7  -1   13.46    1.08
   0  -7  -1   13.27    1.15
   0  -6  -1    8.65    0.81
   0  -6  -1    8.00    0.78
   0  -6  -1    9.43    0.90
   0  -5  -1   20.05    1.02
   0  -5  -1   21.34    1.15
   0  -5  -1   20.02    1.02
   0   5   1   22.34    1.16
   0  -4  -1    5.76    0.51
   0  -4  -1    4.91    0.47
   0  -4  -1    5.83    0.58
   0   4   1    5.25    0.56
   0  -3  -1    2.62    0.32
   0  -3  -1    2.71    0.34
   0  -3  -1    2.51    0.32
   0   3   1    3.05    0.39
   0  -2  -1   14.16    0.54
   0  -2  -1   12.88    0.52
   0  -2  -1   13.47    0.60
   0   2   1   13.58    0.59
   0   1   1   36.38    0.92
   0   1  -1   17.99    0.56
   0  -1   1   24.06    0.62
   0   2  -1   14.48    0.59
   0   2  -1   13.77    0.58
   0  -2   1   13.65    0.58
   0  -2   1   14.02    0.58
   0  -2   1   14.36    0.60
   0   3  -1    2.56    0.34
   0  -3   1    2.55    0.35
   0  -3   1    2.64    0.32
   0  -3   1    3.28    0.39
   0   4  -1    4.63    0.52
   0  -4   1    4.57    0.51
   0  -4   1    5.78    0.54
   0  -4   1    5.74    0.55
   0   5  -1   20.04    1.09
   0  -5   1   21.54    1.09
   0  -5   1   20.17    1.10
   0  -5   1   20.14    1.05
   0   6  -1    9.42    0.85
   0  -6   1    9.62    0.87
   0  -6   1    7.88    0.84
   0  -6   1    9.40    0.84
   0  -7   1   11.47    1.03
   0  -7   1   12.11    1.15
   0  -7   1   11.30    1.06
   0  -8   1    4.30    0.82
   0  -8   1    3.57    0.92
  -1  -8  -1    3.62    0.85
  -1  -8  -1    0.28    0.70
  -1  -7  -1    0.11    0.45
  -1  -7  -1    1.00    0.52
  -1  -6  -1   21.22    1.27
  -1  -6  -1   21.93    1.21
  -1  -6  -1   24.39    1.27
  -1  -5  -1    2.57    0.50
  -1  -5  -1    3.46    0.54
  -1  -5  -1    3.25    0.50
  -1  -4  -1   11.29    0.71
  -1  -4  -1   11.06    0.70
  -1  -4  -1   11.73    0.77
  -1  -3  -1   20.97    0.90
  -1  -3  -1   20.58    0.84
   1   3   1   20.42    0.85
  -1  -2  -1   19.23    0.72
   1   2   1   21.12    0.75
  -1  -1  -1  439.34    8.59
   1   1   1  436.82    8.80
  -1   0  -1   -0.18    0.11
  -1   0  -1   -0.49    0.15
   1   0   1   -0.31    0.11
   1   0   1   -0.57    0.15
  -1   1  -1  438.26    8.65
  -1   1  -1  431.95    8.80
  -1   1  -1  423.22    8.88
   1  -1   1  459.48    8.68
   1  -1   1  448.24    8.82
  -1   2  -1   20.08    0.64
  -1   2  -1   19.63    0.75
  -1   2  -1   19.05    0.76
   1  -2   1   19.79    0.77
   1  -2   1   20.88    0.77
  -1   3  -1   21.29    0.88
  -1   3  -1   21.27    0.93
   1  -3   1   19.66    0.91
   1  -3   1   20.44    0.88
  -1   4  -1   11.27    0.78
  -1   4  -1   12.02    0.74
   1  -4   1   11.02    0.76
   1  -4   1   10.85    0.71
  -1   5  -1    2.68    0.61
  -1   5  -1    2.72    0.51
   1  -5   1    2.79    0.50
   1  -5   1    3.21    0.49
   1  -5   1    2.99    0.52
  -1   6  -1   23.44    1.36
   1  -6   1   19.67    1.18
   1  -6   1   23.01    1.31
   1  -6   1   23.02    1.25
   1  -7   1    1.13    0.57
   1  -7   1    2.60    0.71
   1  -8   1    2.56    0.81
   1  -8   1    1.29    0.71
  -2  -8  -1    0.11    0.75
  -2  -8  -1   -0.10    0.68
  -2  -7  -1    1.93    0.66
  -2  -7  -1    3.05    0.69
  -2  -6  -1    6.06    0.72
  -2  -6  -1    6.34    0.78
  -2  -6  -1    5.21    0.73
  -2  -5  -1   26.01    1.29
  -2  -5  -1   25.87    1.24
   2   5   1   25.91    1.24
  -2  -4  -1    6.92    0.61
  -2  -4  -1    6.11    0.59
   2   4   1    6.44    0.57
  -2  -3  -1    0.56    0.31
   2   3   1    0.52    0.29
  -2  -2  -1  262.03    5.49
   2   2   1  258.11    5.49
   2   2   1  254.57    5.48
  -2  -1  -1   28.73    0.97
   2   1   1   29.66    0.98
   2   1   1   29.99    0.97
  -2   0  -1   -0.01    0.04
  -2   0  -1    0.06    0.16
   2   0   1    0.56    0.24
   2   0   1    0.01    0.35
  -2   1  -1   29.78    0.98
  -2   1  -1   29.34    0.99
   2  -1   1   28.68    0.97
   2  -1   1   29.10    0.98
  -2   2  -1  248.50    5.47
  -2   2  -1  262.47    5.65
   2  -2   1  267.31    5.55
   2  -2   1  259.99    5.66
  -2   3  -1    0.82    0.32
  -2   3  -1   -0.03    0.33
   2  -3   1    0.15    0.29
   2  -3   1    0.22    0.27
  -2   4  -1    7.17    0.68
  -2   4  -1    6.28    0.57
   2  -4   1    6.06    0.66
   2  -4   1    5.53    0.57
  -2   5  -1   25.00    1.33
  -2   5  -1   24.75    1.22
   2  -5   1   23.00    1.25
   2  -5   1   25.39    1.24
  -2   6  -1    5.01    0.77
  -2   6  -1    5.66    0.87
   2  -6   1    5.88    0.73
   2  -6   1    5.64    0.74
   2  -7   1    3.48    0.68
   2  -8   1   -0.25    0.70
   2  -8   1    1.83    0.90
  -3  -7  -1    3.20    0.78
  -3  -7  -1    3.91    0.78
  -3  -6  -1    4.05    0.77
  -3  -6  -1    4.38    0.69
   3   6   1    3.64    0.67
  -3  -5  -1    5.11    0.65
  -3  -5  -1    5.82    0.73
   3   5   1    4.92    0.66
  -3  -4  -1    2.58    0.52
   3   4   1    2.70    0.48
  -3  -3  -1    7.85    0.65
   3   3   1    8.22    0.66
   3   3   1    9.00    0.57
  -3  -2  -1   62.07    1.85
   3   2   1   59.48    1.78
   3   2   1   63.23    1.89
  -3  -1  -1   -0.16    0.28
   3   1   1   -0.02    0.28
   3   1   1    0.19    0.29
  -3   0  -1    0.09    0.25
   3   0   1    0.15    0.30
   3   0   1   -0.01    0.24
  -3   1  -1    0.27    0.29
  -3   1  -1    0.01    0.31
   3  -1   1    0.09    0.12
   3  -1   1   -0.16    0.21
   3  -1   1    0.27    0.32
  -3   2  -1   61.35    1.81
  -3   2  -1   60.85    1.88
   3  -2   1   60.86    1.85
   3  -2   1   58.08    1.80
  -3   3  -1    8.00    0.66
  -3   3  -1    8.33    0.67
   3  -3   1    9.40    0.69
   3  -3   1    7.97    0.71
  -3   4  -1    2.33    0.56
  -3   4  -1    2.47    0.50
   3  -4   1    1.48    0.49
   3  -4   1    2.60    0.50
  -3   5  -1    4.39    0.76
  -3   5  -1    5.03    0.67
   3  -5   1    5.68    0.68
   3  -5   1    5.35    0.77
  -3   6  -1    3.57    0.77
   3  -6   1    3.74    0.62
   3  -6   1    3.66    0.78
   3  -7   1    2.45    0.68
   3  -7   1    3.71    0.75
  -4  -7  -1   -0.19    0.58
   4   7   1    1.54    0.76
  -4  -6  -1   -0.14    0.48
   4   6   1    0.41    0.55
  -4  -5  -1   -0.08    0.36
  -4  -5  -1    0.24    0.50
   4   5   1   -0.19    0.42
  -4  -4  -1    4.09    0.67
   4   4   1    3.72    0.57
  -4  -3  -1    0.31    0.44
   4   3   1    1.29    0.39
   4   3   1    0.43    0.32
  -4  -2  -1   17.54    0.97
   4   2   1   17.45    0.94
   4   2   1   17.31    0.98
  -4  -1  -1    2.38    0.38
   4   1   1    1.65    0.39
   4   1   1    2.67    0.45
  -4   0  -1    0.51    0.92
   4   0   1    0.73    0.39
   4   0   1    0.18    0.98
  -4   1  -1    2.45    0.44
  -4   1  -1    2.03    0.44
   4  -1   1    3.04    0.47
   4  -1   1    2.45    0.41
   4  -1   1    2.67    0.23
  -4   2  -1   16.38    0.97
  -4   2  -1   17.67    0.94
   4  -2   1   15.74    0.92
   4  -2   1   17.61    0.98
  -4   3  -1    0.49    1.06
  -4   3  -1    1.07    0.45
  -4   4  -1    3.16    0.54
  -4   4  -1    2.82    0.67
   4  -4   1    4.49    0.64
  -4   5  -1   -1.02    0.62
  -4   5  -1   -0.33    0.72
   4  -5   1    1.06    0.64
   4  -5   1   -0.25    0.47
   4  -6   1   -0.35    0.55
   4  -6   1    0.39    0.67
   4  -7   1    0.56    0.84
   4  -7   1   -0.55    0.73
  -5  -6  -1    0.42    0.55
   5   6   1    1.17    0.70
   5   5   1    0.44    0.55
  -5  -4  -1    1.66    0.70
   5   4   1    1.62    0.57
   5   3   1    2.90    0.58
  -5  -2  -1    4.45    0.66
   5   2   1    4.66    0.65
   5   2   1    4.11    0.61
  -5  -1  -1   -0.70    0.45
  -5  -1  -1    0.09    0.12
   5   1   1    0.42    0.39
   5   1   1    0.79    0.46
  -5   0  -1    0.60    0.46
   5   0   1   -0.03    0.46
   5   0   1    0.49    0.31
  -5   1  -1    0.08    0.41
   5  -1   1   -0.38    0.38
   5  -1   1    0.12    0.43
  -5   2  -1    4.74    0.63
  -5   2  -1    3.53    0.59
   5  -2   1    3.95    0.35
   5  -2   1    4.09    0.59
  -5   3  -1    2.88    0.63
  -5   3  -1    2.02    0.60
   5  -3   1    1.90    0.54
  -5   4  -1    1.93    0.59
   5  -4   1    0.14    0.49
   5  -5   1    0.75    0.55
   5  -6   1   -1.83    0.76
  -6  -6  -1    4.56    0.90
   6   6   1    3.67    0.98
   6   5   1    0.11    0.68
   6   4   1   -0.26    0.46
   6   3   1    0.42    0.53
  -6  -2  -1   20.06    0.75
  -6  -2  -1   19.54    1.29
   6   2   1   19.39    1.28
  -6  -1  -1    4.38    0.71
   6   1   1    4.40    0.67
   6   1   1    4.11    0.76
  -6   0  -1   -0.53    0.55
   6   0   1    0.32    0.56
   6   0   1    1.59    0.55
  -6   1  -1    4.64    0.75
  -6   1  -1    4.92    0.67
   6  -1   1    5.09    0.70
  -6   2  -1   21.25    1.31
  -6   2  -1   21.59    1.34
   6  -2   1   21.24    1.29
   6  -2   1   20.04    0.78
  -6   3  -1   -0.93    0.73
  -6   3  -1   -1.55    0.76
   6  -3   1    0.58    0.31
   6  -3   1    1.58    0.60
   6  -4   1    0.56    0.44
   6  -5   1    0.28    0.65
   6  -6   1    3.83    1.00
   7   5   1    1.15    0.86
   7   4   1    0.34    0.69
   7   3   1   -0.88    0.63
   7   2   1   13.79    1.20
   7   1   1    3.03    0.69
  -7   0  -1    0.41    0.22
  -7   0  -1    0.64    0.74
   7   0   1    0.15    0.53
   7  -1   1    3.08    0.70
   7  -2   1   15.67    1.23
   7  -3   1   -0.45    0.64
   7  -3   1    1.30    0.38
   7  -4   1    0.50    0.72
   7  -4   1   -0.39    0.45
   7  -5   1    0.56    0.85
   8   3   1    0.35    0.71
   8   2   1    1.03    0.76
   8   1   1    0.62    0.66
   8   0   1   -0.13    0.66
   8  -1   1    1.52    0.81
   8  -2   1   -0.40    0.69
   8  -3   1   -0.07    0.70
   8  -3  -2   -0.77    0.75
   8  -2  -2   -0.34    0.72
   8  -1  -2   -0.19    0.60
   8   0  -2    1.86    0.71
   8   1  -2    0.35    0.51
   8   2  -2    1.35    0.78
   8   3  -2   -0.21    0.75
   7  -5  -2    0.84    0.79
   7  -5  -2    1.26    0.66
   7  -4  -2    2.70    0.67
   7  -3  -2    0.53    0.36
   7  -3  -2    0.99    0.61
   7  -2  -2    0.14    0.52
  -7   1   2    2.83    0.74
   7   0  -2    0.74    0.41
  -7   0   2    1.05    0.62
   7   1  -2    3.92    0.73
   7   2  -2    1.35    0.63
   7   3  -2    0.84    0.60
   7   4  -2    2.98    0.86
   7   5  -2    2.17    0.92
   6  -6  -2    1.33    0.79
   6  -5  -2   -0.21    0.64
   6  -4  -2    1.76    0.52
   6  -4  -2    2.95    0.65
  -6   4   2    0.58    0.71
   6  -3  -2    1.08    0.40
   6  -3  -2    0.80    0.61
   6  -3  -2    0.99    0.50
  -6   3   2    0.35    0.61
  -6   3   2    1.76    0.68
   6  -2  -2    3.70    0.65
   6  -2  -2    2.91    0.74
   6  -2  -2    2.44    0.39
  -6   2   2    2.02    0.60
  -6   2   2    2.43    0.68
   6  -1  -2   21.74    1.22
   6  -1  -2   20.62    1.32
  -6   1   2   20.25    1.22
  -6   1   2   21.35    1.21
   6   0  -2    4.55    0.74
   6   0  -2    3.71    0.63
  -6   0   2    3.58    0.56
  -6   0   2    4.48    0.68
   6   1  -2   20.96    1.31
   6   1  -2   18.97    1.21
  -6  -1   2   21.38    1.29
  -6  -1   2   21.94    0.83
   6   2  -2    3.31    0.66
   6   2  -2    2.49    0.66
  -6  -2   2    4.18    0.76
  -6  -2   2    2.70    0.37
   6   3  -2    2.26    0.69
   6   4  -2    3.46    0.78
   6   5  -2    0.76    0.68
   6   6  -2    0.78    0.78
   5  -6  -2    3.33    0.76
   5  -6  -2    2.19    0.86
   5  -5  -2    0.87    0.55
   5  -5  -2    1.68    0.78
  -5   5   2    0.23    0.57
   5  -4  -2    5.86    0.76
   5  -4  -2    5.55    0.69
  -5   4   2    4.98    0.70
  -5   4   2    4.99    0.79
   5  -3  -2    6.49    0.75
   5  -3  -2    7.61    0.63
   5  -3  -2    7.74    0.77
  -5   3   2    6.47    0.75
  -5   3   2    6.53    1.11
   5  -2  -2   38.32    1.63
   5  -2  -2   36.02    1.23
   5  -2  -2   34.15    1.50
  -5   2   2   36.06    1.49
  -5   2   2   36.86    1.57
   5  -1  -2    9.06    0.81
   5  -1  -2    8.44    0.73
  -5   1   2    8.40    0.72
  -5   1   2    7.97    0.72
   5   0  -2    7.09    0.68
  -5   0   2    7.98    0.73
  -5   0   2    6.52    0.62
   5   1  -2    8.74    0.77
  -5  -1   2    7.39    0.68
  -5  -1   2    8.52    0.50
   5   2  -2   34.74    1.53
   5   2  -2   34.38    1.55
  -5  -2   2   39.97    1.63
   5   3  -2    7.77    0.77
   5   3  -2    7.93    0.83
  -5  -3   2    7.53    0.88
   5   4  -2    5.21    0.66
   5   4  -2    4.38    0.65
  -5  -4   2    7.12    0.95
   5   5  -2    1.74    0.64
  -5  -5   2    0.98    0.47
   5   6  -2    0.66    0.71
  -5  -6   2    1.19    1.03
   4  -7  -2    0.23    0.59
   4  -7  -2   -0.05    0.62
   4  -6  -2   -0.22    0.43
   4  -6  -2    0.34    0.54
   4  -6  -2    0.06    0.49
  -4   6   2   -0.44    0.63
   4  -5  -2    8.14    0.56
   4  -5  -2    8.32    0.96
  -4   5   2    8.36    0.84
  -4   5   2    9.06    0.99
   4  -4  -2    9.16    0.47
   4  -4  -2    9.41    0.74
   4  -4  -2   10.48    0.82
   4  -4  -2    9.89    0.87
  -4   4   2   10.14    0.80
  -4   4   2    9.73    0.93
   4  -3  -2    1.93    0.50
   4  -3  -2    0.21    0.39
  -4   3   2    1.03    0.40
  -4   3   2    0.56    0.33
   4  -2  -2    0.08    0.23
   4  -2  -2   -0.76    0.35
   4  -2  -2    0.00    0.34
  -4   2   2    0.05    0.37
  -4   2   2    0.43    0.30
   4  -1  -2   10.74    0.71
   4  -1  -2    8.91    0.50
  -4   1   2    9.21    0.67
  -4   1   2    8.89    0.65
   4   0  -2    6.61    0.59
  -4   0   2    7.33    0.40
  -4   0   2    6.24    0.53
   4   1  -2   10.08    0.73
  -4  -1   2    9.28    0.69
   4   2  -2   -0.12    0.33
  -4  -2   2   -1.02    0.44
   4   3  -2    1.31    0.44
  -4  -3   2    0.78    0.36
   4   4  -2    8.20    0.81
   4   4  -2    9.58    0.69
  -4  -4   2    9.88    0.82
   4   5  -2    7.31    0.62
   4   5  -2    7.92    0.87
  -4  -5   2    7.87    0.74
  -4  -5   2    8.16    0.95
   4   6  -2   -0.34    0.54
  -4  -6   2   -0.15    0.49
  -4  -7   2   -0.83    0.70
  -4  -7   2   -0.34    0.57
   3  -7  -2    1.14    0.59
   3  -7  -2    0.44    0.74
  -3   7   2   -0.31    0.71
   3  -6  -2   10.34    0.89
   3  -6  -2   10.49    1.07
  -3   6   2    9.94    0.91
   3  -5  -2   12.02    0.89
   3  -5  -2   11.40    1.02
  -3   5   2   11.87    0.87
  -3   5   2   11.16    0.96
   3  -4  -2    1.46    0.45
   3  -4  -2    2.32    0.38
   3  -4  -2    1.92    0.41
  -3   4   2    2.18    0.46
   3  -3  -2   53.08    1.68
   3  -3  -2   51.79    1.82
   3  -3  -2   51.44    1.65
   3  -3  -2   51.98    1.34
  -3   3   2   53.93    1.82
  -3   3   2   53.19    1.68
   3  -2  -2  157.06    3.73
   3  -2  -2  164.85    3.91
  -3   2   2  166.34    3.88
  -3   2   2  157.75    3.70
   3  -1  -2   33.20    1.15
   3  -1  -2   32.67    0.99
  -3   1   2   32.84    1.14
  -3   1   2   32.16    1.14
   3   0  -2    6.99    0.53
  -3   0   2    8.15    0.51
  -3   0   2    8.10    0.39
   3   1  -2   33.26    1.22
  -3  -1   2   35.94    1.23
   3   2  -2  164.43    3.89
  -3  -2   2  162.92    3.85
   3   3  -2   52.75    1.78
  -3  -3   2   52.23    1.76
   3   4  -2    1.79    0.39
   3   4  -2    2.45    0.33
  -3  -4   2    1.91    0.39
  -3  -4   2    1.72    0.51
   3   5  -2   10.95    0.58
   3   5  -2   10.49    0.90
  -3  -5   2    9.79    0.78
  -3  -5   2   10.37    0.93
   3   6  -2   13.26    1.05
  -3  -6   2    9.83    0.93
  -3  -6   2   11.22    0.92
  -3  -6   2    8.97    1.10
  -3  -7   2   -0.34    0.64
  -3  -7   2   -1.34    0.61
   2  -8  -2   -0.90    0.71
   2  -8  -2   -0.86    0.93
   2  -6  -2    0.99    0.47
   2  -6  -2    0.56    0.52
   2  -6  -2    1.64    0.50
  -2   6   2    0.61    0.52
  -2   6   2    0.55    0.72
   2  -5  -2    1.38    0.53
   2  -5  -2    1.54    0.43
  -2   5   2    1.28    0.59
  -2   5   2    0.91    0.42
   2  -4  -2    1.90    0.40
   2  -4  -2    2.39    0.53
  -2   4   2    1.87    0.38
  -2   4   2    2.16    0.51
   2  -3  -2   59.93    1.88
   2  -3  -2   59.93    1.62
   2  -3  -2   56.99    1.68
  -2   3   2   63.58    1.72
  -2   3   2   60.10    1.85
   2  -2  -2   13.73    0.62
   2  -2  -2   12.90    0.70
  -2   2   2   12.10    0.68
  -2   2   2   13.30    0.62
   2  -1  -2   37.08    1.07
   2  -1  -2   39.49    1.14
  -2   1   2   37.57    0.86
  -2   1   2   34.77    1.08
  -2   1   2   35.24    1.05
   2   0  -2  226.79    4.67
  -2   0   2  225.92    4.65
  -2   0   2  217.40    4.49
   2   1  -2   36.59    1.14
  -2  -1   2   37.69    1.13
   2   2  -2   13.29    0.69
  -2  -2   2   12.62    0.66
   2   3  -2   61.12    1.83
  -2  -3   2   60.92    1.71
  -2  -3   2   59.74    1.82
   2   4  -2    1.59    0.40
  -2  -4   2    1.69    0.39
  -2  -4   2    1.47    0.41
  -2  -5   2    1.31    0.41
  -2  -5   2    1.29    0.40
  -2  -5   2    1.44    0.53
  -2  -6   2    0.79    0.49
  -2  -6   2   -0.55    0.60
  -2  -7   2    2.45    0.69
  -2  -7   2    0.90    0.63
  -2  -8   2    0.48    0.67
  -2  -8   2   -0.14    0.73
   1  -8  -2    1.21    0.89
   1  -8  -2   -0.36    0.62
   1  -7  -2   11.60    0.98
   1  -7  -2   14.19    1.06
   1  -7  -2   13.49    1.20
   1  -6  -2    1.21    0.61
   1  -6  -2   -1.02    0.52
   1  -6  -2    0.87    0.42
  -1   6   2    0.42    0.64
   1  -5  -2    5.27    0.68
   1  -5  -2    5.29    0.55
   1  -5  -2    5.59    0.59
  -1   5   2    6.24    0.74
   1  -4  -2   31.20    1.14
   1  -4  -2   31.36    1.32
  -1   4   2   30.93    1.15
  -1   4   2   28.60    1.25
   1  -3  -2   27.93    0.97
   1  -3  -2   28.58    0.79
   1  -3  -2   29.36    1.15
  -1   3   2   28.76    0.96
  -1   3   2   28.27    1.12
   1  -2  -2  634.28   12.70
   1  -2  -2  642.72   12.33
  -1   2   2  627.40   12.68
  -1   2   2  625.19   12.33
   1  -1  -2  388.93    7.73
   1  -1  -2  380.12    7.65
   1  -1  -2  419.09    7.90
  -1   1   2  381.77    7.65
  -1   1   2  395.91    7.88
   1   1  -2  382.65    7.66
  -1  -1   2  391.25    7.66
   1   2  -2  649.43   12.83
  -1  -2   2  663.10   12.82
  -1  -2   2  636.50   12.86
   1   3  -2   27.04    1.07
  -1  -3   2   29.07    1.07
  -1  -3   2   28.66    1.02
  -1  -4   2   30.67    1.20
  -1  -4   2   30.45    1.24
  -1  -4   2   30.71    1.22
  -1  -5   2    5.52    0.60
  -1  -5   2    5.25    0.60
  -1  -5   2    4.66    0.61
  -1  -6   2    0.01    0.43
  -1  -6   2   -0.57    0.48
  -1  -6   2   -0.43    0.53
  -1  -7   2   12.66    1.04
  -1  -7   2   12.00    1.06
  -1  -8   2    0.38    0.70
  -1  -8   2   -0.67    0.78
   0  -8  -2   10.00    1.20
   0  -8  -2    9.21    1.02
   0  -7  -2    3.88    0.73
   0  -7  -2    3.63    0.69
   0  -7  -2    4.05    0.78
   0  -6  -2    3.10    0.64
   0  -6  -2    2.99    0.56
   0  -6  -2    3.09    0.56
   0  -5  -2    5.97    0.67
   0  -5  -2    5.54    0.56
   0  -5  -2    5.07    0.56
   0  -4  -2   37.01    1.26
   0  -4  -2   36.30    1.26
   0  -4  -2   34.67    1.38
   0   4   2   37.27    1.41
   0  -3  -2    2.63    0.31
   0  -3  -2    3.07    0.42
   0  -3  -2    2.33    0.30
   0   3   2    2.71    0.40
   0  -2  -2   26.52    0.79
   0  -2  -2   27.47    0.93
   0  -2  -2   26.77    0.79
   0   2   2   26.29    0.91
   0  -1  -2   53.52    1.33
   0   1   2   57.69    1.19
   0   1  -2   57.54    1.32
   0  -1   2   58.99    1.29
   0  -1   2   52.69    1.31
   0   2  -2   26.40    0.84
   0   2  -2   26.30    0.88
   0  -2   2   25.52    0.83
   0  -2   2   25.85    0.88
   0   3  -2    2.50    0.35
   0  -3   2    3.26    0.39
   0  -3   2    1.98    0.34
   0  -3   2    2.69    0.39
   0   4  -2   34.60    1.33
   0  -4   2   36.52    1.36
   0  -4   2   34.75    1.31
   0  -4   2   35.79    1.33
   0   5  -2    5.75    0.65
   0  -5   2    5.16    0.61
   0  -5   2    4.98    0.60
   0  -5   2    6.25    0.65
   0   6  -2    1.84    0.52
   0  -6   2    2.35    0.62
   0  -6   2    2.60    0.59
   0  -6   2    2.02    0.49
   0  -7   2    2.44    0.72
   0  -7   2    2.92    0.67
   0  -8   2    9.15    1.06
   0  -8   2   10.66    1.20
  -1  -8  -2   -0.36    0.68
  -1  -8  -2    1.54    0.75
  -1  -7  -2    2.89    0.64
  -1  -7  -2    3.31    0.74
  -1  -7  -2    2.34    0.69
  -1  -6  -2   11.86    1.00
  -1  -6  -2   12.75    0.92
  -1  -6  -2   12.66    0.93
  -1  -5  -2   20.74    1.14
  -1  -5  -2   21.84    1.07
  -1  -5  -2   20.71    1.04
  -1  -4  -2   13.82    0.76
  -1  -4  -2   12.94    0.83
  -1  -4  -2   13.17    0.74
   1   4   2   12.82    0.73
  -1  -3  -2    6.39    0.46
  -1  -3  -2    6.82    0.54
   1   3   2    6.71    0.48
  -1  -2  -2    5.02    0.26
  -1  -2  -2    4.87    0.34
   1   2   2    4.58    0.33
  -1  -1  -2   26.40    0.77
  -1  -1  -2   26.62    0.76
   1   1   2   25.80    0.76
  -1   0  -2   40.84    1.00
  -1   0  -2   40.12    0.92
   1   0   2   38.11    1.00
  -1   1  -2   26.63    0.82
  -1   1  -2   25.67    0.90
   1  -1   2   26.95    0.85
   1  -1   2   25.42    1.24
  -1   2  -2    4.30    0.37
  -1   2  -2    5.39    0.32
  -1   2  -2    4.84    0.40
   1  -2   2    5.10    0.41
   1  -2   2    4.83    0.40
  -1   3  -2    6.28    0.53
  -1   3  -2    7.05    0.38
  -1   3  -2    6.80    0.54
   1  -3   2    6.98    0.56
   1  -3   2    7.27    0.55
  -1   4  -2   12.43    0.78
  -1   4  -2   13.31    0.79
   1  -4   2   13.25    0.82
   1  -4   2   12.58    0.79
  -1   5  -2   22.00    1.18
  -1   5  -2   22.18    1.15
   1  -5   2   22.68    1.14
   1  -5   2   21.71    1.12
   1  -5   2   19.80    1.13
  -1   6  -2   12.33    1.07
   1  -6   2   12.25    1.02
   1  -6   2   11.77    0.93
   1  -6   2   13.94    1.04
   1  -7   2    2.53    0.72
   1  -7   2    4.28    0.73
   1  -8   2    0.65    0.73
   1  -8   2   -0.59    0.78
  -2  -8  -2    1.61    0.84
  -2  -8  -2   -1.34    0.75
  -2  -7  -2    2.81    0.75
  -2  -7  -2    2.07    0.59
  -2  -6  -2    4.26    0.65
  -2  -6  -2    5.75    0.76
  -2  -6  -2    5.67    0.74
  -2  -5  -2    8.46    0.74
  -2  -5  -2    8.08    0.73
   2   5   2    8.68    0.74
  -2  -4  -2    3.04    0.48
  -2  -4  -2    2.67    0.44
   2   4   2    2.74    0.42
  -2  -3  -2    9.34    0.59
   2   3   2    9.86    0.62
  -2  -2  -2   35.35    1.16
   2   2   2   35.58    1.17
  -2  -1  -2    0.94    0.21
   2   1   2    1.22    0.26
  -2   0  -2  240.99    5.16
  -2   0  -2  237.81    4.99
   2   0   2  232.88    4.97
  -2   1  -2    1.32    0.29
  -2   1  -2    1.33    0.28
  -2   1  -2    1.54    0.29
   2  -1   2    1.26    0.23
  -2   2  -2   36.21    1.23
  -2   2  -2   33.13    1.15
   2  -2   2   35.81    1.24
   2  -2   2   35.29    1.19
  -2   3  -2    9.26    0.68
  -2   3  -2    9.51    0.63
   2  -3   2    8.94    0.69
   2  -3   2    8.78    0.64
  -2   4  -2    2.26    0.42
  -2   4  -2    3.20    0.50
   2  -4   2    3.22    0.49
   2  -4   2    3.49    0.55
  -2   5  -2   10.02    0.83
  -2   5  -2    9.57    0.87
   2  -5   2    8.71    0.86
   2  -5   2    9.28    0.79
  -2   6  -2    5.36    0.85
  -2   6  -2    5.43    0.80
   2  -6   2    5.97    0.73
   2  -6   2    4.77    0.80
   2  -7   2    1.64    0.65
   2  -7   2    2.81    0.65
   2  -8   2   -0.31    0.65
   2  -8   2    0.76    0.71
  -3  -7  -2    1.99    0.76
  -3  -7  -2    1.29    0.65
  -3  -6  -2    2.64    0.63
  -3  -6  -2    3.96    0.74
   3   6   2    3.11    0.61
  -3  -5  -2    0.91    0.46
  -3  -5  -2   -0.03    0.47
   3   5   2    0.16    0.41
  -3  -4  -2   -0.04    0.37
   3   4   2    0.90    0.37
  -3  -3  -2   61.60    1.95
   3   3   2   65.28    1.99
  -3  -2  -2    0.34    0.32
   3   2   2    0.22    0.31
  -3  -1  -2    2.10    0.36
   3   1   2    2.41    0.37
   3   1   2    1.90    0.36
  -3   0  -2    2.08    0.35
   3   0   2    1.44    0.34
  -3   1  -2    1.96    0.35
  -3   1  -2    2.52    0.41
   3  -1   2    1.76    0.37
  -3   2  -2    0.15    0.23
  -3   2  -2    0.57    0.36
   3  -2   2    0.04    0.28
  -3   3  -2   62.31    2.07
  -3   3  -2   68.04    2.04
   3  -3   2   65.86    2.05
   3  -3   2   64.25    2.12
  -3   4  -2    0.63    0.45
  -3   4  -2    0.16    0.46
   3  -4   2    0.44    0.40
   3  -4   2   -0.21    0.45
  -3   5  -2   -0.58    0.54
  -3   5  -2   -0.45    0.51
   3  -5   2   -0.29    0.50
   3  -5   2   -0.38    0.46
  -3   6  -2    3.36    0.78
   3  -6   2    2.53    0.61
   3  -6   2    3.22    0.77
   3  -7   2    1.83    0.73
   3  -7   2    1.97    0.82
   4   7   2    3.39    0.86
  -4  -6  -2    0.95    0.56
   4   6   2    1.72    0.60
  -4  -5  -2    2.31    0.55
  -4  -5  -2    2.86    0.69
   4   5   2    4.18    0.68
  -4  -4  -2    2.68    0.65
   4   4   2    2.95    0.52
  -4  -3  -2    3.91    0.59
   4   3   2    3.45    0.50
  -4  -2  -2    6.25    0.64
   4   2   2    7.75    0.69
  -4  -1  -2    0.12    0.34
   4   1   2    0.32    0.36
   4   1   2    0.01    0.31
  -4   0  -2   11.90    0.78
   4   0   2   11.12    0.77
   4   0   2   13.17    0.84
  -4   1  -2    0.00    0.34
  -4   1  -2   -0.29    0.28
   4  -1   2    0.00    0.11
   4  -1   2    0.33    0.33
  -4   2  -2    7.24    0.64
  -4   2  -2    7.81    0.66
   4  -2   2    6.55    0.64
  -4   3  -2    4.17    0.59
   4  -3   2    3.64    0.56
  -4   4  -2    3.81    0.65
  -4   4  -2    4.29    0.66
   4  -4   2    3.86    0.61
  -4   5  -2    1.65    0.66
  -4   5  -2    3.25    0.89
   4  -5   2    3.38    0.77
   4  -5   2    3.45    0.65
   4  -6   2    1.94    0.68
   4  -6   2    2.19    0.75
   4  -7   2    3.27    0.87
   4  -7   2    2.11    0.91
  -5  -6  -2   -0.10    0.62
   5   6   2    0.58    0.66
   5   5   2    2.85    0.66
  -5  -4  -2    3.40    0.75
   5   4   2    4.02    0.70
  -5  -3  -2   49.42    1.97
   5   3   2   50.01    1.99
  -5  -2  -2    0.82    0.51
   5   2   2    1.41    0.47
  -5  -1  -2    2.17    0.53
   5   1   2    1.61    0.47
  -5   0  -2   25.97    1.29
   5   0   2   25.11    1.26
  -5   1  -2    1.67    0.49
  -5   1  -2    1.54    0.46
   5  -1   2    2.49    0.51
  -5   2  -2    1.19    0.54
   5  -2   2    1.36    0.47
  -5   3  -2   48.50    1.98
  -5   3  -2   48.12    1.91
   5  -3   2   48.16    1.93
  -5   4  -2    3.66    0.73
  -5   4  -2    3.27    0.84
   5  -4   2    4.33    0.73
   5  -5   2    1.76    0.65
   5  -6   2   -0.29    0.68
  -6  -6  -2    0.81    0.82
   6   6   2    1.13    0.79
   6   5   2    3.95    0.82
   6   4   2    1.27    0.59
   6   3   2    0.48    0.54
  -6  -2  -2    0.80    0.22
   6   2   2    0.32    0.49
  -6  -1  -2    2.73    0.66
   6   1   2    3.92    0.58
  -6   0  -2    3.66    0.68
  -6   0  -2    4.38    0.36
   6   0   2    3.72    0.67
  -6   1  -2    3.17    0.56
  -6   1  -2    4.17    0.72
   6  -1   2    2.62    0.59
  -6   2  -2    0.03    0.58
  -6   2  -2    0.09    0.42
   6  -2   2    0.45    0.22
   6  -3   2    1.58    0.37
   6  -3   2    1.86    0.62
   6  -4   2    1.24    0.66
   6  -5   2    4.14    0.89
   6  -6   2    0.57    0.83
   7   4   2    0.58    0.69
   7   3   2    4.78    0.85
   7   2   2   -0.14    0.57
   7   1   2    0.50    0.54
  -7   0  -2    6.12    0.42
   7   0   2    7.91    0.92
   7  -1   2    1.85    0.63
   7  -2   2    1.13    0.65
   7  -3   2    3.40    0.44
   7  -3   2    3.33    0.80
   7  -4   2    0.28    0.67
   8   3   2   -0.41    0.76
   8   2   2    0.24    0.72
   8   0   2    0.13    0.66
   8  -1   2    2.37    0.69
   8  -2   2    0.37    0.74
   8  -3   2   -1.57    0.89
   8  -3  -3   -1.07    0.76
   8  -2  -3    4.57    0.92
   8  -1  -3    0.59    0.66
   8   0  -3   -0.02    0.61
   8   1  -3   -0.76    0.62
  -8  -1   3   -0.46    0.77
   8   2  -3    2.38    0.78
   8   3  -3   -0.31    0.73
   7  -5  -3    0.89    0.79
   7  -5  -3   -0.11    0.65
   7  -4  -3   -0.53    0.62
   7  -4  -3   -0.78    0.51
   7  -3  -3   -0.17    0.41
   7  -3  -3   -0.19    0.59
   7  -2  -3    1.18    0.60
  -7   2   3   -0.64    0.75
   7  -1  -3    0.76    0.57
  -7   1   3   -1.07    0.67
   7   0  -3    0.34    0.39
  -7   0   3   -0.26    0.58
   7   1  -3   -0.50    0.52
  -7  -1   3    0.11    0.31
   7   2  -3   -0.68    0.57
  -7  -2   3    0.29    0.32
   7   3  -3   -0.41    0.58
   7   4  -3    2.55    0.80
   7   5  -3    1.81    0.82
   6  -6  -3    1.69    0.81
   6  -5  -3   -1.02    0.59
   6  -5  -3   -0.24    0.59
   6  -4  -3   20.99    1.35
   6  -4  -3   21.63    1.18
   6  -4  -3   21.47    1.32
  -6   4   3   23.54    1.38
   6  -3  -3   -0.12    0.34
   6  -3  -3    0.48    0.50
   6  -3  -3   -0.06    0.46
  -6   3   3    0.39    0.50
  -6   3   3    0.40    0.65
   6  -2  -3    1.52    0.34
   6  -2  -3    2.55    0.69
   6  -2  -3    1.77    0.53
  -6   2   3    0.93    0.50
  -6   2   3    1.91    0.63
   6  -1  -3    0.77    0.48
   6  -1  -3    1.31    0.63
  -6   1   3    0.19    0.50
  -6   1   3    0.65    0.53
   6   0  -3    0.17    0.52
   6   0  -3    0.11    0.43
  -6   0   3   -0.24    0.45
  -6   0   3   -0.24    0.38
   6   1  -3    1.26    0.46
   6   1  -3    1.14    0.61
  -6  -1   3    1.17    0.29
  -6  -1   3    0.94    0.59
   6   2  -3    2.27    0.59
   6   2  -3    2.13    0.59
  -6  -2   3    1.97    0.37
  -6  -2   3    1.93    0.68
   6   3  -3    0.04    0.34
   6   3  -3    0.62    0.61
   6   4  -3   22.61    1.32
   6   4  -3   22.20    1.45
   6   5  -3    1.99    1.37
   6   5  -3   -0.39    0.66
   6   6  -3    1.43    0.78
  -6  -6   3    2.27    0.74
   5  -6  -3    0.56    0.60
   5  -6  -3    0.56    0.75
   5  -5  -3    5.81    0.92
   5  -5  -3    4.91    0.73
  -5   5   3    6.77    0.83
   5  -4  -3   13.43    1.14
   5  -4  -3   13.90    0.99
   5  -4  -3   14.88    1.03
  -5   4   3   11.45    0.93
  -5   4   3   12.46    1.08
   5  -3  -3   55.59    1.98
   5  -3  -3   56.55    2.08
   5  -3  -3   56.69    1.84
  -5   3   3   57.06    2.02
  -5   3   3   56.79    2.10
   5  -2  -3    0.28    0.36
   5  -2  -3    0.93    0.53
   5  -2  -3    0.40    0.32
  -5   2   3    0.20    0.38
  -5   2   3    0.17    0.44
   5  -1  -3    1.03    0.40
  -5   1   3    1.08    0.43
  -5   1   3    1.01    0.33
   5   0  -3    0.31    0.36
  -5   0   3    0.57    0.38
  -5   0   3    0.08    0.40
  -5   0   3   -0.04    0.18
   5   1  -3    1.27    0.42
  -5  -1   3    0.85    0.24
  -5  -1   3    0.76    0.46
   5   2  -3    0.36    0.42
   5   3  -3   58.56    2.18
  -5  -3   3   55.66    2.12
   5   4  -3   11.31    0.95
   5   4  -3   13.15    0.95
  -5  -4   3   14.30    1.16
   5   5  -3    7.62    0.93
   5   5  -3    7.12    0.73
  -5  -5   3    6.78    0.73
   5   6  -3    1.47    0.69
  -5  -6   3    0.56    0.58
   4  -7  -3    0.82    0.65
   4  -7  -3    1.18    0.66
   4  -6  -3    4.01    0.85
   4  -6  -3    3.32    0.64
   4  -6  -3    4.18    0.56
  -4   6   3    5.42    0.80
   4  -5  -3   29.18    1.40
   4  -5  -3   27.30    1.56
   4  -5  -3   27.30    1.04
  -4   5   3   27.76    1.58
  -4   5   3   27.01    1.35
   4  -4  -3   13.95    0.89
   4  -4  -3   13.96    1.05
   4  -4  -3   15.30    0.95
   4  -4  -3   14.03    0.61
  -4   4   3   13.54    1.06
  -4   4   3   14.80    0.93
   4  -3  -3    6.42    0.69
   4  -3  -3    6.35    0.63
   4  -3  -3    5.94    0.29
   4  -3  -3    5.58    0.57
  -4   3   3    6.92    0.70
  -4   3   3    5.03    0.57
   4  -2  -3    7.47    0.53
   4  -2  -3    7.73    0.61
  -4   2   3    6.56    0.59
  -4   2   3    7.65    0.66
   4  -1  -3   24.72    1.08
   4  -1  -3   26.35    0.92
  -4   1   3   25.76    1.08
  -4   1   3   24.69    1.07
  -4   1   3   24.65    0.69
   4   0  -3    0.79    0.33
  -4   0   3   -0.07    0.28
  -4   0   3   -0.17    0.18
  -4   0   3   -0.18    0.32
   4   1  -3   26.62    1.18
  -4  -1   3   26.78    1.16
   4   2  -3    7.65    0.67
  -4  -2   3    7.55    0.64
   4   3  -3    5.66    0.64
  -4  -3   3    5.04    0.66
   4   4  -3   15.51    1.07
  -4  -4   3   15.61    1.09
   4   5  -3   25.50    1.09
   4   5  -3   25.76    1.44
  -4  -5   3   25.60    1.24
  -4  -5   3   26.90    1.49
   4   6  -3    4.41    0.74
  -4  -6   3    3.26    0.62
  -4  -7   3    0.86    0.73
  -4  -7   3   -0.17    0.67
   3  -7  -3    3.10    0.88
   3  -7  -3    3.32    0.79
  -3   7   3    3.59    0.79
   3  -6  -3    7.86    0.78
   3  -6  -3    7.83    0.87
  -3   6   3    8.12    0.83
   3  -5  -3   13.92    1.06
   3  -5  -3   14.36    0.92
  -3   5   3   13.91    0.89
  -3   5   3   12.58    1.05
   3  -4  -3   11.50    0.74
   3  -4  -3   10.32    0.86
   3  -4  -3   11.20    0.68
  -3   4   3    8.56    0.67
  -3   4   3   11.81    1.13
   3  -3  -3   10.97    0.50
   3  -3  -3   12.10    0.83
   3  -3  -3   12.07    0.70
  -3   3   3   11.76    0.70
  -3   3   3   11.49    0.81
   3  -2  -3   11.77    0.51
   3  -2  -3   10.60    0.64
   3  -2  -3   11.08    0.74
  -3   2   3   10.55    0.70
  -3   2   3   10.43    0.62
   3  -1  -3   15.17    0.63
   3  -1  -3   14.30    0.70
  -3   1   3   15.16    0.71
  -3   1   3   14.64    0.47
  -3   1   3   13.91    0.70
   3   0  -3   -0.25    0.26
  -3   0   3    0.00    0.15
  -3   0   3    0.06    0.22
  -3   0   3    0.21    0.24
   3   1  -3   15.79    0.79
  -3  -1   3   14.32    0.75
   3   2  -3   10.56    0.72
  -3  -2   3    9.70    0.71
   3   3  -3   10.86    0.75
  -3  -3   3   11.94    0.81
   3   4  -3   10.24    0.80
  -3  -4   3    9.81    0.83
  -3  -4   3   10.15    0.68
   3   5  -3   14.26    0.68
   3   5  -3   12.96    0.99
  -3  -5   3   13.12    0.86
  -3  -5   3   14.76    1.04
   3   6  -3    8.89    0.84
  -3  -6   3    7.58    0.78
  -3  -6   3    6.54    0.71
  -3  -7   3    0.68    0.67
  -3  -7   3    2.08    0.66
   2  -8  -3   -0.04    0.87
   2  -8  -3   -0.11    0.63
   2  -7  -3    6.20    0.82
   2  -7  -3    6.45    0.92
   2  -7  -3    5.80    0.78
   2  -6  -3   12.47    0.92
   2  -6  -3   14.03    0.95
   2  -6  -3   13.47    1.13
  -2   6   3   13.58    1.10
   2  -5  -3   27.42    1.39
   2  -5  -3   28.23    1.22
  -2   5   3   27.44    1.20
  -2   5   3   28.81    1.46
   2  -4  -3   70.01    2.25
   2  -4  -3   68.96    1.98
   2  -4  -3   68.04    1.79
  -2   4   3   65.56    1.94
  -2   4   3   69.88    2.22
   2  -3  -3    7.07    0.62
   2  -3  -3    6.77    0.48
  -2   3   3    6.55    0.55
  -2   3   3    6.26    0.47
   2  -2  -3   31.85    0.99
   2  -2  -3   29.95    1.09
   2  -2  -3   31.05    0.88
  -2   2   3   29.21    1.08
  -2   2   3   30.93    0.97
   2  -1  -3    1.08    0.22
   2  -1  -3    1.48    0.24
   2  -1  -3    1.27    0.14
   2  -1  -3    1.54    0.22
  -2   1   3    1.13    0.21
  -2   1   3    0.71    0.23
  -2   1   3    1.22    0.14
   2   0  -3   -0.04    0.18
  -2   0   3   -0.29    0.15
  -2   0   3    0.65    0.75
  -2   0   3   -0.11    0.18
   2   1  -3    1.23    0.26
  -2  -1   3    1.46    0.28
   2   2  -3   32.40    1.13
  -2  -2   3   30.46    1.11
   2   3  -3    6.37    0.58
  -2  -3   3    7.08    0.47
  -2  -3   3    6.93    0.59
   2   4  -3   68.18    2.15
  -2  -4   3   68.30    2.00
  -2  -4   3   70.60    2.16
   2   5  -3   27.89    0.83
  -2  -5   3   29.84    1.27
  -2  -5   3   28.69    1.37
  -2  -5   3   27.39    1.35
  -2  -6   3   14.71    0.98
  -2  -6   3   12.85    0.99
  -2  -6   3   11.53    1.01
  -2  -7   3    8.01    0.92
  -2  -7   3    6.21    0.89
  -2  -8   3    0.15    0.77
  -2  -8   3   -0.46    0.77
   1  -8  -3    2.13    0.71
   1  -8  -3    2.54    0.95
   1  -7  -3    5.53    0.74
   1  -7  -3    5.97    0.80
   1  -7  -3    6.05    0.92
   1  -6  -3    0.91    0.49
   1  -6  -3    1.67    0.61
   1  -6  -3    2.13    0.46
  -1   6   3    0.18    0.63
   1  -5  -3   20.82    1.00
   1  -5  -3   20.95    1.01
   1  -5  -3   23.18    1.25
  -1   5   3   23.21    1.24
   1  -4  -3   33.52    1.40
   1  -4  -3   34.32    1.19
   1  -4  -3   32.70    1.16
  -1   4   3   32.88    1.17
  -1   4   3   36.41    1.43
   1  -3  -3  103.87    2.71
   1  -3  -3  103.19    2.43
  -1   3   3  104.60    2.70
  -1   3   3  103.39    2.42
   1  -2  -3   44.71    2.05
   1  -2  -3   45.13    1.34
  -1   2   3   46.21    1.52
  -1   2   3   41.82    1.30
   1  -1  -3   78.19    1.84
   1  -1  -3   76.58    1.75
   1  -1  -3   76.60    1.68
  -1   1   3   84.37    1.85
  -1   1   3   79.00    1.68
   1   0  -3    0.09    0.11
   1   0  -3    0.04    0.08
  -1   0   3    0.18    0.09
  -1   0   3    0.42    0.46
   1   1  -3   77.92    1.83
  -1  -1   3   79.35    1.64
  -1  -1   3   77.29    1.82
   1   2  -3   43.49    1.39
  -1  -2   3   45.70    1.65
  -1  -2   3   44.98    1.17
   1   3  -3  100.47    2.60
  -1  -3   3  104.24    2.63
  -1  -3   3  104.63    2.62
  -1  -3   3  101.02    2.49
  -1  -4   3   33.71    1.32
  -1  -4   3   33.25    1.23
  -1  -4   3   31.76    1.30
  -1  -5   3   21.61    1.14
  -1  -5   3   23.40    1.18
  -1  -5   3   21.02    1.08
  -1  -6   3    0.20    0.46
  -1  -6   3    0.65    0.44
  -1  -6   3    0.10    0.54
  -1  -7   3    7.67    0.89
  -1  -7   3    7.07    0.88
  -1  -8   3    1.66    0.73
  -1  -8   3    2.38    0.74
   0  -8  -3    0.42    0.62
   0  -8  -3   -0.16    0.79
   0  -7  -3    0.30    0.57
   0  -7  -3   -0.07    0.53
   0  -7  -3   -0.14    0.50
   0  -6  -3    7.88    0.86
   0  -6  -3    8.34    0.74
   0  -6  -3    7.84    0.76
   0  -5  -3    0.71    0.33
   0  -5  -3    0.64    0.45
   0  -5  -3    1.87    0.43
   0  -4  -3    0.08    0.25
   0  -4  -3   -0.36    0.38
   0  -4  -3    0.22    0.25
   0  -3  -3    1.84    0.27
   0  -3  -3    2.53    0.42
   0  -3  -3    2.23    0.28
   0   3   3    2.55    0.35
   0  -2  -3   33.52    1.09
   0  -2  -3   34.06    0.91
   0  -2  -3   34.15    0.90
   0  -1  -3    1.57    0.10
   0   1   3    1.97    0.15
   0   1  -3    1.59    0.19
   0   1  -3    1.86    0.24
   0  -1   3    1.79    0.20
   0  -1   3    1.21    0.23
   0   2  -3   32.70    0.97
   0   2  -3   32.59    1.05
   0  -2   3   32.18    1.04
   0  -2   3   35.78    1.01
   0   3  -3    2.70    0.36
   0  -3   3    2.33    0.39
   0  -3   3    2.20    0.40
   0  -3   3    2.08    0.34
   0   4  -3   -0.66    0.36
   0  -4   3    0.18    0.33
   0  -4   3   -0.05    0.32
   0  -4   3    0.22    0.34
   0   5  -3    0.77    0.38
   0  -5   3    1.34    0.44
   0  -5   3    0.92    0.42
   0   6  -3    8.23    0.82
   0  -6   3    8.55    0.81
   0  -6   3    9.14    0.87
   0  -6   3    7.32    0.81
   0  -7   3   -0.90    0.63
   0  -7   3   -0.05    0.52
   0  -8   3    1.05    0.68
  -1  -8  -3   -0.13    0.65
  -1  -8  -3    0.67    0.72
  -1  -7  -3    1.58    0.62
  -1  -7  -3    1.74    0.59
  -1  -7  -3    2.05    0.69
  -1  -6  -3    1.91    0.51
  -1  -6  -3    0.68    0.50
  -1  -5  -3    6.88    0.63
  -1  -5  -3    5.92    0.58
  -1  -5  -3    6.85    0.72
  -1  -4  -3   47.47    1.68
  -1  -4  -3   46.41    1.49
   1   4   3   47.06    1.51
  -1  -3  -3   20.94    0.95
  -1  -3  -3   22.22    0.84
   1   3   3   21.03    0.85
  -1  -2  -3    5.14    0.35
   1   2   3    5.17    0.36
  -1  -1  -3    0.04    0.13
   1   1   3   -0.19    0.14
  -1   0  -3    0.24    0.12
  -1   1  -3    0.36    0.24
  -1   1  -3    0.25    0.22
   1  -1   3   -0.25    0.22
  -1   2  -3    6.07    0.44
  -1   2  -3    4.84    0.39
   1  -2   3    5.85    0.44
   1  -2   3    5.12    0.75
  -1   3  -3   21.59    0.95
  -1   3  -3   21.36    0.75
  -1   3  -3   21.48    0.94
   1  -3   3   21.99    0.95
   1  -3   3   21.60    0.95
  -1   4  -3   43.45    1.57
  -1   4  -3   45.52    1.26
  -1   4  -3   48.00    1.66
   1  -4   3   48.03    1.67
   1  -4   3   47.38    1.63
  -1   5  -3    6.96    0.73
  -1   5  -3    6.57    0.72
   1  -5   3    7.10    0.70
   1  -5   3    8.01    0.75
  -1   6  -3    2.04    0.65
   1  -6   3    0.77    0.53
   1  -6   3    3.22    0.61
   1  -6   3    1.87    0.62
   1  -7   3    3.00    0.70
   1  -8   3    1.02    0.79
  -2  -8  -3    1.16    0.82
  -2  -8  -3   -0.35    0.70
  -2  -7  -3    3.47    0.66
  -2  -7  -3    2.98    0.73
  -2  -7  -3    4.74    0.90
  -2  -6  -3    1.09    0.56
  -2  -6  -3    2.03    0.61
  -2  -6  -3    1.40    0.47
  -2  -5  -3    2.39    0.53
  -2  -5  -3    1.37    0.46
   2   5   3    1.52    0.43
  -2  -4  -3   18.14    0.92
  -2  -4  -3   17.84    0.99
   2   4   3   17.39    0.89
  -2  -3  -3   44.55    1.43
   2   3   3   43.51    1.42
  -2  -2  -3   28.75    1.02
   2   2   3   30.64    1.05
  -2  -1  -3    2.64    0.32
  -2  -1  -3    2.72    0.32
   2   1   3    2.70    0.32
  -2   0  -3   -0.21    0.23
  -2   0  -3    0.17    0.12
  -2   0  -3   -0.07    0.21
   2   0   3    0.18    0.32
  -2   1  -3    2.34    0.32
  -2   1  -3    2.83    0.30
   2  -1   3    2.56    0.33
   2  -1   3    2.61    0.16
  -2   2  -3   31.10    1.13
  -2   2  -3   31.26    1.09
  -2   2  -3   32.07    1.18
   2  -2   3   30.98    1.14
  -2   3  -3   43.60    1.37
  -2   3  -3   46.25    1.57
  -2   3  -3   43.22    1.49
   2  -3   3   44.23    1.57
   2  -3   3   44.92    1.54
  -2   4  -3   16.96    0.97
  -2   4  -3   18.58    1.03
   2  -4   3   16.82    0.93
   2  -4   3   15.68    0.98
  -2   5  -3    2.48    0.57
   2  -5   3    2.57    0.46
   2  -5   3    1.66    0.54
  -2   6  -3    1.43    0.63
   2  -6   3    1.79    0.50
   2  -6   3    1.43    0.53
   2  -7   3    5.07    0.83
   2  -7   3    4.83    0.87
   2  -8   3    0.08    0.86
   2  -8   3   -0.52    0.80
  -3  -7  -3    0.17    0.66
  -3  -7  -3    0.77    0.57
  -3  -6  -3   -0.35    0.59
  -3  -6  -3    1.92    0.60
   3   6   3    0.09    0.44
  -3  -5  -3    0.23    0.48
  -3  -5  -3    0.30    0.42
   3   5   3    0.51    0.42
  -3  -4  -3    3.43    0.54
   3   4   3    2.76    0.45
  -3  -3  -3   10.59    0.74
   3   3   3    9.51    0.67
  -3  -2  -3   -0.31    0.32
   3   2   3    0.25    0.31
  -3  -1  -3    2.30    0.38
   3   1   3    1.69    0.35
  -3   0  -3   -0.05    0.27
   3   0   3   -0.37    0.20
  -3   1  -3    2.01    0.36
   3  -1   3    1.82    0.36
  -3   2  -3    0.43    0.38
  -3   2  -3    0.52    0.26
  -3   3  -3   10.19    0.72
  -3   3  -3   10.34    0.77
   3  -3   3    9.97    0.71
  -3   4  -3    4.47    0.60
  -3   4  -3    3.48    0.62
   3  -4   3    3.68    0.61
   3  -4   3    2.51    0.52
  -3   5  -3    0.66    0.56
  -3   5  -3    0.25    0.42
   3  -5   3    0.69    0.55
   3  -5   3    0.03    0.41
  -3   6  -3    1.07    0.65
   3  -6   3    0.50    0.65
   3  -6   3   -0.04    0.50
   3  -7   3    0.48    0.78
   3  -7   3   -0.12    0.66
  -4  -7  -3   -0.43    0.73
   4   7   3   -0.11    0.63
   4   6   3    3.41    0.70
  -4  -5  -3   10.04    0.88
   4   5   3   10.39    0.94
  -4  -4  -3   22.88    1.26
   4   4   3   21.98    1.22
  -4  -3  -3    2.65    0.51
   4   3   3    1.67    0.37
  -4  -2  -3   -0.26    0.38
   4   2   3   -0.03    0.24
  -4  -1  -3   17.29    0.94
   4   1   3   16.72    0.95
  -4   0  -3    0.21    0.25
   4   0   3    0.59    0.37
  -4   1  -3   16.28    0.90
   4  -1   3   17.97    0.97
  -4   2  -3    0.65    0.41
  -4   2  -3   -0.31    0.40
   4  -2   3    0.36    0.37
  -4   3  -3    1.77    0.49
  -4   3  -3    2.60    0.61
   4  -3   3    1.88    0.48
  -4   4  -3   23.53    1.29
  -4   4  -3   25.32    1.35
   4  -4   3   21.71    1.26
  -4   5  -3    8.94    1.12
  -4   5  -3   10.91    1.02
   4  -5   3    9.67    0.93
   4  -5   3   10.15    0.96
   4  -6   3    2.92    0.81
   4  -6   3    3.30    0.75
   4  -7   3   -0.16    0.85
   4  -7   3   -0.85    0.72
  -5  -6  -3    0.04    0.62
   5   6   3   -0.02    0.63
   5   5   3    0.49    0.45
  -5  -4  -3   16.58    1.16
   5   4   3   15.04    1.09
  -5  -3  -3    6.97    0.83
   5   3   3    7.53    0.82
  -5  -2  -3    0.97    0.51
   5   2   3    0.36    0.40
  -5  -1  -3    4.96    0.59
   5   1   3    4.74    0.59
  -5   0  -3    0.01    0.19
  -5   0  -3   -0.60    0.43
   5   0   3   -0.14    0.28
  -5   1  -3    5.69    0.69
  -5   1  -3    4.76    0.67
   5  -1   3    5.67    0.68
  -5   2  -3    0.82    0.52
  -5   2  -3    0.57    0.48
   5  -2   3   -0.44    0.45
   5  -2   3    0.45    0.18
  -5   3  -3    6.81    0.81
  -5   3  -3    6.73    0.85
   5  -3   3    6.59    0.81
  -5   4  -3   16.35    1.12
  -5   4  -3   14.29    1.26
   5  -4   3   15.01    1.16
   5  -5   3    0.30    0.55
   5  -6   3    0.72    0.73
   6   5   3    3.97    0.86
   6   3   3   -0.41    0.43
  -6  -2  -3   10.70    1.04
   6   2   3   10.19    0.89
  -6  -1  -3    2.57    0.67
   6   1   3    2.03    0.55
  -6   0  -3    0.23    0.56
  -6   0  -3   -0.24    0.22
   6   0   3    0.72    0.51
  -6   1  -3    3.41    0.71
  -6   1  -3    1.99    0.53
   6  -1   3    2.46    0.61
  -6   2  -3   10.57    1.04
  -6   2  -3   10.24    1.03
   6  -2   3   10.04    0.47
   6  -2   3   10.15    0.95
   6  -3   3    0.08    0.50
   6  -3   3   -0.43    0.26
   6  -4   3    0.16    0.59
   6  -5   3    4.07    0.86
   7   4   3    0.97    0.73
   7   3   3    5.63    0.84
   7   2   3    1.35    0.60
   7   1   3    0.27    0.54
  -7   0  -3    0.37    0.24
   7   0   3   -0.01    0.50
   7  -1   3    1.48    0.62
   7  -2   3    2.17    0.70
   7  -3   3    6.45    0.97
   7  -4   3    0.30    0.75
   8   3   3   -0.31    0.77
   8   1   3    1.01    0.76
   8   0   3    1.04    0.77
   8  -1   3    0.69    0.81
   8  -2   3    2.71    0.87
   8  -3   3    0.09    0.77
   8  -3  -4   -0.25    0.65
   8  -2  -4    0.72    0.73
   8  -1  -4   -0.38    0.65
   8   0  -4    3.69    0.83
  -8   0   4    0.99    0.81
   8   1  -4    0.18    0.66
  -8  -1   4    2.27    0.74
   8   2  -4    0.55    0.54
   8   3  -4    0.32    0.73
   7  -5  -4    1.62    0.76
   7  -5  -4    1.28    0.80
   7  -4  -4    2.65    0.61
   7  -4  -4    2.79    0.71
   7  -3  -4    0.14    0.43
   7  -3  -4   -0.18    0.54
   7  -2  -4   -0.97    0.57
  -7   2   4    0.78    0.73
   7  -1  -4    8.47    0.93
  -7   1   4    8.36    0.94
   7   0  -4    3.46    0.69
  -7   0   4    4.50    0.73
   7   1  -4    7.47    0.91
  -7  -1   4    7.59    0.57
  -7  -1   4    8.44    0.85
   7   2  -4    0.75    0.56
  -7  -2   4   -0.10    0.37
   7   3  -4   -0.30    0.59
   7   4  -4    2.49    0.71
   7   5  -4    2.03    0.91
   6  -6  -4   -0.70    0.75
   6  -5  -4    1.13    0.62
   6  -5  -4    0.21    0.57
   6  -4  -4    0.93    0.51
   6  -4  -4    0.13    0.65
   6  -4  -4    0.48    0.49
  -6   4   4    0.68    0.65
   6  -3  -4   -0.58    0.65
   6  -3  -4   -0.03    0.32
   6  -3  -4    0.08    0.46
  -6   3   4    0.29    0.56
  -6   3   4   -0.42    0.62
   6  -2  -4    0.54    0.32
   6  -2  -4    0.15    0.43
  -6   2   4    0.90    0.57
  -6   2   4    0.39    0.50
   6  -1  -4    7.07    0.77
  -6   1   4    6.96    0.76
  -6   1   4    7.56    0.82
   6   0  -4    2.12    0.53
  -6   0   4    1.65    0.46
  -6   0   4    2.43    0.50
   6   1  -4    6.42    0.77
  -6  -1   4    7.01    0.52
  -6  -1   4    6.54    0.81
   6   2  -4    1.34    0.55
  -6  -2   4    0.89    0.63
   6   3  -4    0.74    0.63
   6   3  -4   -0.43    0.40
   6   4  -4   -0.09    0.64
   6   4  -4    0.51    0.53
   6   5  -4    1.30    0.66
   6   5  -4    2.51    0.70
  -6  -5   4    0.71    0.53
   6   6  -4    1.02    0.83
  -6  -6   4    0.37    0.65
   5  -6  -4    1.03    0.85
   5  -6  -4    1.91    0.65
   5  -5  -4    8.19    1.02
   5  -5  -4    6.48    0.80
   5  -5  -4    6.82    0.78
  -5   5   4    5.52    0.79
   5  -4  -4    0.39    0.51
   5  -4  -4   -0.71    0.46
   5  -4  -4    1.67    0.65
  -5   4   4    0.63    0.59
  -5   4   4    0.21    0.49
   5  -3  -4   10.84    0.78
   5  -3  -4   10.27    0.89
   5  -3  -4   10.21    0.82
  -5   3   4   10.55    0.92
  -5   3   4   10.88    0.86
   5  -2  -4   20.34    1.09
   5  -2  -4   19.78    0.92
  -5   2   4   22.64    1.14
  -5   2   4   21.01    1.15
   5  -1  -4   18.35    1.03
  -5   1   4   18.74    1.01
  -5   1   4   18.71    0.61
  -5   1   4   18.74    1.01
   5   0  -4    9.23    0.75
  -5   0   4    9.20    0.55
  -5   0   4    9.15    0.67
  -5   0   4    7.58    0.71
   5   1  -4   19.64    1.11
  -5  -1   4   18.72    1.08
  -5  -1   4   19.62    0.84
   5   2  -4   22.13    1.22
  -5  -2   4   21.40    1.21
   5   3  -4   11.00    0.96
  -5  -3   4   10.42    0.96
   5   4  -4   -0.09    0.42
  -5  -4   4    0.88    0.70
   5   5  -4    5.85    0.70
   5   5  -4    6.31    0.79
  -5  -5   4    5.92    0.68
   5   6  -4    1.76    0.76
  -5  -6   4    2.45    0.67
   4  -7  -4    0.55    0.56
   4  -7  -4   -0.77    0.79
   4  -6  -4    0.02    0.49
   4  -6  -4   -0.01    0.66
   4  -6  -4    0.05    0.40
  -4   6   4   -0.61    0.63
   4  -5  -4    0.96    0.33
   4  -5  -4    0.11    0.39
   4  -5  -4    2.14    0.70
  -4   5   4    1.52    0.52
   4  -4  -4   62.41    2.05
   4  -4  -4   61.53    2.04
   4  -4  -4   62.14    1.65
   4  -4  -4   61.17    2.27
  -4   4   4   59.95    2.19
  -4   4   4   63.06    2.02
   4  -3  -4    1.46    0.19
   4  -3  -4    1.81    0.41
   4  -3  -4    1.65    0.39
  -4   3   4    2.05    0.43
  -4   3   4    2.32    0.54
   4  -2  -4    2.20    0.40
   4  -2  -4    1.42    0.32
   4  -2  -4    1.95    0.47
  -4   2   4    2.50    0.47
  -4   2   4    2.60    0.43
   4  -1  -4   53.16    1.54
   4  -1  -4   52.72    1.70
  -4   1   4   53.47    1.70
  -4   1   4   52.50    1.67
  -4   1   4   53.28    1.31
   4   0  -4   31.24    1.23
  -4   0   4   29.85    1.17
  -4   0   4   28.31    0.99
  -4   0   4   30.29    1.10
   4   1  -4   52.95    1.78
  -4  -1   4   53.21    1.74
   4   2  -4    1.97    0.44
  -4  -2   4    2.41    0.49
   4   3  -4    1.73    0.45
  -4  -3   4    1.59    0.52
   4   4  -4   62.55    2.23
  -4  -4   4   60.91    2.22
  -4  -4   4   59.42    1.89
   4   5  -4    1.72    0.41
   4   5  -4    0.75    0.51
  -4  -5   4    1.31    0.45
   4   6  -4    0.01    0.56
  -4  -6   4    0.07    0.49
  -4  -7   4    1.85    0.76
  -4  -7   4    1.03    0.70
   3  -7  -4   -0.14    0.72
   3  -7  -4   -0.08    0.53
   3  -7  -4   -1.14    0.65
   3  -6  -4    1.01    0.65
   3  -6  -4    0.32    0.41
  -3   6   4    0.26    0.52
   3  -5  -4    7.11    0.57
   3  -5  -4    6.53    0.65
   3  -5  -4    6.87    0.85
  -3   5   4    7.06    0.68
  -3   5   4    7.90    0.89
   3  -4  -4    0.65    0.44
   3  -4  -4   -0.14    0.24
   3  -4  -4    0.21    0.28
   3  -4  -4   -0.20    0.29
  -3   4   4   -0.09    0.33
  -3   4   4   -0.04    0.31
   3  -3  -4   17.00    0.98
   3  -3  -4   16.46    0.81
   3  -3  -4   17.46    0.69
  -3   3   4   16.76    0.82
  -3   3   4   18.61    0.99
   3  -2  -4  111.27    2.46
   3  -2  -4  111.03    2.74
   3  -2  -4  111.74    2.91
  -3   2   4  115.89    2.75
  -3   2   4  113.20    2.87
   3  -1  -4    2.94    0.32
   3  -1  -4    3.09    0.36
   3  -1  -4    2.89    0.37
  -3   1   4    3.33    0.25
  -3   1   4    3.22    0.37
  -3   1   4    3.27    0.38
   3   0  -4   24.64    0.94
  -3   0   4   26.06    0.96
  -3   0   4   24.31    0.85
  -3   0   4   23.15    0.82
   3   1  -4    2.93    0.41
  -3  -1   4    2.42    0.39
   3   2  -4  109.79    2.83
  -3  -2   4  104.90    2.78
   3   3  -4   19.12    1.01
  -3  -3   4   16.78    0.95
   3   4  -4   -0.53    0.43
  -3  -4   4   -0.04    0.28
  -3  -4   4    0.22    0.36
   3   5  -4    7.24    0.81
  -3  -5   4    7.30    0.76
  -3  -5   4    7.95    0.69
  -3  -6   4   -0.05    0.43
  -3  -6   4   -0.40    0.54
  -3  -7   4    0.63    0.65
  -3  -7   4    0.69    1.18
   2  -8  -4    0.88    0.65
   2  -8  -4    1.28    0.91
   2  -7  -4    0.56    0.58
   2  -7  -4   -0.17    0.56
   2  -7  -4    0.29    0.51
   2  -6  -4    4.70    0.80
   2  -6  -4    5.18    0.66
   2  -6  -4    4.21    0.59
  -2   6   4    4.67    0.93
   2  -5  -4    0.92    0.54
   2  -5  -4    1.03    0.37
  -2   5   4    1.02    0.40
   2  -4  -4   43.04    1.69
   2  -4  -4   42.68    1.43
  -2   4   4   44.08    1.42
  -2   4   4   43.26    1.63
   2  -3  -4    2.69    0.47
   2  -3  -4    2.89    0.34
  -2   3   4    3.40    0.35
  -2   3   4    2.69    0.44
   2  -2  -4    0.47    0.20
   2  -2  -4    1.01    0.32
   2  -2  -4    0.34    0.17
  -2   2   4    0.31    0.20
   2  -1  -4   13.03    0.58
   2  -1  -4   13.68    0.59
   2  -1  -4   12.41    0.52
  -2   1   4   12.09    0.52
  -2   1   4   12.15    0.47
  -2   1   4   13.05    0.57
   2   0  -4  159.17    3.35
  -2   0   4  161.15    3.35
  -2   0   4  149.49    3.23
  -2   0   4  148.08    3.30
   2   1  -4   12.49    0.61
  -2  -1   4   13.00    0.60
   2   2  -4    0.50    0.30
  -2  -2   4    0.57    0.23
   2   3  -4    1.87    0.37
  -2  -3   4    2.30    0.41
  -2  -3   4    2.54    0.31
   2   4  -4   42.72    1.62
  -2  -4   4   45.25    1.46
  -2  -4   4   41.99    1.61
  -2  -5   4    1.16    0.41
  -2  -5   4    1.75    0.52
  -2  -5   4    1.74    0.56
  -2  -6   4    4.50    0.72
  -2  -6   4    5.44    0.75
  -2  -6   4    4.36    0.65
  -2  -7   4   -0.04    0.56
  -2  -7   4   -0.10    0.51
  -2  -8   4    0.57    0.78
  -2  -8   4   -0.49    0.77
   1  -8  -4    1.14    0.64
   1  -8  -4    1.73    0.87
   1  -7  -4    0.29    0.51
   1  -7  -4   -0.38    0.66
   1  -6  -4   10.31    0.80
   1  -6  -4    8.43    0.91
   1  -6  -4   10.21    0.77
  -1   6   4    7.91    0.94
   1  -5  -4    0.23    0.30
   1  -5  -4   -0.32    0.45
   1  -5  -4    0.13    0.33
  -1   5   4    0.02    0.51
   1  -4  -4    1.03    0.29
   1  -4  -4    0.29    0.38
   1  -4  -4    0.63    0.26
  -1   4   4    0.65    0.40
   1  -3  -4   19.54    0.92
   1  -3  -4   19.52    0.74
  -1   3   4   20.13    0.95
  -1   3   4   21.10    0.74
   1  -2  -4    0.18    0.13
   1  -2  -4    0.74    0.27
  -1   2   4    0.30    0.26
  -1   2   4    0.29    0.14
   1  -1  -4  275.19    5.55
   1  -1  -4  258.63    5.27
   1  -1  -4  265.77    5.49
  -1   1   4  284.49    5.55
  -1   1   4  275.21    5.51
  -1   1   4  263.28    5.27
   1   0  -4  347.75    6.62
   1   0  -4  339.12    6.62
  -1   0   4  335.56    6.61
  -1   0   4  320.57    6.66
  -1   0   4  346.60    6.62
   1   1  -4  269.62    5.58
  -1  -1   4  274.13    5.58
  -1  -1   4  280.15    5.42
   1   2  -4    0.57    0.16
   1   2  -4    0.29    0.26
  -1  -2   4    0.45    0.20
   1   3  -4   20.00    0.79
  -1  -3   4   19.89    0.93
  -1  -3   4   20.42    0.78
  -1  -3   4   18.17    0.88
  -1  -4   4    0.99    0.34
  -1  -4   4    0.75    0.39
  -1  -5   4    0.47    0.38
  -1  -5   4   -0.27    0.41
  -1  -5   4    0.54    0.39
  -1  -6   4    9.81    0.90
  -1  -6   4    7.55    0.77
  -1  -6   4    9.42    0.94
  -1  -7   4    0.29    0.57
  -1  -7   4    0.35    0.52
  -1  -8   4    2.10    0.81
  -1  -8   4   -0.52    0.78
   0  -8  -4   -0.77    0.80
   0  -8  -4    0.22    0.58
   0  -7  -4   -0.26    0.47
   0  -7  -4    0.68    0.55
   0  -7  -4   -0.10    0.56
   0  -6  -4    8.89    0.91
   0  -6  -4    7.52    0.70
   0  -6  -4    8.81    0.74
   0  -5  -4    0.93    0.37
   0  -5  -4    1.35    0.47
   0  -4  -4   32.87    1.13
   0  -4  -4   31.15    1.33
   0  -4  -4   31.73    1.10
   0  -3  -4   64.71    1.61
   0  -3  -4   59.82    1.58
   0  -3  -4   64.69    1.90
   0  -2  -4    9.60    0.37
   0  -2  -4    8.66    0.53
   0  -2  -4    9.14    0.38
   0  -1  -4   78.86    1.59
   0  -1  -4   78.45    1.87
   0   1   4   80.85    1.59
   0   0  -4   31.75    0.82
   0   0   4   25.09    0.79
   0   0   4   29.74    0.77
   0   0   4   31.74    0.73
   0   1  -4   80.71    1.77
   0   1  -4   78.22    1.83
   0  -1   4   82.11    1.87
   0   2  -4    9.15    0.54
   0   2  -4    8.99    0.45
   0  -2   4    8.98    0.45
   0  -2   4    9.67    0.54
   0   3  -4   62.35    1.81
   0   3  -4   63.99    1.74
   0  -3   4   62.16    1.80
   0  -3   4   63.31    1.75
   0  -3   4   60.42    1.82
   0   4  -4   31.15    1.21
   0  -4   4   31.75    1.23
   0  -4   4   29.26    1.24
   0  -4   4   32.54    1.31
   0   5  -4    0.74    0.45
   0  -5   4    0.65    0.41
   0  -5   4    0.71    0.49
   0   6  -4    9.39    0.87
   0  -6   4    8.93    0.92
   0  -6   4    8.53    0.88
   0  -6   4    7.45    0.79
   0   7  -4    0.60    0.79
   0  -7   4    0.32    0.59
   0  -7   4    0.76    0.57
   0  -8   4   -0.56    0.73
   0  -8   4   -0.58    0.69
  -1  -8  -4    1.24    0.70
  -1  -8  -4    1.00    0.82
  -1  -7  -4   -0.28    0.52
  -1  -7  -4   -0.12    0.56
  -1  -6  -4    8.52    0.90
  -1  -6  -4    8.11    0.75
  -1  -6  -4    7.80    0.72
  -1  -5  -4    0.04    0.42
  -1  -5  -4    0.23    0.32
  -1  -5  -4   -0.07    0.33
  -1  -4  -4   20.02    1.05
  -1  -4  -4   19.94    0.88
   1   4   4   18.86    0.87
  -1  -3  -4  172.68    3.65
  -1  -3  -4  175.82    4.09
  -1  -3  -4  169.76    3.77
   1   3   4  167.56    3.77
  -1  -2  -4  228.34    4.74
   1   2   4  230.59    4.74
  -1  -1  -4  111.67    2.37
   1   1   4  106.03    2.36
  -1   0  -4   62.84    1.51
  -1   0  -4   65.02    1.54
   1   0   4   65.51    1.52
   1   0   4   64.75    1.54
   1   0   4   65.76    1.38
  -1   1  -4  101.74    2.37
   1  -1   4  104.78    2.39
  -1   2  -4  239.19    5.09
  -1   2  -4  230.22    5.04
   1  -2   4  242.23    5.09
   1  -2   4  232.61    5.08
  -1   3  -4  175.79    3.98
  -1   3  -4  168.34    3.94
   1  -3   4  165.39    3.95
   1  -3   4  169.57    3.97
  -1   4  -4   20.33    1.02
  -1   4  -4   20.06    0.76
  -1   4  -4   21.75    1.06
   1  -4   4   21.72    1.06
   1  -4   4   21.71    1.06
  -1   5  -4    0.39    0.42
  -1   5  -4    0.71    0.49
   1  -5   4    0.63    0.42
   1  -5   4    0.10    0.42
  -1   6  -4    9.68    0.95
   1  -6   4    8.61    0.87
   1  -6   4    6.55    0.80
   1  -6   4    7.78    0.88
   1  -7   4   -0.68    0.60
   1  -7   4    0.44    0.60
   1  -8   4    0.37    0.77
   1  -8   4    2.12    0.83
  -2  -8  -4   -0.03    0.82
  -2  -8  -4    0.92    0.73
  -2  -7  -4    1.15    0.69
  -2  -7  -4   -1.10    0.56
  -2  -7  -4   -0.07    0.55
  -2  -6  -4   -0.58    0.53
  -2  -6  -4    0.73    0.43
  -2  -6  -4   -0.21    0.49
  -2  -5  -4    9.25    0.74
  -2  -5  -4    7.55    0.76
   2   5   4    8.80    0.71
  -2  -4  -4   32.11    1.24
  -2  -4  -4   31.63    1.37
   2   4   4   33.40    1.26
  -2  -3  -4    1.72    0.34
   2   3   4    1.95    0.36
  -2  -2  -4   27.32    0.98
  -2  -2  -4   27.56    0.97
   2   2   4   27.96    1.00
  -2  -1  -4    1.42    0.29
  -2  -1  -4    1.29    0.27
   2   1   4    1.86    0.29
  -2   0  -4    4.22    0.28
  -2   0  -4    4.17    0.37
   2   0   4    4.09    0.37
  -2   1  -4    1.14    0.31
   2  -1   4    1.74    0.33
   2  -1   4    1.70    0.17
  -2   2  -4   26.47    1.05
  -2   2  -4   26.71    1.01
  -2   2  -4   27.13    1.08
   2  -2   4   26.03    1.05
  -2   3  -4    1.97    0.33
  -2   3  -4    2.24    0.38
  -2   3  -4    1.89    0.41
   2  -3   4    2.21    0.45
   2  -3   4    1.59    0.35
  -2   4  -4   31.71    1.36
  -2   4  -4   31.57    1.36
   2  -4   4   31.72    1.38
   2  -4   4   32.73    1.38
  -2   5  -4    8.43    0.85
  -2   5  -4    7.65    0.74
   2  -5   4    7.57    0.76
   2  -5   4    7.47    0.74
  -2   6  -4    0.84    0.65
  -2   6  -4    0.59    0.65
   2  -6   4   -0.43    0.49
   2  -6   4   -1.32    0.63
   2  -7   4   -0.12    0.62
   2  -7   4    0.64    0.67
   2  -8   4    0.64    0.92
   2  -8   4    2.75    0.91
  -3  -7  -4    1.16    0.73
  -3  -7  -4   -0.23    0.58
  -3  -6  -4    0.78    0.56
  -3  -6  -4    0.09    0.52
   3   6   4    0.74    0.48
  -3  -5  -4    5.72    0.72
  -3  -5  -4    5.03    0.67
   3   5   4    3.95    0.60
  -3  -4  -4   17.96    1.01
   3   4   4   19.22    1.02
  -3  -3  -4    0.27    0.31
   3   3   4    1.06    0.35
  -3  -2  -4   73.76    2.12
   3   2   4   76.08    2.15
  -3  -1  -4    7.33    0.56
  -3  -1  -4    6.93    0.58
   3   1   4    6.63    0.55
  -3   0  -4   36.75    1.34
  -3   0  -4   36.43    1.04
  -3   0  -4   35.00    1.28
   3   0   4   37.96    1.31
  -3   1  -4    7.29    0.59
  -3   1  -4    6.72    0.59
   3  -1   4    7.32    0.58
  -3   2  -4   70.15    2.13
  -3   2  -4   72.30    2.12
  -3   2  -4   73.69    2.20
   3  -2   4   76.78    2.19
   3  -2   4   71.89    1.60
  -3   3  -4    0.89    0.42
  -3   3  -4    1.65    0.45
   3  -3   4    0.11    0.35
  -3   4  -4   20.22    1.17
  -3   4  -4   19.21    1.11
   3  -4   4   19.28    1.12
   3  -4   4   19.05    1.12
  -3   5  -4    5.91    0.77
  -3   5  -4    5.44    0.74
   3  -5   4    5.45    0.71
   3  -5   4    4.54    0.67
   3  -6   4   -0.25    0.54
   3  -6   4    0.75    0.60
   3  -7   4    0.94    0.70
   3  -7   4    0.34    0.75
  -4  -7  -4    0.45    0.71
   4   7   4   -0.77    0.72
  -4  -6  -4    2.24    0.68
   4   6   4    2.41    0.68
  -4  -5  -4    9.48    0.94
   4   5   4    7.70    0.82
  -4  -4  -4    1.45    0.53
  -4  -3  -4   -0.88    0.45
   4   3   4   -0.09    0.26
  -4  -2  -4   21.66    1.06
   4   2   4   21.49    1.10
  -4  -1  -4    5.27    0.59
   4   1   4    4.03    0.53
  -4   0  -4   18.29    0.69
  -4   0  -4   18.03    0.99
   4   0   4   18.94    0.98
  -4   1  -4    4.27    0.53
   4  -1   4    3.66    0.52
  -4   2  -4   22.02    1.16
  -4   2  -4   21.80    1.13
   4  -2   4   22.41    1.15
  -4   3  -4    0.52    0.46
  -4   3  -4   -0.56    0.47
   4  -3   4    0.79    0.45
  -4   4  -4    1.07    0.61
  -4   4  -4   -0.54    0.52
   4  -4   4    1.06    0.52
  -4   5  -4    8.07    0.93
   4  -5   4    7.84    0.87
   4  -6   4    0.78    0.51
   4  -7   4   -0.55    0.89
   4  -7   4   -0.10    0.76
  -5  -6  -4    0.88    0.64
   5   6   4    0.42    0.65
   5   5   4    8.99    0.95
  -5  -4  -4    0.19    0.64
   5   4   4    0.97    0.52
  -5  -3  -4   25.17    1.33
   5   3   4   25.37    1.37
  -5  -2  -4    2.04    0.58
   5   2   4    2.48    0.54
  -5  -1  -4   20.38    1.17
   5   1   4   18.83    1.12
  -5   0  -4    2.34    0.29
  -5   0  -4    2.08    0.54
   5   0   4    2.54    0.44
  -5   1  -4   21.31    1.19
   5  -1   4   19.37    1.11
  -5   2  -4    2.80    0.63
  -5   2  -4    2.33    0.64
   5  -2   4    1.61    0.24
   5  -2   4    1.40    0.49
  -5   3  -4   24.96    1.41
  -5   3  -4   24.33    1.38
   5  -3   4   24.34    1.38
  -5   4  -4   -0.58    0.74
   5  -4   4   -0.13    0.54
   5  -5   4   10.73    1.08
   5  -6   4   -0.33    0.75
   6   5   4   -0.01    0.64
   6   4   4    2.80    0.67
   6   3   4   -0.52    0.55
  -6  -2  -4    0.55    0.73
   6   2   4    0.29    0.48
  -6  -1  -4    4.20    0.76
   6   1   4    3.80    0.66
  -6   0  -4    4.25    0.76
  -6   0  -4    4.08    0.37
   6   0   4    4.61    0.74
  -6   1  -4    3.96    0.77
  -6   1  -4    4.85    0.73
   6  -1   4    4.01    0.71
  -6   2  -4   -1.69    0.76
  -6   2  -4    0.70    0.66
   6  -2   4    0.07    0.52
   6  -3   4   -0.15    0.56
   6  -3   4    0.62    0.28
   6  -4   4    3.82    0.80
   6  -5   4   -0.40    0.75
   7   4   4    0.25    0.68
   7   2   4    4.19    0.78
  -7  -1  -4    0.66    0.43
   7   1   4    0.36    0.50
  -7   0  -4    1.46    0.28
   7   0   4    0.77    0.59
   7  -1   4    0.91    0.61
   7  -2   4    3.75    0.73
   7  -3   4    3.15    0.86
   7  -4   4    0.85    0.72
   8   2   4    3.14    0.92
   8   1   4    1.27    0.62
   8   0   4    2.13    0.84
   8  -1   4    1.47    0.84
   8  -3  -5   -1.57    0.75
   8  -2  -5   -1.80    0.74
   8  -1  -5    0.24    0.65
   8   0  -5    1.18    0.71
  -8   0   5    0.99    0.68
   8   1  -5    1.07    0.72
  -8  -1   5   -0.68    0.68
   8   2  -5    0.16    0.61
  -8  -2   5   -0.26    0.65
   8   3  -5   -0.09    0.65
   7  -5  -5   -0.26    0.72
   7  -4  -5    0.38    0.54
   7  -4  -5    0.02    0.57
   7  -3  -5    2.27    0.53
   7  -3  -5    1.23    0.55
   7  -2  -5   15.33    1.19
  -7   2   5   15.67    1.22
   7  -1  -5    1.36    0.59
  -7   1   5    0.79    0.62
   7   0  -5    0.33    0.53
  -7   0   5   -0.38    0.54
   7   1  -5    1.69    0.59
  -7  -1   5    2.01    0.60
  -7  -1   5    1.13    0.41
   7   2  -5   16.30    1.27
  -7  -2   5   15.77    0.91
   7   3  -5    1.32    0.64
   7   4  -5    0.21    0.66
   7   5  -5    1.39    0.90
   6  -6  -5    0.89    0.78
   6  -6  -5    2.11    0.77
   6  -6  -5    2.79    1.05
   6  -5  -5    4.59    0.81
   6  -5  -5    5.69    0.88
   6  -5  -5    3.05    0.72
   6  -4  -5    5.43    0.88
   6  -4  -5    7.15    0.75
   6  -4  -5    4.80    0.71
  -6   4   5    6.69    0.85
   6  -3  -5    1.98    0.73
   6  -3  -5    1.22    0.52
   6  -3  -5    0.72    0.39
  -6   3   5    1.57    0.60
  -6   3   5    1.33    0.68
   6  -2  -5   13.44    0.80
   6  -2  -5   12.66    0.95
  -6   2   5   12.94    0.99
  -6   2   5   13.27    1.03
   6  -1  -5    3.38    0.59
  -6   1   5    4.22    0.60
  -6   1   5    3.60    0.65
  -6   1   5    4.08    0.29
   6   0  -5    0.21    0.42
  -6   0   5   -0.49    0.48
  -6   0   5   -0.15    0.39
   6   1  -5    4.79    0.69
  -6  -1   5    4.44    0.73
  -6  -1   5    4.79    0.59
  -6  -1   5    4.41    0.49
   6   2  -5   11.77    0.99
  -6  -2   5   13.20    0.80
  -6  -2   5   12.47    1.06
   6   3  -5    0.71    0.47
   6   4  -5    5.58    0.77
   6   4  -5    6.49    0.87
   6   5  -5    4.35    0.78
   6   5  -5    3.64    0.88
  -6  -5   5    3.72    0.65
   6   6  -5    0.78    0.86
  -6  -6   5    1.95    0.68
   5  -6  -5    0.36    0.80
   5  -6  -5    1.29    0.59
  -5   6   5    1.60    0.72
   5  -5  -5    2.81    0.61
   5  -5  -5    3.20    0.65
   5  -5  -5    3.08    0.83
  -5   5   5    2.18    0.62
   5  -4  -5    0.50    0.43
   5  -4  -5    0.95    0.53
   5  -4  -5    0.24    0.66
  -5   4   5    1.67    0.67
  -5   4   5   -0.11    0.48
   5  -3  -5    1.78    0.46
   5  -3  -5    1.26    0.58
   5  -3  -5    1.24    0.46
  -5   3   5    2.03    0.53
   5  -2  -5    7.94    0.68
   5  -2  -5    7.44    0.60
  -5   2   5    8.21    0.76
  -5   2   5    7.87    0.70
   5  -1  -5    3.93    0.51
  -5   1   5    3.58    0.28
  -5   1   5    3.81    0.53
  -5   1   5    3.64    0.48
   5   0  -5   -0.49    0.36
  -5   0   5   -0.28    0.32
  -5   0   5    0.71    0.34
  -5   0   5    0.15    0.24
   5   1  -5    3.37    0.54
  -5  -1   5    3.42    0.58
  -5  -1   5    3.15    0.39
   5   2  -5    7.34    0.70
  -5  -2   5    7.86    0.72
   5   3  -5    2.29    0.63
  -5  -3   5    1.24    0.48
   5   4  -5    1.53    0.50
  -5  -4   5    0.74    0.76
   5   5  -5    1.77    0.57
   5   5  -5    2.99    0.73
  -5  -5   5    2.15    0.50
   5   6  -5    1.40    0.72
  -5  -6   5    2.05    0.60
   4  -7  -5    2.58    0.92
   4  -7  -5    3.89    0.72
   4  -6  -5   11.26    0.94
   4  -6  -5    9.75    1.08
   4  -6  -5   10.68    0.79
  -4   6   5    9.65    0.93
   4  -5  -5    0.72    0.34
   4  -5  -5    1.30    0.46
   4  -5  -5    1.53    0.85
   4  -5  -5    1.76    0.64
  -4   5   5    1.02    0.50
   4  -4  -5   -0.43    0.28
   4  -4  -5    0.28    0.37
  -4   4   5   -0.16    0.53
   4  -3  -5   14.22    0.95
   4  -3  -5   14.80    0.83
   4  -3  -5   13.27    0.55
  -4   3   5   13.96    0.94
  -4   3   5   14.09    0.81
   4  -2  -5   24.21    1.14
   4  -2  -5   24.63    1.03
   4  -2  -5   23.82    1.05
  -4   2   5   24.24    1.05
  -4   2   5   23.97    1.10
   4  -1  -5    0.15    0.24
   4  -1  -5    0.08    0.27
  -4   1   5   -0.04    0.27
  -4   1   5   -0.05    0.30
  -4   1   5   -0.04    0.13
   4   0  -5    0.21    0.31
  -4   0   5   -0.04    0.30
  -4   0   5   -0.03    0.21
  -4   0   5   -0.57    0.27
   4   1  -5    0.26    0.34
  -4  -1   5    0.00    0.36
   4   2  -5   24.67    1.18
  -4  -2   5   22.74    1.13
   4   3  -5   14.83    0.97
  -4  -3   5   14.87    0.99
   4   4  -5    0.72    0.42
  -4  -4   5    0.56    0.57
   4   5  -5    0.79    0.46
  -4  -5   5    1.71    0.78
  -4  -5   5    0.96    0.40
   4   6  -5   11.65    1.11
   4   6  -5   10.55    0.71
  -4  -6   5   10.16    0.85
  -4  -7   5    3.64    0.91
   3  -7  -5    1.15    0.54
   3  -7  -5    1.58    0.83
   3  -6  -5    2.36    0.74
   3  -6  -5    2.14    0.50
  -3   6   5    3.34    0.62
   3  -5  -5   26.72    1.24
   3  -5  -5   32.03    1.27
   3  -5  -5   30.70    1.16
   3  -5  -5   30.25    1.56
  -3   5   5   29.93    1.27
  -3   5   5   29.33    1.54
   3  -4  -5    0.13    0.43
   3  -4  -5   -0.35    0.29
   3  -4  -5   -0.53    0.29
  -3   4   5    1.09    0.51
  -3   4   5   -0.16    0.32
   3  -3  -5   73.00    2.23
   3  -3  -5   71.94    1.97
   3  -3  -5   70.85    1.82
  -3   3   5   66.55    2.14
  -3   3   5   70.99    1.95
   3  -2  -5    4.50    0.41
   3  -2  -5    4.24    0.51
   3  -2  -5    4.89    0.33
   3  -2  -5    4.46    0.46
  -3   2   5    4.47    0.40
  -3   2   5    4.55    0.50
   3  -1  -5   84.81    2.19
   3  -1  -5   87.34    2.17
   3  -1  -5   84.45    2.17
  -3   1   5   86.77    2.17
  -3   1   5   84.42    2.18
   3   0  -5    0.25    0.24
  -3   0   5    0.07    0.25
  -3   0   5    0.20    0.20
   3   1  -5   86.59    2.33
  -3  -1   5   90.45    2.33
   3   2  -5    5.01    0.55
  -3  -2   5    4.86    0.49
   3   3  -5   72.66    2.21
  -3  -3   5   69.28    1.86
  -3  -3   5   69.64    2.16
   3   4  -5   -1.33    0.47
  -3  -4   5   -0.09    0.25
  -3  -4   5    0.14    0.34
   3   5  -5   28.56    1.46
  -3  -5   5   29.82    1.25
  -3  -5   5   29.21    1.45
   3   6  -5    3.19    5.19
  -3  -6   5    3.34    0.57
  -3  -7   5    0.73    0.60
  -3  -7   5    0.85    0.69
   2  -8  -5    1.60    0.68
   2  -8  -5   -0.36    0.86
   2  -7  -5   -0.59    0.59
   2  -7  -5   -0.15    0.45
   2  -7  -5    0.79    0.64
   2  -6  -5    0.83    0.47
   2  -6  -5    1.33    0.43
   2  -6  -5    0.74    0.61
  -2   6   5   -1.75    0.82
   2  -5  -5    2.31    0.29
   2  -5  -5    1.93    0.41
   2  -5  -5    1.62    0.56
  -2   5   5    2.45    0.67
   2  -4  -5   48.18    1.49
   2  -4  -5   49.27    1.82
  -2   4   5   48.78    1.49
  -2   4   5   48.63    1.81
   2  -3  -5    0.31    0.19
   2  -3  -5    0.61    0.37
   2  -3  -5    0.28    0.23
  -2   3   5    0.76    0.26
  -2   3   5    0.59    0.38
   2  -2  -5   28.46    0.92
   2  -2  -5   30.12    1.09
   2  -2  -5   28.60    0.89
  -2   2   5   28.26    1.05
  -2   2   5   28.88    0.88
   2  -1  -5  300.18    6.12
   2  -1  -5  289.57    6.04
   2  -1  -5  298.24    5.98
   2  -1  -5  295.27    6.15
  -2   1   5  300.49    5.98
  -2   1   5  301.00    6.06
  -2   1   5  291.13    6.13
   2   0  -5    0.01    0.17
  -2   0   5    0.07    0.24
  -2   0   5    0.01    0.18
  -2   0   5   -0.32    0.14
   2   1  -5  294.32    6.20
  -2  -1   5  303.42    6.19
   2   2  -5   29.23    1.10
  -2  -2   5   29.87    0.82
  -2  -2   5   28.08    1.07
   2   3  -5    0.58    0.37
  -2  -3   5    0.18    0.36
  -2  -3   5    0.35    0.20
   2   4  -5   47.08    1.74
  -2  -4   5   49.73    1.77
  -2  -4   5   46.96    1.50
  -2  -5   5    1.77    0.43
  -2  -5   5    1.94    0.53
  -2  -5   5    2.89    0.64
  -2  -6   5    1.21    0.47
  -2  -6   5    1.23    0.71
  -2  -6   5    1.73    0.57
  -2  -7   5    0.09    0.58
  -2  -7   5   -0.11    0.55
  -2  -8   5    0.52    0.80
  -2  -8   5    1.72    0.73
   1  -8  -5   -0.57    0.60
   1  -8  -5    0.55    0.79
   1  -7  -5    1.09    0.59
   1  -7  -5    2.18    0.75
   1  -7  -5    2.66    0.57
   1  -6  -5    1.92    0.64
   1  -6  -5    1.37    0.45
   1  -5  -5    7.63    0.61
   1  -5  -5    7.18    0.76
   1  -5  -5    7.73    0.59
  -1   5   5    6.75    0.72
   1  -4  -5   13.85    0.67
   1  -4  -5   13.78    0.86
   1  -4  -5   13.14    0.64
  -1   4   5   12.90    0.85
   1  -3  -5   27.90    0.89
   1  -3  -5   29.09    1.17
  -1   3   5   28.74    0.89
  -1   3   5   29.67    1.17
   1  -2  -5    8.60    0.54
   1  -2  -5    9.31    0.51
   1  -2  -5    8.60    0.34
  -1   2   5    8.90    0.55
  -1   2   5    9.05    0.35
   1  -1  -5  484.80    9.43
   1  -1  -5  491.51    9.80
   1  -1  -5  499.82    9.81
   1  -1  -5  480.92    9.69
  -1   1   5  503.45    9.81
  -1   1   5  485.65    9.80
   1   0  -5    0.21    0.08
   1   0  -5    0.19    0.12
  -1   0   5   -0.02    0.12
  -1   0   5    0.98    0.62
  -1   0   5    0.17    0.22
   1   1  -5  517.75   10.15
  -1  -1   5  510.87   10.14
   1   2  -5    8.23    0.53
   1   2  -5    8.41    0.37
  -1  -2   5    8.20    0.53
  -1  -2   5    8.87    0.38
   1   3  -5   28.73    0.96
  -1  -3   5   28.94    0.96
  -1  -3   5   26.41    1.09
  -1  -3   5   28.16    1.15
   1   4  -5   12.17    0.69
  -1  -4   5   12.91    0.81
  -1  -4   5   13.73    0.85
  -1  -4   5   12.78    0.71
  -1  -5   5    8.12    0.77
  -1  -5   5    7.01    0.64
  -1  -5   5    7.58    0.79
  -1  -6   5    1.37    0.57
  -1  -6   5    0.68    0.45
  -1  -7   5    2.70    0.71
  -1  -7   5    3.13    0.70
  -1  -8   5   -0.85    0.74
  -1  -8   5    0.15    0.74
   0  -8  -5   -0.74    0.67
   0  -8  -5   -0.48    0.55
   0  -7  -5    0.73    0.56
   0  -7  -5    1.44    0.64
   0  -7  -5    1.05    0.51
   0  -6  -5   27.75    1.26
   0  -6  -5   27.54    1.49
   0  -6  -5   24.91    1.20
   0  -5  -5    0.37    0.33
   0  -5  -5    0.56    0.33
   0  -4  -5    0.36    0.40
   0  -4  -5    0.46    0.24
   0  -4  -5    0.99    0.27
   0  -3  -5   26.72    1.11
   0  -3  -5   25.46    0.83
   0  -3  -5   27.09    0.84
   0  -2  -5   43.79    1.33
   0  -2  -5   43.48    1.03
   0  -2  -5   41.00    1.01
   0   2   5   43.73    1.02
   0  -1  -5  340.20    6.82
   0   1   5  327.01    6.53
   0   0  -5    0.63    0.74
   0   0  -5   -0.18    0.92
   0   0   5    0.40    2.40
   0   0   5    1.07    0.51
   0   0   5   -0.08    0.75
   0   1  -5  331.40    6.73
   0   1  -5  341.37    7.18
   0  -1   5  341.22    7.82
   0   2  -5   44.82    1.22
   0   2  -5   43.65    1.33
   0  -2   5   44.52    1.33
   0  -2   5   46.14    1.23
   0   3  -5   27.13    0.99
   0   3  -5   25.65    1.06
   0  -3   5   26.08    1.08
   0  -3   5   24.85    1.04
   0  -3   5   26.56    0.97
   0   4  -5    0.58    0.34
   0  -4   5    0.96    0.35
   0  -4   5    0.94    0.43
   0   5  -5   -0.12    0.41
   0  -5   5   -0.04    0.39
   0  -5   5   -0.55    0.34
   0  -5   5    0.69    0.38
   0   6  -5   25.19    1.34
   0  -6   5   25.24    1.42
   0  -6   5   25.76    1.34
   0  -6   5   27.12    1.43
   0   7  -5   -0.14    0.78
   0  -7   5    0.97    0.56
   0  -7   5    0.66    0.54
   0  -8   5    0.11    0.70
   0  -8   5    0.25    0.79
  -1  -8  -5    0.07    0.61
  -1  -8  -5   -1.05    0.89
  -1  -7  -5    2.23    0.68
  -1  -7  -5    1.96    0.57
  -1  -7  -5    0.98    0.62
  -1  -6  -5    4.83    0.73
  -1  -6  -5    4.52    0.58
  -1  -6  -5    6.04    0.67
  -1  -5  -5    3.83    0.49
  -1  -5  -5    3.84    0.60
  -1  -5  -5    3.68    0.48
  -1  -4  -5   24.01    0.96
  -1  -4  -5   24.23    1.18
   1   4   5   25.13    0.99
  -1  -3  -5   69.61    2.08
  -1  -3  -5   69.65    1.80
   1   3   5   71.17    1.82
  -1  -2  -5    0.13    0.16
   1   2   5   -0.25    0.18
  -1  -1  -5   45.92    1.15
   1   1   5   44.45    1.15
  -1   0  -5   -0.25    0.14
  -1   0  -5   -0.09    0.14
   1   0   5   -0.12    0.16
   1   0   5   -0.25    0.15
  -1   1  -5   45.75    1.27
   1  -1   5   45.37    1.20
   1  -1   5   46.98    1.31
  -1   2  -5    0.08    0.28
  -1   2  -5    0.14    0.30
   1  -2   5    0.08    0.23
   1  -2   5    0.04    0.45
  -1   3  -5   66.96    1.98
  -1   3  -5   69.68    1.99
   1  -3   5   69.99    2.04
   1  -3   5   70.17    1.99
  -1   4  -5   23.16    1.09
  -1   4  -5   23.64    1.11
   1  -4   5   24.07    1.15
   1  -4   5   25.15    1.11
  -1   5  -5    4.44    0.38
  -1   5  -5    3.31    0.56
  -1   5  -5    3.91    0.61
   1  -5   5    4.08    0.61
   1  -5   5    4.99    0.64
  -1   6  -5    4.49    0.76
   1  -6   5    6.16    0.78
   1  -6   5    5.78    0.78
   1  -6   5    6.07    0.86
   1  -7   5    2.04    0.69
   1  -7   5    1.07    0.63
   1  -8   5    1.19    0.82
   1  -8   5   -0.10    0.76
  -2  -8  -5   -0.04    0.71
  -2  -8  -5   -1.15    0.71
  -2  -7  -5    0.29    0.51
  -2  -7  -5   -0.70    0.60
  -2  -7  -5   -0.10    0.58
  -2  -6  -5    1.36    0.52
  -2  -6  -5    2.70    0.53
  -2  -6  -5    3.95    0.71
  -2  -5  -5    0.58    0.35
  -2  -5  -5   -0.29    0.40
   2   5   5    0.27    0.35
  -2  -4  -5    1.29    0.44
  -2  -4  -5    2.17    0.41
   2   4   5    2.27    0.40
  -2  -3  -5   32.30    1.15
  -2  -3  -5   31.89    1.08
   2   3   5   31.43    1.14
  -2  -2  -5   93.48    2.38
  -2  -2  -5   93.40    2.33
   2   2   5   95.97    2.36
  -2  -1  -5   53.78    1.49
   2   1   5   52.11    1.49
  -2   0  -5   -0.27    0.17
  -2   0  -5   -0.07    0.23
   2   0   5   -0.13    0.22
  -2   1  -5   52.09    1.54
   2  -1   5   53.12    1.55
   2  -1   5   52.24    1.29
  -2   2  -5   95.01    2.45
  -2   2  -5   94.76    2.48
   2  -2   5   90.88    2.45
  -2   3  -5   32.00    1.28
  -2   3  -5   30.93    1.24
  -2   3  -5   32.01    1.16
   2  -3   5   31.00    1.28
   2  -3   5   32.23    1.30
  -2   4  -5    2.78    0.54
  -2   4  -5    2.13    0.47
  -2   4  -5    2.55    0.41
   2  -4   5    2.60    0.53
   2  -4   5    2.42    0.49
  -2   5  -5   -0.50    0.51
  -2   5  -5    0.11    0.36
   2  -5   5   -0.09    0.44
   2  -5   5    0.49    0.40
  -2   6  -5    3.21    0.78
  -2   6  -5    5.20    0.88
   2  -6   5    2.78    0.63
   2  -6   5    1.76    0.63
   2  -7   5    0.77    0.66
   2  -7   5   -0.93    0.69
   2  -8   5    0.28    0.80
   2  -8   5   -0.20    0.87
  -3  -7  -5    1.68    0.64
  -3  -7  -5    0.25    0.69
  -3  -6  -5    3.38    0.69
  -3  -6  -5    3.60    0.64
   3   6   5    4.57    0.65
  -3  -5  -5   -0.04    0.45
  -3  -5  -5    0.86    0.49
   3   5   5   -0.24    0.42
  -3  -4  -5   43.52    1.61
   3   4   5   40.50    1.56
  -3  -3  -5    4.61    0.53
   3   3   5    4.53    0.51
  -3  -2  -5   10.64    0.68
  -3  -2  -5   10.84    0.69
   3   2   5   10.01    0.68
  -3  -1  -5   26.23    1.07
  -3  -1  -5   25.91    1.12
   3   1   5   25.74    1.05
  -3   0  -5   -0.01    0.29
  -3   0  -5    0.05    0.16
   3   0   5   -0.15    0.29
  -3   1  -5   25.05    1.07
  -3   1  -5   25.85    1.12
   3  -1   5   25.83    1.10
  -3   2  -5   10.43    0.74
  -3   2  -5    9.63    0.66
  -3   2  -5    9.51    0.67
   3  -2   5   10.15    0.74
  -3   3  -5    4.05    0.56
  -3   3  -5    4.48    0.53
  -3   3  -5    3.65    0.55
   3  -3   5    4.74    0.58
  -3   4  -5   43.73    1.78
  -3   4  -5   47.43    1.81
   3  -4   5   45.61    1.80
  -3   5  -5    0.69    0.45
  -3   5  -5   -0.12    0.48
   3  -5   5    0.40    0.56
   3  -5   5    0.67    0.52
   3  -6   5    2.85    0.74
   3  -6   5    2.88    0.64
   3  -7   5   -0.14    0.64
   3  -7   5    0.48    0.62
  -4  -7  -5   -0.54    0.71
   4   7   5    0.45    0.71
  -4  -6  -5   -0.17    0.58
   4   6   5    0.38    0.56
  -4  -5  -5    1.93    0.66
   4   5   5    3.37    0.62
  -4  -4  -5    5.78    0.68
   4   4   5    5.45    0.67
  -4  -3  -5   -0.24    0.42
   4   3   5   -0.08    0.30
  -4  -2  -5    8.32    0.69
   4   2   5    9.22    0.74
  -4  -1  -5   22.01    1.09
   4   1   5   20.19    1.07
  -4   0  -5   -0.31    0.34
  -4   0  -5   -0.01    0.18
   4   0   5   -0.62    0.34
  -4   1  -5   20.86    1.09
   4  -1   5   21.71    1.08
  -4   2  -5    7.03    0.70
  -4   2  -5    8.85    0.77
   4  -2   5    7.95    0.72
  -4   3  -5    0.19    0.46
  -4   3  -5    0.11    0.45
   4  -3   5    0.31    0.44
  -4   4  -5    6.27    0.83
  -4   4  -5    5.62    0.77
   4  -4   5    6.33    0.37
   4  -4   5    5.61    0.76
   4  -5   5    5.08    0.78
   4  -6   5    0.82    0.67
   4  -7   5    0.26    0.76
  -5  -6  -5    0.41    0.69
   5   6   5    0.36    0.60
   5   5   5    3.81    0.68
  -5  -4  -5    6.25    0.84
   5   4   5    8.06    0.85
  -5  -3  -5   -0.56    0.56
   5   3   5    0.41    0.41
  -5  -2  -5   31.40    1.47
   5   2   5   29.05    1.44
  -5  -1  -5    5.19    0.62
   5   1   5    5.38    0.64
  -5   0  -5   -0.21    0.19
  -5   0  -5   -0.60    0.46
   5   0   5   -0.53    0.42
  -5   1  -5    5.19    0.61
   5  -1   5    5.76    0.68
  -5   2  -5   29.87    1.50
  -5   2  -5   30.33    1.50
   5  -2   5   29.08    0.86
   5  -2   5   28.36    1.46
  -5   3  -5   -0.56    0.56
  -5   3  -5   -1.06    0.54
   5  -3   5   -0.17    0.53
   5  -4   5    6.31    0.84
   5  -5   5    3.26    0.78
   5  -6   5    1.35    0.71
   6   5   5    3.07    0.81
   6   4   5   -1.50    0.64
   6   3   5    7.83    0.91
   6   2   5    1.64    0.55
  -6  -1  -5    3.06    0.71
  -6  -1  -5    1.54    0.40
   6   1   5    2.33    0.60
  -6   0  -5    0.62    0.60
  -6   0  -5    0.19    0.22
   6   0   5    0.88    0.59
  -6   1  -5    3.54    0.77
  -6   1  -5    2.49    0.71
   6  -1   5    1.83    0.48
   6  -2   5    3.65    0.72
   6  -3   5    7.60    0.83
   6  -3   5    6.80    0.49
   6  -4   5    0.10    0.64
   6  -5   5    4.20    0.93
   7   4   5    2.52    0.83
   7   3   5    0.33    0.54
   7   2   5    0.35    0.56
  -7  -1  -5    3.63    0.54
   7   1   5    2.17    0.70
  -7   0  -5    0.17    0.25
   7   0   5   -1.63    0.68
   7  -2   5    0.50    0.61
   7  -3   5    1.29    0.77
   7  -4   5    1.00    0.82
   8   2   5    1.05    0.61
   8   1   5    1.37    0.81
   8   0   5   -0.32    0.75
   8  -1   5    0.76    0.79
   8  -2   5    0.98    0.79
   8  -3  -6    2.48    0.82
   8  -2  -6    1.04    0.72
   8  -1  -6    0.31    0.67
   8   0  -6    5.55    0.91
  -8   0   6    6.02    0.88
   8   1  -6    0.84    0.71
   8   2  -6    0.34    0.68
   8   3  -6    0.91    0.60
   7  -5  -6    1.09    0.73
   7  -5  -6   -0.05    0.72
   7  -4  -6    0.12    0.59
   7  -4  -6    0.92    0.58
   7  -3  -6    0.43    0.44
   7  -3  -6    0.67    0.57
   7  -2  -6    9.66    0.96
  -7   2   6    8.41    0.98
   7  -1  -6   11.47    0.97
  -7   1   6   11.10    1.11
  -7   1   6   11.77    0.97
   7   0  -6    2.54    0.64
  -7   0   6    0.51    0.51
   7   1  -6   13.03    1.07
  -7  -1   6   12.49    0.79
  -7  -1   6   11.92    0.93
   7   2  -6   10.18    1.03
  -7  -2   6    8.65    0.75
   7   3  -6   -0.02    0.58
   7   4  -6    1.10    0.74
   7   5  -6    0.62    0.72
   6  -6  -6    1.91    1.02
   6  -6  -6    1.26    0.80
   6  -6  -6    2.22    0.73
   6  -5  -6    1.10    0.85
   6  -5  -6    1.10    0.58
   6  -5  -6    1.07    0.63
  -6   5   6    1.36    0.78
   6  -4  -6    3.71    0.85
   6  -4  -6    4.99    0.72
   6  -4  -6    4.56    0.70
  -6   4   6    4.25    0.75
   6  -3  -6   13.73    0.91
   6  -3  -6   15.17    1.03
  -6   3   6   11.61    1.04
  -6   3   6   14.49    1.05
   6  -2  -6    4.03    0.53
   6  -2  -6    3.48    0.61
  -6   2   6    3.72    0.68
  -6   2   6    3.21    0.62
   6  -1  -6   16.32    1.08
  -6   1   6   15.31    1.04
  -6   1   6   14.27    0.95
  -6   1   6   14.96    0.61
   6   0  -6   33.02    1.56
  -6   0   6   30.58    1.21
  -6   0   6   32.55    1.38
  -6   0   6   31.97    1.52
   6   1  -6   15.31    1.07
  -6  -1   6   15.28    0.83
  -6  -1   6   15.59    0.90
  -6  -1   6   16.82    1.14
   6   2  -6    2.19    0.57
  -6  -2   6    3.78    0.54
  -6  -2   6    4.28    0.75
   6   3  -6   12.93    1.10
   6   4  -6    4.87    0.78
   6   5  -6    0.04    0.67
  -6  -5   6    0.24    0.47
   6   6  -6    0.73    0.72
  -6  -6   6    1.52    0.64
   5  -6  -6    2.74    0.89
   5  -6  -6    2.06    0.65
  -5   6   6    2.22    0.74
   5  -5  -6    8.08    1.01
   5  -5  -6    7.15    0.80
   5  -5  -6    7.42    0.81
  -5   5   6    5.38    0.76
   5  -4  -6    1.27    0.51
   5  -4  -6    1.19    0.45
   5  -4  -6    0.91    0.50
  -5   4   6    1.69    0.67
  -5   4   6    1.03    0.50
   5  -3  -6   49.46    1.97
   5  -3  -6   50.62    1.81
   5  -3  -6   49.01    1.77
  -5   3   6   47.32    1.78
  -5   3   6   50.49    1.95
   5  -2  -6    4.81    0.52
   5  -2  -6    4.42    0.55
  -5   2   6    5.52    0.65
  -5   2   6    4.76    0.54
   5  -1  -6   11.12    0.80
  -5   1   6   11.53    0.53
  -5   1   6   12.29    0.79
  -5   1   6   11.53    0.78
   5   0  -6    4.82    0.57
  -5   0   6    4.60    0.55
  -5   0   6    4.39    0.48
  -5   0   6    5.25    0.47
   5   1  -6   13.18    0.91
  -5  -1   6   12.66    0.71
  -5  -1   6   12.30    0.72
  -5  -1   6   13.02    0.92
   5   2  -6    4.10    0.62
  -5  -2   6    4.51    0.67
   5   3  -6   46.45    1.92
  -5  -3   6   46.09    1.86
   5   4  -6    1.64    0.49
  -5  -4   6   -0.96    0.78
   5   5  -6    8.58    1.01
  -5  -5   6    7.24    0.72
   5   6  -6    2.17    0.77
  -5  -6   6    3.18    0.63
   4  -7  -6    0.86    0.60
   4  -7  -6    1.61    0.90
   4  -6  -6    6.09    0.94
   4  -6  -6    7.87    0.72
   4  -6  -6    7.34    0.78
  -4   6   6    8.73    0.88
   4  -5  -6    5.65    0.78
   4  -5  -6    4.80    0.60
   4  -5  -6    4.49    0.76
   4  -5  -6    5.28    0.55
  -4   5   6    6.40    0.94
  -4   5   6    4.25    0.60
   4  -4  -6   21.83    0.88
   4  -4  -6   21.21    1.24
   4  -4  -6   21.59    1.07
  -4   4   6   21.96    1.28
  -4   4   6   21.89    1.06
   4  -3  -6   -0.24    0.42
   4  -3  -6   -0.03    0.34
   4  -3  -6    0.59    0.20
   4  -3  -6    1.11    0.33
  -4   3   6    0.44    0.45
  -4   3   6    1.02    0.36
   4  -2  -6   33.58    1.28
   4  -2  -6   34.88    1.38
   4  -2  -6   33.52    1.28
  -4   2   6   34.23    1.27
  -4   2   6   34.29    1.34
   4  -1  -6    1.63    0.36
   4  -1  -6    1.69    0.33
  -4   1   6    1.63    0.22
  -4   1   6    1.61    0.35
  -4   1   6    1.71    0.35
   4   0  -6   32.04    1.25
  -4   0   6   31.37    1.21
  -4   0   6   30.02    1.10
  -4   0   6   30.77    1.07
   4   1  -6    2.28    0.44
  -4  -1   6    1.62    0.36
  -4  -1   6    2.40    0.36
   4   2  -6   32.90    1.38
  -4  -2   6   31.23    1.31
   4   3  -6    0.35    0.39
  -4  -3   6    0.15    0.34
   4   4  -6   22.39    1.26
  -4  -4   6   21.68    1.28
  -4  -4   6   20.36    0.93
   4   5  -6    4.03    0.72
  -4  -5   6    4.25    0.55
   4   6  -6    8.47    1.00
   4   6  -6    7.60    0.63
  -4  -6   6    7.04    0.73
  -4  -7   6    0.63    0.65
  -4  -7   6    0.32    0.75
   3  -7  -6    1.33    0.61
   3  -7  -6    1.38    0.56
   3  -7  -6    0.58    0.82
   3  -6  -6    5.43    0.71
   3  -6  -6    6.42    0.67
   3  -6  -6    5.06    0.86
  -3   6   6    6.94    0.73
   3  -5  -6   18.15    0.88
   3  -5  -6   18.98    0.99
   3  -5  -6   16.39    1.19
   3  -5  -6   19.39    0.98
  -3   5   6   18.60    1.27
  -3   5   6   18.00    0.96
   3  -4  -6    0.10    0.27
   3  -4  -6    0.02    0.27
   3  -4  -6   -0.04    0.42
  -3   4   6   -0.44    0.49
  -3   4   6    0.81    0.36
   3  -3  -6   43.51    1.32
   3  -3  -6   42.28    1.36
   3  -3  -6   44.96    1.65
  -3   3   6   43.59    1.60
  -3   3   6   44.03    1.37
   3  -2  -6    0.80    0.24
   3  -2  -6    0.47    0.34
   3  -2  -6    0.35    0.30
  -3   2   6    0.35    0.32
   3  -1  -6   30.17    1.06
   3  -1  -6   30.62    1.11
   3  -1  -6   31.78    1.06
  -3   1   6   30.59    0.96
  -3   1   6   29.90    1.03
  -3   1   6   31.52    1.06
   3   0  -6  144.65    3.31
  -3   0   6  142.91    3.27
  -3   0   6  139.34    3.24
  -3   0   6  140.25    3.12
   3   1  -6   29.38    1.11
  -3  -1   6   30.96    1.13
   3   2  -6    0.21    0.31
  -3  -2   6    1.33    0.39
   3   3  -6   42.04    1.60
  -3  -3   6   43.16    1.59
  -3  -3   6   42.82    1.25
   3   4  -6    0.01    0.39
  -3  -4   6    0.68    0.39
  -3  -4   6   -0.09    0.26
   3   5  -6   15.52    1.07
  -3  -5   6   18.30    1.19
  -3  -5   6   17.99    0.94
  -3  -6   6    4.96    0.77
  -3  -6   6    5.70    0.65
  -3  -7   6    2.58    0.78
  -3  -7   6    1.05    0.62
   2  -8  -6    0.45    0.67
   2  -7  -6    0.20    0.48
   2  -7  -6    0.75    0.56
   2  -7  -6    0.77    0.71
   2  -6  -6    0.31    0.43
   2  -6  -6    1.23    0.64
   2  -6  -6    0.77    0.40
   2  -5  -6   40.12    1.77
   2  -5  -6   38.89    1.39
  -2   5   6   38.23    1.70
  -2   5   6   39.55    1.38
   2  -4  -6    2.55    0.34
   2  -4  -6    3.21    0.56
  -2   4   6    2.58    0.36
  -2   4   6    4.04    0.62
   2  -3  -6   38.85    1.26
   2  -3  -6   36.76    1.12
   2  -3  -6   37.24    1.39
  -2   3   6   37.06    1.39
  -2   3   6   38.75    1.14
   2  -2  -6   12.88    0.52
   2  -2  -6   12.65    0.59
   2  -2  -6   11.98    0.68
  -2   2   6   13.35    0.52
  -2   2   6   12.38    0.66
   2  -1  -6   38.81    1.10
   2  -1  -6   36.98    1.18
   2  -1  -6   35.99    1.10
   2  -1  -6   37.38    1.02
  -2   1   6   36.93    1.01
  -2   1   6   38.02    1.11
   2   0  -6   55.30    1.45
   2   0  -6   55.53    1.32
  -2   0   6   55.63    1.53
  -2   0   6   56.17    1.32
  -2   0   6   59.81    1.47
   2   1  -6   36.30    1.14
  -2  -1   6   35.36    1.13
   2   2  -6   12.85    0.72
  -2  -2   6   12.72    0.70
  -2  -2   6   13.47    0.46
   2   3  -6   36.98    1.38
  -2  -3   6   38.15    1.41
  -2  -3   6   37.41    1.11
   2   4  -6    1.79    0.47
  -2  -4   6    2.57    0.35
  -2  -4   6    2.81    0.51
  -2  -4   6    2.89    0.56
  -2  -5   6   39.85    1.72
  -2  -5   6   38.72    1.45
  -2  -5   6   39.94    1.71
  -2  -6   6   -0.23    0.42
  -2  -6   6   -1.55    0.84
  -2  -6   6   -0.09    0.47
  -2  -7   6    0.46    0.54
  -2  -7   6    0.29    0.61
  -2  -8   6   -0.36    0.84
  -2  -8   6   -0.13    0.78
   1  -8  -6    4.21    0.84
   1  -7  -6   -0.42    0.66
   1  -7  -6   -0.01    0.42
   1  -6  -6    1.13    0.44
   1  -6  -6    1.44    0.62
   1  -6  -6    0.89    0.38
   1  -5  -6   12.54    0.71
   1  -5  -6   12.40    0.71
   1  -5  -6   11.75    0.89
  -1   5   6   14.14    1.03
   1  -4  -6    0.78    0.40
   1  -4  -6    0.62    0.25
   1  -4  -6    0.75    0.24
  -1   4   6    1.55    0.38
   1  -3  -6   30.54    1.23
   1  -3  -6   29.86    0.88
   1  -3  -6   30.34    0.88
  -1   3   6   29.82    1.20
   1  -2  -6   72.94    1.57
   1  -2  -6   74.27    1.92
   1  -2  -6   71.74    1.94
  -1   2   6   75.79    1.57
  -1   2   6   71.83    1.95
   1  -1  -6  213.74    4.39
   1  -1  -6  213.74    4.41
   1  -1  -6  199.81    4.39
   1  -1  -6  203.14    4.03
  -1   1   6  214.91    4.43
  -1   1   6  204.97    4.36
  -1   1   6  200.05    4.03
   1   0  -6  330.33    6.34
   1   0  -6  320.50    6.32
  -1   0   6  325.48    6.58
  -1   0   6  300.61    6.44
  -1   0   6  323.99    6.32
   1   1  -6  203.36    4.34
  -1  -1   6  210.32    4.40
   1   2  -6   72.62    1.65
  -1  -2   6   74.60    1.66
  -1  -2   6   71.68    1.95
  -1  -2   6   70.97    1.92
   1   3  -6   28.40    0.95
  -1  -3   6   29.95    1.18
  -1  -3   6   28.50    0.95
  -1  -3   6   28.89    1.18
  -1  -4   6    1.08    0.42
  -1  -4   6    1.02    0.40
  -1  -4   6    1.23    0.32
   1   5  -6   12.43    0.81
  -1  -5   6   12.80    0.96
  -1  -5   6   12.39    0.80
  -1  -5   6   12.28    0.93
  -1  -6   6    1.09    0.68
  -1  -6   6    0.72    0.46
  -1  -6   6    0.02    0.51
  -1  -7   6   -0.44    0.48
  -1  -7   6   -0.06    0.55
  -1  -8   6    5.12    1.02
  -1  -8   6    5.80    1.02
   0  -8  -6   -1.43    0.86
   0  -8  -6   -1.05    0.63
   0  -7  -6   -1.12    0.54
   0  -7  -6    0.73    0.65
   0  -7  -6    0.16    0.44
   0  -6  -6   19.41    1.30
   0  -6  -6   19.30    1.02
   0  -6  -6   19.97    1.03
   0  -5  -6    1.70    0.35
   0  -5  -6    0.73    0.32
   0  -5  -6    1.44    0.47
   0  -4  -6   36.55    1.14
   0  -4  -6   34.02    1.45
   0  -4  -6   35.47    1.14
   0  -3  -6   21.56    0.72
   0  -3  -6   20.82    0.70
   0  -3  -6   22.23    1.02
   0  -2  -6   26.65    0.68
   0  -2  -6   25.78    0.98
   0   2   6   26.97    0.68
   0  -1  -6  928.02   18.33
   0  -1  -6  913.23   17.95
   0   1   6  951.26   18.35
   0   0  -6  519.60   10.10
   0   0  -6  533.87   10.42
   0   0   6  545.39   10.12
   0   0   6  528.33   10.42
   0   0   6  477.90   10.14
   0   1  -6 1000.00   19.34
   0  -1   6  977.06   19.50
   0   2  -6   26.34    0.85
   0   2  -6   25.38    0.96
   0  -2   6   26.41    0.99
   0  -2   6   27.00    0.85
   0   3  -6   21.01    0.97
   0   3  -6   22.67    0.87
   0  -3   6   20.99    0.98
   0  -3   6   20.88    0.86
   0   4  -6   34.43    1.30
   0  -4   6   34.60    1.42
   0  -4   6   36.38    1.43
   0  -4   6   34.57    1.29
   0   5  -6    1.05    0.47
   0  -5   6    1.61    0.44
   0  -5   6    1.37    0.50
   0   6  -6   18.52    1.16
   0  -6   6   18.35    1.14
   0  -6   6   18.79    1.25
   0  -6   6   18.59    1.26
   0   7  -6    1.06    0.81
   0  -7   6   -0.15    0.57
   0  -7   6    0.04    0.54
   0  -8   6    0.35    0.73
   0  -8   6   -0.05    0.77
  -1  -8  -6    2.11    0.92
  -1  -8  -6    0.99    0.65
  -1  -7  -6    1.92    0.60
  -1  -7  -6    2.53    0.73
  -1  -7  -6    1.72    0.54
  -1  -6  -6    9.04    0.74
  -1  -6  -6    9.16    0.94
  -1  -6  -6    9.77    0.77
  -1  -5  -6    9.51    0.68
  -1  -5  -6    9.08    0.66
  -1  -5  -6    8.59    0.83
  -1  -4  -6    0.77    0.16
  -1  -4  -6    0.38    0.39
  -1  -4  -6    0.01    0.23
   1   4   6    0.31    0.27
  -1  -3  -6    0.32    0.21
   1   3   6    0.00    0.21
  -1  -2  -6   69.76    1.69
   1   2   6   69.66    1.67
  -1  -1  -6   55.81    1.38
  -1  -1  -6   54.69    1.53
  -1  -1  -6   56.02    1.39
   1   1   6   57.46    1.38
  -1   0  -6    7.28    0.40
  -1   0  -6    6.32    0.38
   1   0   6    6.81    0.40
   1   0   6    6.80    0.38
   1   0   6    7.10    0.32
  -1   1  -6   53.38    1.49
   1  -1   6   56.62    1.45
   1  -1   6   56.27    1.52
  -1   2  -6   69.91    1.94
  -1   2  -6   70.94    1.90
   1  -2   6   73.23    1.98
  -1   3  -6   -0.02    0.31
  -1   3  -6   -0.07    0.31
   1  -3   6    0.01    0.32
   1  -3   6   -0.60    0.36
  -1   4  -6   -0.14    0.35
  -1   4  -6    0.62    0.40
   1  -4   6   -0.07    0.36
   1  -4   6    1.38    0.41
  -1   5  -6    9.26    0.86
  -1   5  -6    8.80    0.79
  -1   5  -6    8.69    0.53
   1  -5   6    8.40    0.77
   1  -5   6    9.66    0.84
  -1   6  -6   10.95    0.98
   1  -6   6   10.18    0.96
   1  -6   6   10.04    0.92
   1  -6   6   10.98    1.04
   1  -7   6    1.87    0.72
   1  -7   6    1.56    0.62
   1  -8   6   -0.39    0.83
   1  -8   6   -0.17    0.83
  -2  -7  -6    0.55    0.51
  -2  -7  -6    1.20    0.65
  -2  -7  -6    0.98    0.72
  -2  -6  -6    4.63    0.62
  -2  -6  -6    4.78    0.66
  -2  -6  -6    5.35    0.76
  -2  -5  -6    2.29    0.47
  -2  -5  -6    3.44    0.61
   2   5   6    2.01    0.43
  -2  -4  -6    0.53    0.31
   2   4   6    0.50    0.29
  -2  -3  -6   17.27    0.77
  -2  -3  -6   18.43    0.83
   2   3   6   17.21    0.81
  -2  -2  -6    4.88    0.41
   2   2   6    5.27    0.43
  -2  -1  -6   39.48    1.22
  -2  -1  -6   38.82    1.24
   2   1   6   37.62    1.20
  -2   0  -6   72.85    1.81
  -2   0  -6   71.15    1.90
   2   0   6   72.69    1.53
   2   0   6   73.35    1.92
  -2   1  -6   37.37    1.23
   2  -1   6   37.36    1.24
   2  -1   6   36.54    1.04
  -2   2  -6    4.29    0.49
  -2   2  -6    4.85    0.50
   2  -2   6    5.13    0.48
  -2   3  -6   18.17    0.94
  -2   3  -6   18.40    0.97
   2  -3   6   17.07    0.93
  -2   4  -6   -0.49    0.42
  -2   4  -6    1.30    0.49
  -2   4  -6    0.61    0.29
   2  -4   6    0.46    0.39
   2  -4   6    1.18    0.46
  -2   5  -6    1.45    0.57
  -2   5  -6    2.83    0.41
  -2   5  -6    2.64    0.51
   2  -5   6    2.26    0.59
   2  -5   6    2.60    0.50
  -2   6  -6    6.29    0.89
   2  -6   6    4.51    0.76
   2  -6   6    3.77    0.64
   2  -7   6    1.75    0.75
   2  -7   6    1.03    0.69
  -3  -7  -6   -0.01    0.55
  -3  -7  -6    0.21    0.60
  -3  -6  -6    0.86    0.58
  -3  -6  -6    0.33    0.55
   3   6   6    0.57    0.48
  -3  -5  -6    4.12    0.62
  -3  -5  -6    4.40    0.65
   3   5   6    3.98    0.56
  -3  -4  -6   10.48    0.78
   3   4   6   11.87    0.80
  -3  -3  -6   15.36    0.85
   3   3   6   14.79    0.84
  -3  -2  -6    5.40    0.48
  -3  -2  -6    5.83    0.56
   3   2   6    5.00    0.50
  -3  -1  -6    7.92    0.58
  -3  -1  -6    9.04    0.67
  -3  -1  -6    8.23    0.31
   3   1   6    8.67    0.61
  -3   0  -6   79.47    2.24
  -3   0  -6   82.34    2.37
  -3   0  -6   78.95    2.00
   3   0   6   82.26    2.26
  -3   1  -6    7.73    0.64
  -3   1  -6    7.23    0.60
   3  -1   6    8.22    0.64
  -3   2  -6    6.11    0.60
  -3   2  -6    5.96    0.57
  -3   2  -6    5.89    0.61
   3  -2   6    5.61    0.34
   3  -2   6    6.38    0.62
  -3   3  -6   15.39    0.92
  -3   3  -6   15.60    0.93
  -3   3  -6   15.61    0.91
   3  -3   6   16.24    0.98
  -3   4  -6   13.02    0.85
  -3   4  -6   12.17    0.92
  -3   4  -6   11.63    0.88
   3  -4   6   13.46    0.96
  -3   5  -6    4.22    0.76
  -3   5  -6    5.45    0.71
   3  -5   6    5.97    0.79
   3  -6   6   -0.09    0.58
   3  -6   6   -0.15    0.48
   3  -7   6   -0.65    0.79
   3  -7   6   -0.25    0.61
  -4  -7  -6    0.65    0.83
   4   7   6    1.66    0.78
  -4  -6  -6    0.07    0.61
   4   6   6    0.84    0.58
  -4  -5  -6    2.57    0.62
   4   5   6    2.58    0.55
  -4  -4  -6    5.50    0.69
   4   4   6    5.19    0.63
  -4  -3  -6   16.35    0.99
   4   3   6   16.82    1.01
  -4  -2  -6    1.39    0.45
   4   2   6    1.87    0.41
  -4  -1  -6   22.27    1.15
  -4  -1  -6   24.90    1.17
   4   1   6   24.28    1.16
  -4   0  -6    2.37    0.40
  -4   0  -6    3.32    0.47
  -4   0  -6    3.04    0.31
   4   0   6    3.41    0.49
  -4   1  -6   25.85    1.27
  -4   1  -6   22.48    1.15
   4  -1   6   25.12    1.22
  -4   2  -6    1.53    0.48
  -4   2  -6    1.32    0.46
  -4   2  -6    1.62    0.51
   4  -2   6    1.20    0.45
  -4   3  -6   16.49    1.10
  -4   3  -6   16.54    1.11
   4  -3   6   16.57    1.09
  -4   4  -6    5.42    0.73
  -4   4  -6    5.36    0.73
   4  -4   6    5.56    0.38
   4  -4   6    6.70    0.80
   4  -5   6    1.25    0.62
   4  -6   6   -0.01    0.64
   4  -7   6    0.39    0.82
  -5  -6  -6    2.92    0.76
   5   6   6    2.40    0.77
  -5  -4  -6   -0.17    0.60
   5   4   6    0.44    0.42
  -5  -3  -6    5.86    0.77
   5   3   6    5.83    0.72
  -5  -2  -6    1.58    0.58
   5   2   6    1.14    0.50
  -5  -1  -6    4.38    0.49
  -5  -1  -6    4.45    0.68
  -5   0  -6   14.88    1.03
  -5   0  -6   12.70    0.63
   5   0   6   12.91    0.94
  -5   1  -6    5.02    0.70
   5  -1   6    3.02    0.58
  -5   2  -6    0.60    0.54
   5  -2   6    1.31    0.20
  -5   3  -6    7.12    0.88
  -5   3  -6    6.18    0.72
   5  -3   6    8.29    0.89
   5  -4   6    0.55    0.44
   5  -5   6    2.89    0.64
   5  -6   6    2.40    0.87
   6   5   6    1.37    0.64
   6   4   6    4.64    0.74
   6   3   6    0.57    0.45
   6   2   6    1.09    0.44
  -6  -1  -6   10.17    1.06
  -6  -1  -6   10.92    0.75
   6   1   6   10.63    0.93
  -6   0  -6   65.39    2.45
  -6   0  -6   69.47    1.85
   6   0   6   68.82    2.50
  -6   1  -6   11.67    1.12
  -6   1  -6    8.06    0.99
   6  -1   6   10.68    0.99
   6  -2   6    2.43    0.66
   6  -3   6    1.54    0.67
   6  -4   6    7.70    0.98
   6  -5   6    1.96    0.82
   7   4   6    1.77    0.74
   7   3   6    4.82    0.90
   7   2   6    0.81    0.61
  -7  -1  -6    1.24    0.44
   7   1   6    1.55    0.54
  -7   0  -6    1.69    0.33
   7   0   6    1.21    0.63
   7  -1   6    1.28    0.64
   7  -2   6    1.36    0.56
   7  -3   6    4.78    0.94
   7  -4   6    0.76    0.84
   8   2   6    2.28    0.90
   8   1   6    0.63    0.56
   8   0   6    1.29    0.83
   8  -2   6    0.54    0.84
   8  -3  -7    2.04    0.81
   8  -2  -7    1.08    0.70
   8  -1  -7    2.54    0.70
  -8   1   7    0.57    0.79
   8   0  -7   -0.08    0.65
  -8   0   7   -1.26    0.65
  -8   0   7    0.38    0.36
   8   1  -7    3.69    0.83
  -8  -1   7    3.93    0.78
   8   2  -7   -0.02    0.67
  -8  -2   7   -0.34    0.67
   8   3  -7    3.08    0.86
   7  -5  -7    0.76    0.75
   7  -5  -7   -0.41    0.69
   7  -4  -7    0.74    0.62
   7  -3  -7    4.86    0.66
   7  -3  -7    5.00    0.80
   7  -2  -7    3.32    0.68
  -7   2   7    4.17    0.86
  -7   2   7    3.48    0.78
   7  -1  -7    3.86    0.70
  -7   1   7    2.33    0.66
  -7   1   7    2.75    0.29
  -7   1   7    4.32    0.84
   7   0  -7   -1.70    0.60
   7   1  -7    3.17    0.72
  -7  -1   7    2.43    0.50
  -7  -1   7    3.56    0.61
   7   2  -7    5.72    0.86
  -7  -2   7    4.61    0.68
  -7  -2   7    4.42    0.62
   7   3  -7    5.53    0.88
  -7  -3   7    5.02    0.70
   7   5  -7    0.92    0.79
   6  -6  -7    1.31    0.83
   6  -6  -7    0.01    0.60
   6  -6  -7    0.51    0.99
   6  -5  -7    3.14    0.68
   6  -5  -7    3.86    0.97
   6  -5  -7    4.85    1.15
   6  -5  -7    5.32    0.83
  -6   5   7    3.90    0.78
   6  -4  -7    4.93    0.72
   6  -4  -7    4.27    0.69
   6  -4  -7    4.52    0.82
  -6   4   7    3.90    0.71
   6  -3  -7   17.64    1.06
   6  -3  -7   18.38    1.14
  -6   3   7   17.31    1.11
  -6   3   7   18.85    1.26
   6  -2  -7    3.67    0.56
   6  -2  -7    3.34    0.53
  -6   2   7    2.16    0.54
   6  -1  -7    5.09    0.66
  -6   1   7    3.25    0.59
  -6   1   7    4.76    0.65
  -6   1   7    4.45    0.37
   6   0  -7    0.23    0.40
  -6   0   7    0.99    0.58
  -6   0   7   -0.06    0.39
  -6   0   7   -0.15    0.37
   6   1  -7    5.08    0.71
  -6  -1   7    5.22    0.56
  -6  -1   7    4.63    0.54
  -6  -1   7    5.11    0.76
   6   2  -7    3.01    0.65
  -6  -2   7    3.32    0.54
  -6  -2   7    2.88    0.72
   6   3  -7   19.55    1.33
   6   4  -7    3.86    0.74
   6   5  -7    3.35    0.85
  -6  -5   7    4.43    0.62
   6   6  -7   -0.08    0.81
   5  -6  -7   -0.10    0.50
   5  -6  -7   -0.54    0.61
  -5   6   7   -0.23    0.65
   5  -5  -7    5.04    0.76
   5  -5  -7    6.52    0.96
   5  -5  -7    4.09    0.65
  -5   5   7    3.07    0.65
   5  -4  -7    2.38    0.55
   5  -4  -7    3.15    0.60
   5  -4  -7    3.20    0.52
  -5   4   7    2.32    0.72
  -5   4   7    2.03    0.53
   5  -3  -7   19.96    1.07
   5  -3  -7   19.39    1.21
   5  -3  -7   20.48    1.11
  -5   3   7   18.43    1.17
  -5   3   7   19.86    1.08
   5  -2  -7   14.24    0.89
   5  -2  -7   13.00    0.84
  -5   2   7   15.15    0.94
  -5   2   7   14.27    0.89
   5  -1  -7    9.89    0.75
  -5   1   7    9.75    0.52
  -5   1   7   10.17    0.75
  -5   1   7   10.41    0.73
   5   0  -7   -0.10    0.24
  -5   0   7    0.33    0.37
  -5   0   7    0.27    0.25
  -5   0   7    0.31    0.31
   5   1  -7   10.40    0.81
  -5  -1   7    9.43    0.66
  -5  -1   7   10.98    0.84
  -5  -1   7   10.89    0.63
   5   2  -7   13.52    0.98
  -5  -2   7   15.84    1.06
   5   3  -7   17.40    1.17
  -5  -3   7   18.42    1.17
   5   4  -7    2.33    0.56
  -5  -4   7    2.54    0.41
   5   5  -7    5.29    0.87
  -5  -5   7    4.68    0.57
   5   6  -7   -1.01    0.65
  -5  -6   7   -0.95    0.52
   4  -7  -7   -0.30    0.57
   4  -7  -7   -0.31    0.89
   4  -6  -7    0.90    0.48
   4  -6  -7    0.85    0.58
   4  -5  -7    0.83    0.40
   4  -5  -7    0.41    0.73
   4  -5  -7    0.14    0.57
   4  -5  -7    0.82    0.37
  -4   5   7    1.64    0.48
  -4   5   7    0.67    0.76
   4  -4  -7    0.07    0.45
   4  -4  -7    0.01    0.31
   4  -4  -7   -0.05    0.32
  -4   4   7    0.25    0.36
  -4   4   7   -1.03    0.57
   4  -3  -7    8.56    0.61
   4  -3  -7    7.45    0.47
   4  -3  -7    7.77    0.73
   4  -3  -7    7.62    0.68
  -4   3   7    8.07    0.62
  -4   3   7    7.53    0.73
   4  -2  -7   31.95    1.22
   4  -2  -7   33.52    1.30
   4  -2  -7   32.57    1.32
  -4   2   7   33.59    1.31
  -4   2   7   30.67    1.18
   4  -1  -7   55.92    1.70
   4  -1  -7   54.83    1.72
  -4   1   7   53.47    1.50
  -4   1   7   57.23    1.72
  -4   1   7   53.24    1.65
   4   0  -7   -0.47    0.24
  -4   0   7   -0.31    0.30
  -4   0   7   -0.07    0.22
  -4   0   7    0.31    0.25
   4   1  -7   56.05    1.83
  -4  -1   7   53.03    1.67
  -4  -1   7   58.02    1.84
  -4  -1   7   56.49    1.50
   4   2  -7   30.13    1.35
  -4  -2   7   31.84    1.35
   4   3  -7    7.21    0.73
  -4  -3   7    7.19    0.68
   4   4  -7    0.42    0.51
  -4  -4   7   -0.31    0.28
  -4  -4   7    0.87    0.59
   4   5  -7    0.44    0.54
  -4  -5   7    0.45    0.33
   4   6  -7    1.83    0.59
  -4  -6   7    1.23    0.47
  -4  -7   7    0.16    0.69
  -4  -7   7   -0.63    0.63
   3  -7  -7    0.43    0.70
   3  -7  -7    1.35    0.61
   3  -6  -7    0.36    0.28
   3  -6  -7    0.94    0.56
   3  -6  -7    0.46    0.44
   3  -6  -7   -0.26    0.58
  -3   6   7    0.14    0.51
   3  -5  -7   10.91    1.00
   3  -5  -7   11.62    0.80
   3  -5  -7    9.76    0.69
  -3   5   7    9.94    0.97
  -3   5   7   11.54    0.74
   3  -4  -7    5.88    0.71
   3  -4  -7    6.44    0.50
   3  -4  -7    5.81    0.52
  -3   4   7    7.00    0.55
  -3   4   7    5.53    0.71
   3  -3  -7    1.28    0.31
   3  -3  -7    1.62    0.46
   3  -3  -7    1.76    0.31
  -3   3   7    2.30    0.33
  -3   3   7    1.59    0.38
   3  -2  -7   18.55    0.75
   3  -2  -7   16.65    0.71
   3  -2  -7   17.07    0.86
   3  -2  -7   17.38    0.87
  -3   2   7   17.19    0.72
  -3   2   7   17.10    0.86
   3  -1  -7  119.51    2.87
   3  -1  -7  111.62    2.74
   3  -1  -7  115.43    2.71
  -3   1   7  112.22    2.68
  -3   1   7  116.21    2.69
  -3   1   7  109.32    2.70
   3   0  -7    0.16    0.21
  -3   0   7    0.19    0.17
  -3   0   7    0.17    0.27
   3   1  -7  115.55    2.84
  -3  -1   7  110.29    2.43
  -3  -1   7  112.25    2.81
   3   2  -7   17.38    0.93
  -3  -2   7   17.24    0.91
   3   3  -7    1.75    0.44
  -3  -3   7    1.16    0.46
  -3  -3   7    2.03    0.26
   3   4  -7    5.92    0.68
  -3  -4   7    5.66    0.45
  -3  -4   7    5.77    0.69
   3   5  -7   11.90    0.96
  -3  -5   7   10.32    0.70
  -3  -5   7   10.06    0.98
  -3  -6   7   -0.07    0.54
  -3  -6   7    1.29    0.46
  -3  -7   7    1.34    0.59
  -3  -7   7    1.51    0.76
   2  -7  -7    1.70    0.55
   2  -7  -7    2.31    0.81
   2  -6  -7    1.04    0.65
   2  -6  -7    0.38    0.41
   2  -6  -7    0.67    0.40
   2  -5  -7    1.55    0.37
   2  -5  -7    1.93    0.59
   2  -5  -7    2.70    0.41
  -2   5   7    2.19    0.65
   2  -4  -7    5.81    0.44
   2  -4  -7    6.20    0.62
   2  -4  -7    6.41    0.59
  -2   4   7    5.76    0.67
  -2   4   7    5.58    0.43
   2  -3  -7   38.99    1.33
   2  -3  -7   41.53    1.52
   2  -3  -7   40.86    1.14
  -2   3   7   41.00    1.15
  -2   3   7   39.76    1.47
   2  -2  -7    1.39    0.18
   2  -2  -7    1.22    0.34
   2  -2  -7    1.17    0.26
  -2   2   7    1.18    0.31
  -2   2   7    1.44    0.21
   2  -1  -7   40.92    1.22
   2  -1  -7   40.96    1.08
   2  -1  -7   42.88    1.30
   2  -1  -7   42.31    1.20
  -2   1   7   41.13    1.08
  -2   1   7   39.21    1.17
  -2   1   7   39.52    1.20
   2   0  -7    0.13    0.10
   2   0  -7   -0.16    0.17
  -2   0   7    0.04    0.21
  -2   0   7   -0.19    0.13
  -2   0   7    0.08    0.18
   2   1  -7   42.04    1.29
  -2  -1   7   42.74    1.28
   2   2  -7    1.42    0.38
  -2  -2   7    1.51    0.14
  -2  -2   7    1.21    0.36
   2   3  -7   37.92    1.45
  -2  -3   7   40.68    1.48
  -2  -3   7   39.46    1.12
  -2  -4   7    6.06    0.47
  -2  -4   7    5.34    0.66
  -2  -4   7    6.39    0.68
  -2  -5   7    2.03    0.58
  -2  -5   7    3.54    0.65
  -2  -5   7    2.36    0.42
  -2  -6   7    0.70    0.55
  -2  -6   7    0.52    0.42
  -2  -7   7    0.01    0.63
  -2  -7   7    0.22    0.55
  -2  -8   7    1.31    0.87
  -2  -8   7    0.82    0.80
   1  -8  -7    0.16    0.85
   1  -7  -7    6.52    0.67
   1  -7  -7    6.84    0.72
   1  -7  -7    5.79    0.92
   1  -6  -7    1.35    0.63
   1  -6  -7    1.27    0.37
   1  -6  -7    0.28    0.38
   1  -5  -7    8.38    0.59
   1  -5  -7    9.70    0.61
   1  -5  -7    8.56    0.78
   1  -4  -7    0.47    0.21
   1  -4  -7   -0.28    0.19
   1  -4  -7    0.10    0.41
  -1   4   7   -0.41    0.41
   1  -3  -7   67.67    2.01
   1  -3  -7   64.20    1.53
   1  -3  -7   64.70    1.53
   1  -3  -7   65.58    1.92
  -1   3   7   63.95    1.96
   1  -2  -7    9.28    0.60
   1  -2  -7    9.56    0.55
  -1   2   7    8.80    0.58
   1  -1  -7  479.20    9.96
   1  -1  -7  524.64   10.06
  -1   1   7  495.95   10.10
   1   0  -7    0.02    0.09
   1   0  -7    0.18    0.13
  -1   0   7   -0.60    0.37
  -1   0   7    0.06    0.13
  -1   0   7   -0.03    4.33
   1   1  -7  478.28    9.59
  -1  -1   7  498.15    9.62
  -1  -1   7  470.46    9.58
   1   2  -7    8.95    0.37
  -1  -2   7    8.83    0.60
  -1  -2   7    8.95    0.59
  -1  -2   7    9.22    0.38
   1   3  -7   68.62    1.73
  -1  -3   7   67.21    2.00
  -1  -3   7   67.41    1.71
  -1  -3   7   62.45    1.95
   1   4  -7   -0.41    0.27
  -1  -4   7   -0.39    0.42
  -1  -4   7    0.15    0.24
  -1  -4   7   -0.32    0.39
   1   5  -7    8.91    0.70
  -1  -5   7    9.64    0.80
  -1  -5   7    8.65    0.68
  -1  -5   7    8.69    0.83
  -1  -6   7    1.29    0.49
  -1  -6   7    1.28    0.76
  -1  -6   7    1.11    0.56
  -1  -7   7    6.94    0.95
  -1  -7   7    6.72    0.84
  -1  -8   7   -0.93    0.84
  -1  -8   7    1.08    0.81
   0  -8  -7    1.02    0.90
   0  -7  -7   -0.06    0.47
   0  -7  -7    0.21    0.44
   0  -7  -7    0.48    0.63
   0  -6  -7    8.24    0.95
   0  -6  -7    8.48    0.72
   0  -6  -7    8.61    0.69
   0  -5  -7    2.52    0.37
   0  -5  -7    2.82    0.50
   0  -5  -7    2.73    0.38
   0  -4  -7   50.25    1.83
   0  -4  -7   51.62    1.42
   0  -4  -7   51.04    1.44
   0  -3  -7   23.68    1.08
   0  -3  -7   23.39    0.72
   0  -3  -7   22.05    0.71
   0  -2  -7   86.01    1.81
   0  -2  -7   87.20    2.28
   0  -2  -7   85.52    2.27
   0   2   7   87.37    1.81
   0  -1  -7  179.57    3.54
   0  -1  -7  181.77    4.26
   0  -1  -7  180.53    3.88
   0   1   7  181.84    4.47
   0   1   7  179.52    3.55
   0   0  -7    0.89    1.31
   0   0   7    1.16    1.53
   0   0   7    1.32    1.71
   0   0   7    0.86    0.90
   0   1  -7  180.24    5.40
   0  -1   7  183.50    6.38
   0   2  -7   83.90    2.20
   0   2  -7   85.13    2.04
   0  -2   7   87.59    2.24
   0   3  -7   23.03    0.90
   0   3  -7   22.64    1.04
   0  -3   7   23.22    1.02
   0  -3   7   23.49    0.91
   0   4  -7   51.23    1.64
   0  -4   7   50.12    1.64
   0  -4   7   51.40    1.80
   0  -4   7   50.49    1.82
   0  -5   7    3.15    0.59
   0  -5   7    2.42    0.48
   0  -5   7    3.61    0.61
   0   6  -7    8.71    0.46
   0   6  -7    9.87    0.90
   0  -6   7    8.30    0.82
   0  -6   7    7.99    1.00
   0  -6   7    8.49    0.91
   0   7  -7    0.53    0.68
   0  -7   7   -0.57    0.61
   0  -7   7   -0.12    0.61
   0  -8   7   -0.59    0.83
   0  -8   7   -0.51    0.81
  -1  -8  -7    3.71    0.95
  -1  -7  -7    1.81    0.54
  -1  -7  -7    1.65    0.59
  -1  -7  -7    3.20    0.79
  -1  -6  -7    1.65    0.46
  -1  -6  -7    1.91    0.46
  -1  -6  -7    0.93    0.60
  -1  -5  -7    4.62    0.50
  -1  -5  -7    4.75    0.69
  -1  -5  -7    5.32    0.51
  -1  -4  -7    2.28    0.33
  -1  -4  -7    2.25    0.49
   1   4   7    2.68    0.35
  -1  -3  -7   12.18    0.56
   1   3   7   11.51    0.56
  -1  -2  -7   32.50    0.94
   1   2   7   31.83    0.94
  -1  -1  -7    2.30    0.23
  -1  -1  -7    2.22    0.32
  -1  -1  -7    2.22    0.24
   1   1   7    2.66    0.23
  -1   0  -7   -0.10    0.18
  -1   0  -7   -0.38    0.22
   1   0   7    0.15    0.22
   1   0   7    0.07    0.22
   1   0   7    0.28    0.19
  -1   1  -7    2.45    0.33
   1  -1   7    2.04    0.32
   1  -1   7    2.66    0.30
  -1   2  -7   34.14    1.20
  -1   2  -7   32.35    1.13
   1  -2   7   33.70    1.22
  -1   3  -7   12.99    0.80
  -1   3  -7   11.61    0.70
   1  -3   7   12.15    0.73
   1  -3   7   11.83    0.72
  -1   4  -7    2.85    0.48
  -1   4  -7    2.79    0.52
   1  -4   7    2.68    0.43
   1  -4   7    2.99    0.50
  -1   5  -7    5.53    0.74
  -1   5  -7    4.72    0.66
   1  -5   7    4.15    0.57
   1  -5   7    4.74    0.67
  -1   6  -7    1.02    0.28
  -1   6  -7    1.03    0.61
   1  -6   7   -0.04    0.74
   1  -6   7    1.88    0.56
   1  -7   7    1.96    0.75
   1  -7   7    1.86    0.71
   1  -8   7   -0.31    0.79
   1  -8   7    0.70    0.88
  -2  -7  -7    2.57    0.59
  -2  -7  -7    3.61    0.88
  -2  -7  -7    3.50    0.70
  -2  -6  -7    0.07    0.49
  -2  -6  -7    0.95    0.44
  -2  -6  -7    1.28    0.62
  -2  -5  -7    6.15    0.74
  -2  -5  -7    5.77    0.59
   2   5   7    5.79    0.59
  -2  -4  -7    2.82    0.37
  -2  -4  -7    2.52    0.40
   2   4   7    2.62    0.40
  -2  -3  -7   12.54    0.69
  -2  -3  -7   13.80    0.70
   2   3   7   13.30    0.69
  -2  -2  -7    9.36    0.55
   2   2   7    9.74    0.57
  -2  -1  -7  104.53    2.57
  -2  -1  -7  106.62    2.33
  -2  -1  -7  108.44    2.66
   2   1   7  107.61    2.59
  -2   0  -7   -0.12    0.35
  -2   0  -7   -0.19    0.43
   2   0   7   -0.08    0.52
   2   0   7   -0.23    0.51
  -2   1  -7  108.90    2.68
   2  -1   7  106.74    2.69
   2  -1   7  105.56    2.48
  -2   2  -7    8.98    0.63
  -2   2  -7   10.35    0.69
   2  -2   7    8.87    0.49
   2  -2   7    9.62    0.65
  -2   3  -7   13.96    0.84
  -2   3  -7   14.03    0.85
   2  -3   7   12.91    0.83
  -2   4  -7    2.73    0.43
  -2   4  -7    2.21    0.55
  -2   4  -7    2.30    0.52
   2  -4   7    2.64    0.46
   2  -4   7    3.41    0.52
  -2   5  -7    7.51    0.83
  -2   5  -7    5.35    0.57
  -2   5  -7    6.34    0.72
   2  -5   7    5.92    0.73
   2  -5   7    7.01    0.79
  -2   6  -7    0.74    0.65
   2  -6   7    1.43    0.59
   2  -7   7    3.13    0.82
   2  -7   7    3.77    0.83
  -3  -7  -7    1.57    0.63
  -3  -7  -7    1.43    0.80
  -3  -6  -7    2.96    0.70
   3   6   7    2.47    0.57
  -3  -5  -7    1.97    0.55
  -3  -5  -7    1.97    0.62
   3   5   7    2.57    0.53
  -3  -4  -7   28.89    1.25
   3   4   7   27.21    1.23
  -3  -3  -7    0.63    0.35
  -3  -3  -7    0.10    0.31
   3   3   7    0.03    0.28
  -3  -2  -7    0.32    0.31
  -3  -2  -7   -0.34    0.35
   3   2   7   -0.63    0.30
  -3  -1  -7    0.00    0.33
  -3  -1  -7    0.38    0.25
   3   1   7   -0.43    0.28
  -3   0  -7    0.11    0.30
  -3   0  -7   -0.15    0.20
  -3   0  -7    0.02    0.40
   3   0   7    0.12    0.30
  -3   1  -7    0.21    0.34
  -3   1  -7    0.75    0.41
   3  -1   7    0.49    0.33
  -3   2  -7   -0.18    0.35
  -3   2  -7   -0.04    0.37
  -3   2  -7   -0.29    0.41
   3  -2   7    0.11    0.16
   3  -2   7    0.14    0.35
  -3   3  -7    0.81    0.39
  -3   3  -7   -0.33    0.43
  -3   3  -7    0.67    0.43
   3  -3   7    0.57    0.43
  -3   4  -7   26.37    1.38
  -3   4  -7   25.60    1.23
  -3   4  -7   27.20    1.35
   3  -4   7   27.02    1.35
  -3   5  -7    2.55    0.74
  -3   5  -7    2.86    0.65
   3  -5   7    1.43    0.60
   3  -6   7    2.53    0.68
   3  -7   7    1.82    0.84
   3  -7   7    2.70    0.71
  -4  -7  -7    0.87    0.87
   4   7   7    0.53    0.74
  -4  -6  -7   -0.61    0.65
  -4  -5  -7    0.22    0.54
   4   5   7    0.00    0.44
  -4  -4  -7    2.76    0.58
   4   4   7    1.69    0.48
  -4  -3  -7    3.64    0.59
   4   3   7    3.79    0.56
  -4  -2  -7    9.72    0.78
   4   2   7    9.28    0.71
  -4  -1  -7   35.60    1.29
  -4  -1  -7   35.18    1.44
  -4  -1  -7   33.78    1.51
   4   1   7   36.58    1.48
  -4   0  -7    0.15    0.35
  -4   0  -7    0.14    0.22
  -4   0  -7    0.11    0.40
   4   0   7    0.08    0.33
  -4   1  -7   34.62    1.47
  -4   1  -7   35.79    1.56
   4  -1   7   35.11    1.49
  -4   2  -7    9.88    0.80
  -4   2  -7    9.01    0.83
  -4   2  -7   10.24    0.81
   4  -2   7    9.04    0.80
  -4   3  -7    3.08    0.54
  -4   3  -7    2.88    0.64
   4  -3   7    2.69    0.58
   4  -3   7    3.19    0.26
  -4   4  -7    1.44    0.58
  -4   4  -7    1.24    0.61
   4  -4   7    1.53    0.58
   4  -4   7    1.40    0.25
   4  -5   7    0.83    0.61
   4  -6   7    0.70    0.74
   4  -7   7   -0.45    0.80
  -5  -6  -7    0.75    0.74
   5   6   7    0.55    0.69
   5   5   7    0.66    0.54
  -5  -4  -7    4.74    0.81
   5   4   7    4.18    0.66
  -5  -3  -7    9.64    0.93
   5   3   7   11.65    0.95
  -5  -2  -7   23.07    1.29
   5   2   7   22.17    1.25
  -5  -1  -7    1.69    0.54
  -5  -1  -7    1.74    0.41
   5   1   7    1.74    0.52
  -5   0  -7    0.33    0.48
  -5   0  -7    0.09    0.24
   5   0   7   -0.14    0.39
  -5   1  -7    1.35    0.55
   5  -1   7    2.44    0.55
  -5   2  -7   23.51    1.39
  -5   2  -7   21.81    1.31
   5  -2   7   23.48    1.35
  -5   3  -7   10.48    1.07
  -5   3  -7   12.22    1.12
   5  -3   7    9.87    0.96
   5  -4   7    5.02    0.81
   5  -5   7   -0.93    0.69
   5  -6   7    0.29    0.84
   6   5   7    0.94    0.70
   6   4   7    1.34    0.64
   6   3   7    6.97    0.86
   6   2   7    1.59    0.57
  -6  -1  -7   30.34    1.66
  -6  -1  -7   30.04    1.24
   6   1   7   28.88    1.59
  -6   0  -7   -1.48    0.81
  -6   0  -7   -0.22    0.27
   6   0   7   -0.20    0.49
   6  -1   7   28.15    1.53
   6  -2   7   -0.43    0.55
   6  -3   7    6.83    0.45
   6  -3   7    5.47    0.88
   6  -4   7    0.36    0.69
   6  -5   7    0.68    0.81
   7   4   7    4.40    0.95
   7   3   7   -0.95    0.59
  -7  -2  -7    4.33    0.70
   7   2   7    2.49    0.77
  -7  -1  -7   11.60    0.80
   7   1   7   12.72    1.18
  -7   0  -7    0.14    0.31
   7   0   7   -0.26    0.62
   7  -1   7   13.71    1.21
   7  -2   7    4.71    0.91
   7  -3   7    1.24    0.81
   7  -4   7    2.73    0.88
   8   1   7    3.02    0.92
   8   0   7    0.13    0.84
   8  -3  -8    1.16    0.75
   8  -2  -8   -0.86    0.69
   8  -1  -8    1.05    0.69
  -8   1   8    0.82    0.69
   8   0  -8    6.90    0.94
  -8   0   8    7.99    0.90
  -8   0   8    7.85    0.65
   8   1  -8    0.85    0.65
  -8  -1   8   -0.86    0.60
   8   2  -8    1.58    0.77
   8   3  -8    2.91    0.93
   7  -5  -8    0.14    0.68
   7  -5  -8   -0.31    0.75
   7  -4  -8    0.87    0.60
   7  -4  -8    0.83    0.62
   7  -3  -8    0.69    0.57
   7  -3  -8    0.20    0.51
  -7   3   8   -0.34    0.61
   7  -2  -8    5.95    0.79
  -7   2   8    4.83    0.76
  -7   2   8    4.13    0.75
   7  -1  -8    5.22    0.75
  -7   1   8    5.09    0.41
  -7   1   8    6.31    0.94
  -7   1   8    4.22    0.73
   7   0  -8    0.21    0.44
  -7   0   8   -0.82    0.54
  -7   0   8   -0.06    0.30
   7   1  -8    6.16    0.86
  -7  -1   8    5.25    0.64
  -7  -1   8    4.98    0.65
   7   2  -8    5.75    0.82
  -7  -2   8    4.62    0.65
  -7  -2   8    5.60    0.67
   7   3  -8    0.54    0.63
  -7  -3   8    0.65    0.56
   7   4  -8   -0.16    0.73
   7   5  -8    0.29    0.81
   6  -6  -8   -0.59    0.80
   6  -6  -8    0.07    0.68
   6  -5  -8    0.20    1.18
   6  -5  -8    1.90    0.81
   6  -5  -8    0.09    0.52
  -6   5   8   -0.15    0.62
   6  -4  -8    6.78    0.94
   6  -4  -8    6.74    0.79
   6  -4  -8    7.28    0.83
  -6   4   8    9.16    0.87
   6  -3  -8    0.23    0.43
   6  -3  -8    1.05    0.49
  -6   3   8    1.77    0.55
  -6   3   8    0.37    0.63
   6  -2  -8   17.26    1.08
   6  -2  -8   16.68    0.99
  -6   2   8   15.99    1.03
  -6   2   8   16.34    1.05
   6  -1  -8    8.76    0.81
  -6   1   8    9.87    0.80
  -6   1   8   10.31    0.87
  -6   1   8    8.87    0.53
   6   0  -8   40.77    1.77
  -6   0   8   42.11    1.55
  -6   0   8   45.47    1.81
  -6   0   8   42.87    1.56
   6   1  -8    9.64    0.90
  -6  -1   8    9.62    0.68
  -6  -1   8    8.58    0.70
  -6  -1   8    9.65    0.91
   6   2  -8   17.09    1.18
  -6  -2   8   16.66    1.00
  -6  -2   8   17.59    1.14
   6   3  -8    0.38    0.54
   6   4  -8    7.58    0.94
  -6  -5   8    1.21    0.48
   6   6  -8    0.04    0.82
   5  -6  -8    2.86    0.68
   5  -6  -8    3.30    0.95
  -5   6   8    3.96    0.76
   5  -5  -8    2.49    0.55
   5  -5  -8    3.11    0.67
   5  -5  -8    1.87    0.57
   5  -5  -8    2.70    0.77
  -5   5   8    2.72    0.61
   5  -4  -8    1.49    0.43
   5  -4  -8    1.46    0.52
   5  -4  -8    1.67    0.55
  -5   4   8    0.77    0.46
   5  -3  -8    1.30    0.57
   5  -3  -8    1.31    0.49
   5  -3  -8    1.13    0.41
  -5   3   8    0.98    0.57
  -5   3   8    0.88    0.42
   5  -2  -8   30.70    1.32
   5  -2  -8   29.43    1.29
  -5   2   8   28.39    0.99
  -5   2   8   31.16    1.30
  -5   2   8   29.74    1.32
   5  -1  -8    0.36    0.33
  -5   1   8    0.55    0.35
  -5   1   8    0.25    0.21
  -5   1   8    0.13    0.35
   5   0  -8    6.89    0.65
  -5   0   8    7.96    0.71
  -5   0   8    7.17    0.55
  -5   0   8    7.98    0.62
   5   1  -8   -0.77    0.39
  -5  -1   8    0.55    0.37
  -5  -1   8    0.27    0.23
  -5  -1   8   -0.39    0.44
   5   2  -8   28.14    1.42
  -5  -2   8   29.30    1.43
   5   3  -8    1.38    0.59
  -5  -3   8    0.56    0.59
   5   4  -8    1.05    0.56
  -5  -4   8    1.29    0.35
   5   5  -8    2.85    0.76
  -5  -5   8    2.21    0.48
   5   6  -8    1.43    0.80
  -5  -6   8    2.33    0.58
   4  -7  -8    2.43    0.96
   4  -6  -8    7.79    1.03
   4  -6  -8    8.54    0.76
   4  -6  -8    7.21    0.75
  -4   6   8    7.70    0.80
   4  -5  -8    0.49    0.42
   4  -5  -8   -0.32    0.57
   4  -5  -8    0.59    0.40
  -4   5   8    0.95    0.44
  -4   5   8   -0.22    0.60
   4  -4  -8   13.31    0.80
   4  -4  -8   12.87    1.02
   4  -4  -8   12.88    0.74
  -4   4   8   13.49    0.80
  -4   4   8   13.53    1.02
   4  -3  -8    2.72    0.49
   4  -3  -8    3.08    0.37
   4  -3  -8    2.73    0.54
   4  -3  -8    2.88    0.40
  -4   3   8    2.24    0.54
  -4   3   8    2.35    0.40
   4  -2  -8    5.19    0.57
   4  -2  -8    4.99    0.54
   4  -2  -8    4.67    0.45
  -4   2   8    4.83    0.54
  -4   2   8    5.63    0.49
  -4   2   8    4.71    0.41
   4  -1  -8    1.36    0.35
   4  -1  -8    1.13    0.31
  -4   1   8    1.39    0.32
  -4   1   8    1.10    0.26
  -4   1   8    1.04    0.32
   4   0  -8   10.21    0.69
  -4   0   8    9.60    0.54
  -4   0   8   10.34    0.68
  -4   0   8   10.83    0.66
   4   1  -8    1.38    0.39
  -4  -1   8    1.14    0.22
  -4  -1   8    0.97    0.34
  -4  -1   8    1.49    0.43
   4   2  -8    5.75    0.62
  -4  -2   8    5.91    0.65
   4   3  -8    4.41    0.64
  -4  -3   8    3.21    0.31
  -4  -3   8    2.17    0.54
   4   4  -8   12.92    1.03
  -4  -4   8   12.53    1.03
  -4  -4   8   13.59    0.69
   4   5  -8    0.09    0.55
  -4  -5   8    0.47    0.33
   4   6  -8    7.09    0.96
  -4  -6   8    6.66    0.91
  -4  -6   8    6.93    0.70
  -4  -7   8    0.99    0.80
  -4  -7   8    2.12    0.65
   3  -7  -8    0.09    0.76
   3  -7  -8    0.73    0.50
   3  -6  -8    2.14    0.46
   3  -6  -8    1.52    0.59
   3  -6  -8    2.31    0.42
   3  -6  -8    2.97    0.53
   3  -6  -8    2.43    0.60
  -3   6   8    2.26    0.53
   3  -5  -8    0.29    0.29
   3  -5  -8    0.63    0.58
  -3   5   8    1.65    0.71
  -3   5   8   -0.35    0.34
   3  -4  -8    1.37    0.41
   3  -4  -8    1.37    0.37
  -3   4   8    0.37    0.39
   3  -3  -8   17.28    0.81
   3  -3  -8   19.25    1.03
   3  -3  -8   19.25    1.01
   3  -3  -8   16.94    0.74
  -3   3   8   17.69    0.75
  -3   3   8   17.96    0.98
   3  -2  -8   58.95    1.55
   3  -2  -8   58.32    1.81
   3  -2  -8   54.13    1.58
   3  -2  -8   55.41    1.73
  -3   2   8   55.50    1.60
  -3   2   8   54.55    1.51
  -3   2   8   54.93    1.71
   3  -1  -8   76.54    2.10
   3  -1  -8   72.60    1.90
   3  -1  -8   75.01    1.96
  -3   1   8   74.58    1.90
  -3   1   8   72.12    2.04
  -3   1   8   73.16    1.95
  -3   1   8   75.04    1.93
   3   0  -8   67.91    1.86
  -3   0   8   66.02    1.65
  -3   0   8   69.73    1.93
  -3   0   8   69.77    1.86
   3   1  -8   75.66    2.61
  -3  -1   8   74.97    1.66
  -3  -1   8   76.11    2.10
   3   2  -8   56.49    1.83
  -3  -2   8   55.03    1.29
  -3  -2   8   57.11    1.81
   3   3  -8   18.46    1.04
  -3  -3   8   18.46    1.02
  -3  -3   8   18.33    0.66
   3   4  -8    1.03    0.46
  -3  -4   8    0.27    0.22
  -3  -4   8    0.16    0.47
   3   5  -8   -0.19    0.49
  -3  -5   8    0.06    0.30
  -3  -5   8    0.31    0.48
  -3  -5   8   -0.24    0.62
  -3  -6   8    2.90    0.51
  -3  -6   8    3.15    0.72
  -3  -7   8    0.35    0.55
  -3  -7   8    0.83    0.62
   2  -7  -8    1.27    0.80
   2  -7  -8   -0.42    0.43
   2  -6  -8    2.89    0.30
   2  -6  -8    3.56    0.47
   2  -6  -8    3.59    0.75
   2  -6  -8    3.38    0.51
   2  -5  -8    6.81    0.53
   2  -5  -8    7.11    0.55
   2  -5  -8    6.98    0.72
   2  -5  -8    7.17    0.80
  -2   5   8    7.13    0.83
   2  -4  -8    4.88    0.55
   2  -4  -8    4.60    0.37
   2  -4  -8    4.13    0.60
  -2   4   8    4.84    0.64
  -2   4   8    4.97    0.40
   2  -3  -8   23.02    0.74
   2  -3  -8   21.22    0.94
   2  -3  -8   23.29    1.09
  -2   3   8   23.15    0.74
  -2   3   8   20.94    1.04
   2  -2  -8   23.06    0.90
   2  -2  -8   23.07    0.95
   2  -2  -8   22.07    0.99
   2  -2  -8   22.27    0.68
  -2   2   8   22.43    0.94
  -2   2   8   22.35    0.68
   2  -1  -8   31.19    1.05
   2  -1  -8   31.35    0.87
   2  -1  -8   29.53    0.97
   2  -1  -8   30.84    1.12
  -2   1   8   30.52    0.98
  -2   1   8   30.09    1.04
  -2   1   8   31.13    1.11
  -2   1   8   31.26    0.86
   2   0  -8    4.82    0.27
   2   0  -8    4.96    0.35
  -2   0   8    5.03    0.44
  -2   0   8    4.26    0.34
  -2   0   8    4.42    0.25
  -2   0   8    4.46    0.40
   2   1  -8   31.12    1.06
  -2  -1   8   29.44    1.03
   2   2  -8   23.22    1.00
  -2  -2   8   21.79    0.97
   2   3  -8   21.59    1.04
  -2  -3   8   21.98    1.07
  -2  -3   8   21.99    0.73
  -2  -4   8    5.12    0.60
  -2  -4   8    4.70    0.41
  -2  -4   8    3.99    0.59
  -2  -5   8    6.16    0.81
  -2  -5   8    7.36    0.60
  -2  -5   8    8.44    0.77
  -2  -6   8    4.06    0.75
  -2  -6   8    3.60    0.54
  -2  -7   8    0.80    0.55
  -2  -7   8    1.07    0.68
   1  -8  -8    2.96    1.03
   1  -7  -8   -0.40    0.52
   1  -7  -8    0.40    0.39
   1  -6  -8    0.54    0.61
   1  -6  -8    0.82    0.34
   1  -5  -8   -0.32    0.24
   1  -5  -8   -0.36    0.37
   1  -5  -8    0.07    0.26
   1  -4  -8    5.75    0.37
   1  -4  -8    4.93    0.62
   1  -4  -8    5.30    0.36
   1  -3  -8   10.29    0.40
   1  -3  -8   10.26    0.39
   1  -3  -8    9.45    0.72
   1  -3  -8   10.55    0.69
   1  -2  -8   68.41    1.87
   1  -2  -8   63.72    1.85
   1  -1  -8   20.51    1.20
   1  -1  -8   20.34    0.82
   1  -1  -8   20.44    0.76
  -1   1   8   21.80    0.87
  -1   0   8    3.28    0.25
  -1   0   8    2.99    0.34
  -1   0   8    3.09    0.34
  -1   0   8    3.34    0.25
   1   1  -8   19.88    0.51
  -1  -1   8   20.41    1.10
  -1  -1   8   21.01    0.86
   1   2  -8   65.22    1.52
  -1  -2   8   68.70    1.88
  -1  -2   8   64.75    1.87
   1   3  -8    9.79    0.51
  -1  -3   8   10.48    0.69
  -1  -3   8   10.72    0.53
  -1  -3   8   10.75    0.74
   1   4  -8    6.14    0.49
  -1  -4   8    5.83    0.59
  -1  -4   8    6.15    0.66
  -1  -4   8    6.44    0.50
   1   5  -8   -0.25    0.36
  -1  -5   8   -0.09    0.32
  -1  -5   8    0.85    0.56
  -1  -5   8   -0.56    0.36
  -1  -6   8    1.16    0.59
  -1  -6   8    0.98    0.46
  -1  -7   8    0.85    0.60
  -1  -7   8    0.34    0.61
  -1  -8   8    5.28    1.07
  -1  -8   8    4.30    0.94
   0  -8  -8    0.75    0.86
   0  -7  -8    0.31    0.62
   0  -7  -8    0.86    0.43
   0  -6  -8    3.09    0.48
   0  -6  -8    3.53    0.72
   0  -6  -8    3.57    0.48
   0  -5  -8    0.66    0.44
   0  -5  -8    0.96    0.30
   0  -5  -8    1.28    0.33
   0  -4  -8    6.79    0.43
   0  -4  -8    6.66    0.41
   0  -4  -8    6.50    0.70
   0  -3  -8    4.62    0.27
   0  -3  -8    4.68    0.29
   0  -3  -8    4.85    0.54
   0  -2  -8   20.63    0.92
   0  -1  -8  472.32    9.46
   0  -1  -8  492.14    9.70
   0   1   8  454.79    9.20
   0   1   8  474.28    9.70
   0   0  -8  112.76    2.44
   0   0  -8  111.62    2.66
   0   0   8  111.92    2.58
   0   0   8  113.69    2.44
   0   0   8  111.54    2.68
   0   1  -8  492.03    9.87
   0  -1   8  499.62    9.90
   0   2  -8   21.16    0.90
   0   2  -8   20.36    0.74
   0  -2   8   19.49    0.89
   0   3  -8    4.86    0.55
   0   3  -8    4.96    0.43
   0  -3   8    3.91    0.48
   0  -3   8    4.91    0.43
   0   4  -8    6.46    0.57
   0  -4   8    6.82    0.70
   0  -4   8    7.16    0.58
   0  -4   8    7.53    0.70
   0   5  -8    1.36    0.46
   0  -5   8    1.54    0.44
   0  -5   8    1.80    0.55
   0   6  -8    3.03    0.67
   0  -6   8    3.70    0.71
   0  -6   8    3.53    0.60
   0   7  -8    1.03    0.73
   0  -7   8   -0.26    0.56
   0  -7   8   -0.56    0.62
   0  -8   8    0.14    0.81
   0  -8   8   -0.58    0.78
  -1  -7  -8    0.91    0.71
  -1  -7  -8    1.09    0.48
  -1  -6  -8    6.17    0.63
  -1  -6  -8    6.33    0.66
  -1  -6  -8    6.66    0.86
  -1  -5  -8    8.01    0.59
  -1  -5  -8    8.70    0.86
  -1  -5  -8    7.94    0.41
  -1  -5  -8    8.42    0.60
  -1  -4  -8    1.14    0.28
  -1  -4  -8    1.33    0.45
   1   4   8    1.03    0.29
  -1  -3  -8   36.78    1.10
   1   3   8   37.27    1.11
  -1  -2  -8   54.47    1.36
  -1  -2  -8   52.51    1.68
   1   2   8   51.14    1.34
  -1  -1  -8    0.64    0.20
  -1  -1  -8    0.35    0.16
  -1  -1  -8    0.69    0.27
   1   1   8    0.32    0.15
  -1   0  -8  160.32    3.52
  -1   0  -8  165.20    3.67
   1   0   8  165.33    3.54
   1   0   8  162.93    3.67
   1   0   8  163.11    3.46
  -1   1  -8    0.87    0.28
   1  -1   8    0.77    0.22
   1  -1   8    0.46    0.28
  -1   2  -8   51.97    1.62
  -1   2  -8   52.70    1.55
   1  -2   8   51.24    1.62
  -1   3  -8   38.48    1.35
  -1   3  -8   37.93    1.43
   1  -3   8   37.88    1.44
  -1   4  -8    0.92    0.45
  -1   4  -8    1.87    0.42
   1  -4   8    2.13    0.49
  -1   5  -8    8.27    0.78
  -1   5  -8    9.50    0.91
   1  -5   8    8.32    0.77
   1  -5   8    9.15    0.86
  -1   6  -8    4.77    0.48
  -1   6  -8    5.35    0.79
   1  -6   8    5.39    0.74
   1  -6   8    4.73    0.77
   1  -7   8   -0.34    0.70
   1  -7   8    1.13    0.66
  -2  -7  -8   -0.37    0.62
  -2  -7  -8   -0.19    0.48
  -2  -6  -8    0.07    0.39
  -2  -6  -8    1.04    0.61
  -2  -6  -8    0.13    0.44
  -2  -5  -8   -0.02    0.34
   2   5   8    0.12    0.33
  -2  -4  -8    2.47    0.34
  -2  -4  -8    2.34    0.41
   2   4   8    2.59    0.41
  -2  -3  -8    3.93    0.40
   2   3   8    4.20    0.41
  -2  -2  -8   17.16    0.75
   2   2   8   16.92    0.75
  -2  -1  -8  112.93    2.67
  -2  -1  -8  108.81    2.45
  -2  -1  -8  110.59    2.77
   2   1   8  111.26    2.67
  -2   0  -8  245.31    5.15
  -2   0  -8  232.02    5.10
   2   0   8  243.48    4.77
   2   0   8  235.99    5.14
   2   0   8  229.85    5.11
  -2   1  -8  106.59    3.22
   2  -1   8  107.52    2.74
   2  -1   8  109.34    2.57
  -2   2  -8   16.52    0.88
  -2   2  -8   17.07    0.89
   2  -2   8   16.98    0.72
   2  -2   8   17.07    0.90
  -2   3  -8    4.15    0.57
  -2   3  -8    3.30    0.50
   2  -3   8    4.11    0.56
  -2   4  -8    2.25    0.51
  -2   4  -8    2.33    0.57
   2  -4   8    1.95    0.51
  -2   5  -8    0.21    0.32
  -2   5  -8   -0.43    0.56
  -2   5  -8    0.91    0.55
   2  -5   8    0.11    0.48
   2  -5   8   -1.02    0.54
  -2   6  -8    0.81    0.59
   2  -6   8    0.19    0.59
   2  -6   8    0.65    0.59
   2  -7   8    0.13    0.69
   2  -7   8    0.30    0.69
  -3  -7  -8   -0.99    0.61
  -3  -7  -8    0.10    0.66
  -3  -6  -8   -0.74    0.59
  -3  -6  -8    0.86    0.62
   3   6   8   -0.70    0.48
  -3  -5  -8   12.13    0.89
  -3  -5  -8   10.27    0.96
   3   5   8   11.62    0.85
  -3  -4  -8    5.14    0.59
   3   4   8    4.65    0.55
  -3  -3  -8    3.21    0.48
  -3  -3  -8    2.35    0.44
   3   3   8    2.64    0.42
  -3  -2  -8   65.15    1.95
  -3  -2  -8   63.97    2.04
   3   2   8   63.92    1.94
  -3  -1  -8   16.46    0.83
  -3  -1  -8   16.55    0.86
  -3  -1  -8   16.29    0.53
   3   1   8   15.95    0.84
  -3   0  -8    0.72    0.32
  -3   0  -8    0.67    0.25
   3   0   8    0.60    0.32
  -3   1  -8   17.03    0.92
   3  -1   8   16.54    0.68
   3  -1   8   16.33    0.91
  -3   2  -8   64.39    2.07
  -3   2  -8   62.09    2.03
   3  -2   8   64.52    1.67
   3  -2   8   62.92    2.07
  -3   3  -8    2.32    0.50
  -3   3  -8    1.45    0.43
  -3   3  -8    1.49    0.50
   3  -3   8    2.12    0.29
   3  -3   8    2.76    0.54
  -3   4  -8    5.29    0.70
  -3   4  -8    3.82    0.57
  -3   4  -8    4.73    0.74
   3  -4   8    4.79    0.62
  -3   5  -8   12.09    1.04
  -3   5  -8   12.39    0.87
  -3   5  -8   10.11    1.08
   3  -5   8   12.46    1.08
   3  -6   8    0.40    0.50
   3  -7   8    0.55    0.64
  -4  -6  -8    1.24    0.75
   4   6   8    1.02    0.59
  -4  -5  -8    4.79    0.78
   4   5   8    6.03    0.72
  -4  -4  -8    6.94    0.76
   4   4   8    7.26    0.72
  -4  -3  -8    2.01    0.51
   4   3   8    1.20    0.42
  -4  -2  -8    1.70    0.50
  -4  -2  -8    1.67    0.48
   4   2   8    1.81    0.43
  -4  -1  -8   50.61    1.87
  -4  -1  -8   44.92    1.54
  -4  -1  -8   45.72    1.72
   4   1   8   43.38    1.68
  -4   0  -8    2.62    0.53
  -4   0  -8    3.06    0.36
  -4   0  -8    2.56    0.49
   4   0   8    2.85    0.49
  -4   1  -8   44.10    1.78
  -4   1  -8   45.28    1.72
   4  -1   8   45.18    1.72
  -4   2  -8    1.87    0.55
  -4   2  -8    1.05    0.49
  -4   2  -8    1.81    0.44
   4  -2   8    1.96    0.51
  -4   3  -8    1.98    0.60
  -4   3  -8    1.07    0.44
  -4   3  -8    0.92    0.53
   4  -3   8    1.69    0.23
   4  -3   8    1.40    0.53
  -4   4  -8    8.35    0.96
  -4   4  -8    8.50    0.97
   4  -4   8    6.99    0.83
   4  -4   8    7.18    0.47
   4  -5   8    6.75    0.93
   4  -5   8    6.47    0.54
   4  -6   8    1.76    0.77
  -5  -6  -8    0.25    0.74
   5   6   8    3.91    0.86
   5   5   8    0.39    0.56
  -5  -4  -8    0.47    0.58
   5   4   8   -0.20    0.37
  -5  -3  -8    9.78    0.95
   5   3   8    8.40    0.81
  -5  -2  -8   21.93    1.29
   5   2   8   21.73    1.24
  -5  -1  -8    7.19    0.79
  -5  -1  -8    6.64    0.60
   5   1   8    6.74    0.76
  -5   0  -8    1.91    0.46
  -5   0  -8    2.02    0.34
   5   0   8    1.34    0.48
  -5   1  -8    8.45    0.86
   5  -1   8    7.25    0.79
  -5   2  -8   22.44    1.34
  -5   2  -8   22.52    1.38
   5  -2   8   22.94    1.31
  -5   3  -8    8.70    1.08
   5  -3   8   11.97    1.06
   5  -4   8    0.55    0.57
   5  -5   8    0.52    0.72
   5  -6   8    0.15    0.80
   6   5   8    0.08    0.66
   6   4   8    0.54    0.58
   6   3   8    7.49    0.85
  -6  -2  -8    0.63    0.53
   6   2   8    0.09    0.46
  -6  -1  -8    7.95    0.69
   6   1   8    6.18    0.79
  -6   0  -8   -0.13    0.26
   6   0   8    0.58    0.54
   6  -1   8    7.41    0.92
   6  -2   8   -0.44    0.61
   6  -3   8    6.87    0.43
   6  -3   8    7.75    0.90
   6  -4   8   -0.46    0.75
   6  -5   8   -1.19    0.87
   7   4   8    0.85    0.72
   7   3   8    0.70    0.70
  -7  -2  -8    1.03    0.62
   7   2   8    1.98    0.75
  -7  -1  -8    1.52    0.53
   7   1   8    1.97    0.67
   7   0   8    0.56    0.64
   7  -1   8    1.19    0.54
   7  -2   8    0.81    0.72
   7  -3   8    0.77    0.77
   7  -4   8   -1.82    0.94
   8   1   8   -0.40    0.78
   8   0   8    1.10    0.68
   8  -1   8    0.82    0.82
   8  -3  -9    0.87    0.66
   8  -2  -9    1.29    0.65
   8  -1  -9    0.10    0.62
  -8   1   9    1.27    0.71
   8   0  -9    1.19    0.65
  -8   0   9    0.44    0.41
  -8   0   9    0.11    0.59
   8   1  -9    0.71    0.56
  -8  -1   9    0.22    0.54
   8   2  -9    1.64    0.75
   8   3  -9    0.24    0.78
   7  -4  -9   -1.54    0.66
   7  -4  -9    0.24    0.63
   7  -3  -9    0.22    0.55
   7  -2  -9    0.05    0.47
  -7   2   9   -0.69    0.64
  -7   2   9   -0.07    0.57
   7  -1  -9    1.89    0.58
  -7   1   9    2.66    0.66
  -7   1   9    2.84    0.71
  -7   1   9    2.02    0.33
   7   0  -9    0.30    0.51
  -7   0   9   -0.53    0.61
  -7   0   9   -0.02    0.30
  -7   0   9    0.65    0.49
   7   1  -9    2.11    0.65
  -7  -1   9    1.62    0.54
  -7  -1   9    2.82    0.53
   7   2  -9    0.33    0.49
  -7  -2   9   -0.21    0.49
   7   3  -9    0.05    0.60
  -7  -3   9    1.06    0.62
   7   4  -9   -0.93    0.81
   6  -5  -9   15.93    1.37
   6  -5  -9   15.54    1.26
   6  -5  -9   16.05    1.11
  -6   5   9   15.04    1.10
   6  -4  -9    2.47    0.58
   6  -4  -9    1.77    0.71
   6  -4  -9    1.47    0.60
  -6   4   9    1.20    0.55
   6  -3  -9    4.52    0.63
   6  -3  -9    4.04    0.65
  -6   3   9    4.57    0.65
  -6   3   9    3.24    0.74
   6  -2  -9    0.13    0.38
   6  -2  -9   -0.26    0.42
  -6   2   9    1.16    0.53
  -6   2   9    0.22    0.47
  -6   2   9    0.05    0.20
   6  -1  -9    0.29    0.42
  -6   1   9   -0.14    0.21
  -6   1   9   -0.03    0.48
  -6   1   9    0.32    0.41
   6   0  -9    0.02    0.44
  -6   0   9    0.04    0.37
  -6   0   9    0.53    0.38
  -6   0   9    0.40    0.30
  -6   0   9    0.78    0.56
   6   1  -9    0.48    0.46
  -6  -1   9    0.36    0.39
  -6  -1   9   -0.01    0.31
  -6  -1   9    0.31    0.53
   6   2  -9    0.46    0.38
  -6  -2   9    0.67    0.49
  -6  -2   9   -0.68    0.72
   6   3  -9    4.53    0.79
   6   4  -9    1.24    0.56
  -6  -4   9    2.02    0.42
   6   5  -9   15.71    1.36
  -6  -5   9   15.37    0.90
   5  -6  -9    7.68    1.05
   5  -6  -9    8.20    0.83
   5  -6  -9    9.17    1.24
   5  -5  -9    0.81    0.44
   5  -5  -9    0.21    0.60
   5  -5  -9    1.10    0.63
  -5   5   9    0.04    0.49
   5  -4  -9    3.18    0.64
   5  -4  -9    3.35    0.51
   5  -4  -9    3.10    0.70
   5  -3  -9   30.03    1.46
   5  -3  -9   30.24    1.28
   5  -3  -9   28.49    1.38
  -5   3   9   29.69    1.27
  -5   3   9   27.83    1.41
   5  -2  -9   12.91    0.83
   5  -2  -9   15.25    0.93
   5  -2  -9   13.24    0.92
  -5   2   9   13.55    0.69
  -5   2   9   14.74    0.93
  -5   2   9   13.14    0.83
   5  -1  -9    3.05    0.47
  -5   1   9    3.02    0.45
  -5   1   9    3.39    0.51
  -5   1   9    3.00    0.35
   5   0  -9   -0.21    0.34
  -5   0   9   -0.09    0.27
  -5   0   9   -0.19    0.35
  -5   0   9    0.30    0.32
  -5  -1   9    2.69    0.33
  -5  -1   9    3.65    0.52
  -5  -1   9    2.90    0.58
   5   2  -9   12.55    0.98
  -5  -2   9   14.81    0.97
  -5  -2   9   14.51    0.67
   5   3  -9   27.54    1.48
  -5  -3   9   28.05    1.48
   5   4  -9    2.72    0.69
  -5  -4   9    2.30    0.36
   5   5  -9    1.12    0.63
  -5  -5   9   -0.20    0.35
   5   6  -9    8.97    1.14
  -5  -6   9    8.99    0.75
   4  -7  -9    2.96    0.89
   4  -6  -9    3.76    0.64
   4  -6  -9    5.07    0.94
   4  -6  -9    3.32    0.54
  -4   6   9    3.98    0.65
   4  -5  -9    3.99    0.79
   4  -5  -9    3.30    0.55
   4  -5  -9    3.80    0.51
  -4   5   9    3.47    0.89
  -4   5   9    3.59    0.55
   4  -4  -9   16.34    1.12
   4  -4  -9   14.95    0.82
   4  -4  -9   17.09    0.88
   4  -4  -9   14.73    1.05
  -4   4   9   15.17    0.83
  -4   4   9   17.15    1.16
   4  -3  -9    1.71    0.34
   4  -3  -9    2.06    0.34
   4  -3  -9    1.44    0.46
   4  -3  -9    2.16    0.54
  -4   3   9    2.30    0.52
  -4   3   9    2.04    0.37
   4  -2  -9    4.07    0.42
   4  -2  -9    2.46    0.45
   4  -2  -9    2.97    0.47
  -4   2   9    2.97    0.39
  -4   2   9    3.27    0.49
  -4   2   9    3.07    0.35
   4  -1  -9   10.24    0.64
   4  -1  -9   11.27    0.73
   4  -1  -9    9.37    0.63
  -4   1   9   10.27    0.60
  -4   1   9   11.03    0.66
  -4   1   9   10.73    0.64
   4   0  -9   -0.17    0.29
  -4   0   9    0.41    0.34
  -4   0   9   -0.04    0.19
  -4   0   9    0.25    0.25
   4   1  -9   10.47    0.73
  -4  -1   9    9.83    0.45
  -4  -1   9    9.33    0.65
  -4  -1   9   10.81    0.74
   4   2  -9    3.82    0.52
  -4  -2   9    4.37    0.60
   4   3  -9    1.74    0.47
  -4  -3   9    1.47    0.58
  -4  -3   9    1.38    0.23
   4   4  -9   15.51    1.13
  -4  -4   9   14.77    1.10
  -4  -4   9   16.58    0.72
   4   5  -9    2.55    0.70
  -4  -5   9    4.15    0.45
  -4  -6   9    3.57    0.57
  -4  -6   9    4.72    0.87
  -4  -7   9    2.60    0.86
   3  -7  -9    0.86    0.82
   3  -6  -9    2.70    0.46
   3  -6  -9    1.86    0.45
   3  -6  -9    3.38    0.79
   3  -6  -9    2.55    0.45
   3  -6  -9    3.01    0.66
   3  -5  -9    0.70    0.29
   3  -5  -9    0.89    0.59
   3  -5  -9    0.27    0.40
  -3   5   9   -0.36    0.62
  -3   5   9    0.40    0.34
   3  -4  -9    7.97    0.77
   3  -4  -9    8.94    0.55
   3  -4  -9    9.30    0.68
  -3   4   9    8.13    0.82
  -3   4   9    9.68    0.59
   3  -3  -9   11.21    0.68
   3  -3  -9   11.18    0.57
   3  -3  -9   10.27    0.80
   3  -3  -9   11.69    0.82
  -3   3   9   11.35    0.80
  -3   3   9   10.79    0.57
   3  -2  -9    0.78    1.08
   3  -2  -9    1.12    0.23
  -3   2   9    0.84    0.28
   3  -1  -9    0.33    0.29
   3  -1  -9   -0.18    0.21
  -3   1   9    0.73    0.27
  -3   1   9    0.25    0.24
  -3   1   9    0.67    0.23
   3   0  -9    0.30    0.24
  -3   0   9    0.07    0.14
  -3   0   9   -0.38    0.29
  -3   0   9    0.22    0.28
  -3   0   9   -0.09    0.25
   3   1  -9    0.55    0.30
  -3  -1   9    0.43    0.33
   3   2  -9    0.73    0.36
  -3  -2   9    0.48    0.32
   3   3  -9   11.67    0.82
  -3  -3   9   10.90    0.45
  -3  -3   9   11.28    0.80
   3   4  -9    8.29    0.77
  -3  -4   9   10.65    0.91
  -3  -4   9    8.71    0.52
  -3  -5   9    0.00    0.28
  -3  -5   9    0.48    0.52
  -3  -5   9    0.36    0.61
  -3  -6   9    2.56    0.49
  -3  -6   9    2.49    0.69
  -3  -7   9   -0.50    0.56
  -3  -7   9    0.66    0.74
   2  -7  -9    3.87    0.94
   2  -6  -9    1.55    0.61
   2  -6  -9    2.29    0.46
   2  -6  -9    2.40    0.42
   2  -6  -9    2.52    0.67
   2  -5  -9   33.22    1.47
   2  -5  -9   32.23    1.62
   2  -5  -9   34.92    1.16
   2  -5  -9   31.53    1.12
  -2   5   9   34.39    1.67
   2  -4  -9    0.59    0.38
   2  -4  -9    1.09    0.47
   2  -4  -9    0.73    0.20
  -2   4   9    1.06    0.41
  -2   4   9    0.66    0.22
   2  -3  -9   22.60    1.00
   2  -3  -9   20.25    1.04
   2  -3  -9   21.38    0.68
  -2   3   9   21.80    0.68
  -2   3   9   20.00    1.01
   2  -2  -9   18.87    0.86
   2  -2  -9   19.47    0.86
   2  -2  -9   18.09    0.57
   2  -2  -9   18.24    0.92
  -2   2   9   19.45    0.58
  -2   2   9   17.89    0.84
  -2   2   9   19.50    0.87
   2  -1  -9    1.97    0.20
   2  -1  -9    2.36    0.30
   2  -1  -9    1.96    0.35
   2  -1  -9    2.40    0.33
  -2   1   9    1.86    0.30
  -2   1   9    2.25    0.29
  -2   1   9    1.86    0.35
  -2   1   9    2.34    0.22
   2   0  -9   -0.04    0.18
   2   0  -9   -0.03    0.12
  -2   0   9   -0.03    0.17
  -2   0   9   -0.16    0.24
  -2   0   9    0.74    0.27
   2   1  -9    2.03    0.33
  -2  -1   9    1.79    0.33
   2   2  -9   19.30    0.92
  -2  -2   9   19.60    0.93
   2   3  -9   22.33    1.08
  -2  -3   9   21.28    1.06
  -2  -3   9   22.18    1.09
  -2  -3   9   20.90    0.69
  -2  -4   9    1.39    0.53
  -2  -4   9    0.90    0.47
  -2  -4   9    0.41    0.25
  -2  -5   9   34.17    1.29
  -2  -5   9   33.81    1.62
  -2  -5   9   35.84    1.65
  -2  -6   9    2.82    0.51
  -2  -6   9    3.05    0.68
  -2  -7   9    3.23    0.81
  -2  -7   9    3.65    0.66
   1  -7  -9    6.53    0.99
   1  -7  -9    5.31    0.60
   1  -6  -9    5.56    0.52
   1  -6  -9    7.06    0.92
   1  -6  -9    5.25    0.52
   1  -5  -9    3.63    0.38
   1  -5  -9    3.71    0.39
   1  -5  -9    4.38    0.68
   1  -4  -9    6.27    0.64
   1  -4  -9    6.49    0.69
   1  -4  -9    6.30    0.37
   1  -4  -9    6.14    0.36
   1  -3  -9   25.53    1.10
   1  -3  -9   27.96    1.20
   1  -2  -9   46.15    1.48
   1  -2  -9   47.83    1.50
   1  -2  -9   46.22    1.52
   1  -1  -9   20.01    0.84
   1  -1  -9   22.40    0.79
   1  -1  -9   20.26    0.85
  -1   1   9   20.70    0.86
  -1   1   9   20.03    0.86
  -1   0   9    0.37    0.16
  -1   0   9    0.03    0.16
  -1   0   9   -0.10    0.23
  -1   0   9   -0.14    0.16
  -1  -1   9   19.23    0.77
  -1  -1   9   21.27    0.80
   1   2  -9   47.81    1.15
  -1  -2   9   45.55    1.47
  -1  -2   9   45.99    1.48
   1   3  -9   26.72    0.88
  -1  -3   9   27.00    1.19
  -1  -3   9   26.92    0.89
  -1  -3   9   27.50    1.19
   1   4  -9    6.96    0.51
  -1  -4   9    6.89    0.71
  -1  -4   9    6.96    0.71
  -1  -4   9    6.14    0.49
   1   5  -9    3.44    0.50
  -1  -5   9    4.17    0.72
  -1  -5   9    3.98    0.50
  -1  -5   9    3.99    0.68
   1   6  -9    6.30    0.70
  -1  -6   9    5.93    0.67
  -1  -6   9    5.44    0.77
  -1  -7   9    5.68    0.95
  -1  -7   9    5.49    0.79
  -1  -8   9    1.10    0.86
  -1  -8   9   -1.12    0.85
   0  -8  -9    1.80    0.91
   0  -7  -9    1.26    0.57
   0  -7  -9    0.99    0.44
   0  -6  -9    0.59    0.37
   0  -5  -9    8.94    0.57
   0  -5  -9    8.24    0.85
   0  -5  -9    9.12    0.58
   0  -4  -9    9.13    0.46
   0  -4  -9    9.02    0.79
   0  -4  -9    9.87    0.49
   0  -3  -9    0.17    0.11
   0  -3  -9   -0.11    0.11
   0  -3  -9   -0.04    0.32
   0  -3  -9    0.43    0.36
   0  -2  -9    1.69    0.39
   0  -1  -9    4.88    0.41
   0  -1  -9    5.04    1.09
   0  -1  -9    5.13    0.24
   0   1   9    4.97    0.98
   0   1   9    5.34    0.24
   0   0  -9    0.26    0.17
   0   0  -9    0.30    0.26
   0   0   9    0.16    0.24
   0   0   9    0.40    0.27
   0   0   9    0.29    0.21
   0   1  -9    6.61    0.43
   0  -1   9    5.21    0.43
   0  -1   9    5.13    1.31
   0   2  -9    0.72    0.22
   0  -2   9    1.65    0.37
   0   3  -9    0.50    0.37
   0   3  -9   -0.36    0.25
   0  -3   9   -0.50    0.38
   0   4  -9    9.30    0.65
   0  -4   9    8.28    0.75
   0  -4   9    9.41    0.65
   0  -4   9    8.66    0.74
   0   5  -9    7.69    0.69
   0  -5   9    7.17    0.67
   0  -5   9    9.25    0.88
   0  -5   9    9.11    0.88
   0  -6   9    0.75    0.47
   0  -6   9    1.73    0.63
   0   7  -9    1.13    0.70
   0  -7   9    0.33    0.58
   0  -7   9    1.63    0.75
   0  -8   9    2.58    0.97
   0  -8   9    2.61    0.91
  -1  -7  -9    6.84    0.71
  -1  -7  -9    7.66    0.97
  -1  -6  -9    3.11    0.49
  -1  -6  -9    2.51    0.70
  -1  -6  -9    3.41    0.50
  -1  -5  -9    2.15    0.27
  -1  -5  -9    1.86    0.48
  -1  -5  -9    2.16    0.38
  -1  -5  -9    2.02    0.36
  -1  -4  -9    4.64    0.41
  -1  -4  -9    3.58    0.58
   1   4   9    4.37    0.39
  -1  -3  -9    6.21    0.40
   1   3   9    5.32    0.40
  -1  -2  -9   24.48    1.08
  -1  -2  -9   24.91    0.78
   1   2   9   23.32    0.77
  -1  -1  -9   13.87    0.62
  -1  -1  -9   14.43    0.75
  -1  -1  -9   13.69    0.56
   1   1   9   14.52    0.57
  -1   0  -9   -0.22    0.22
  -1   0  -9   -0.13    0.20
   1   0   9   -0.22    0.23
   1   0   9    0.44    0.30
   1   0   9    0.75    0.47
  -1   1  -9   14.24    0.70
   1  -1   9   14.12    0.69
   1  -1   9   13.90    0.71
  -1   2  -9   22.78    0.98
  -1   2  -9   22.23    0.92
   1  -2   9   23.85    1.02
  -1   3  -9    5.48    0.53
  -1   3  -9    6.42    0.65
   1  -3   9    5.74    0.65
  -1   4  -9    4.25    0.53
  -1   4  -9    4.56    0.59
   1  -4   9    4.00    0.53
  -1   5  -9    2.82    0.68
  -1   5  -9    3.11    0.60
   1  -5   9    2.48    0.54
   1  -5   9    2.46    0.51
  -1   6  -9    3.57    0.47
  -1   6  -9    3.46    0.71
   1  -6   9    3.59    0.75
   1  -6   9    2.58    0.61
   1  -7   9    6.21    1.00
   1  -7   9    6.92    0.94
  -2  -7  -9    0.46    0.52
  -2  -7  -9    0.24    0.75
  -2  -6  -9   11.27    0.83
  -2  -6  -9   11.22    0.83
  -2  -6  -9   11.51    1.10
  -2  -5  -9    6.38    0.80
  -2  -5  -9    6.03    0.60
   2   5   9    5.31    0.56
  -2  -4  -9   -0.23    0.29
  -2  -4  -9    0.04    0.29
   2   4   9    0.92    0.31
  -2  -3  -9    0.05    0.21
   2   3   9    0.39    0.25
  -2  -2  -9    2.53    0.33
  -2  -2  -9    2.04    0.44
   2   2   9    2.46    0.31
  -2  -1  -9    3.08    0.36
  -2  -1  -9    2.49    0.27
  -2  -1  -9    2.73    0.40
   2   1   9    2.79    0.35
  -2   0  -9   -0.50    0.59
  -2   0  -9   -0.13    0.55
   2   0   9    0.44    1.04
   2   0   9    0.74    0.50
   2   0   9    0.12    0.35
  -2   1  -9    3.05    0.44
   2  -1   9    3.05    0.40
   2  -1   9    3.08    0.36
  -2   2  -9    2.47    0.45
  -2   2  -9    2.58    0.45
   2  -2   9    2.69    0.40
   2  -2   9    2.28    0.32
  -2   3  -9    0.27    0.33
  -2   3  -9    0.51    0.38
   2  -3   9   -0.31    0.40
  -2   4  -9    0.52    0.42
  -2   4  -9    0.94    0.42
   2  -4   9    0.92    0.47
  -2   5  -9    6.48    0.84
  -2   5  -9    5.58    0.77
  -2   5  -9    6.44    0.60
   2  -5   9    7.35    0.84
  -2   6  -9   12.16    0.81
  -2   6  -9   13.43    1.21
   2  -6   9   12.83    1.14
   2  -6   9   10.89    1.03
   2  -7   9    1.70    0.68
   2  -7   9    0.66    0.72
  -3  -7  -9    2.63    0.89
  -3  -7  -9   -0.17    0.57
  -3  -6  -9    0.40    0.58
  -3  -6  -9    0.64    0.56
   3   6   9   -0.81    0.53
  -3  -5  -9    0.29    0.45
   3   5   9    0.10    0.37
  -3  -4  -9    0.57    0.38
  -3  -4  -9    0.39    0.34
   3   4   9    0.40    0.36
  -3  -3  -9    2.08    0.43
  -3  -3  -9    2.55    0.44
  -3  -2  -9    0.32    0.32
  -3  -2  -9    0.53    0.39
   3   2   9    0.05    0.28
  -3  -1  -9    0.96    0.33
  -3  -1  -9    1.38    0.16
   3   1   9    1.60    0.37
  -3   0  -9   -0.11    0.24
  -3   0  -9   -0.52    0.36
   3   0   9    0.06    0.45
   3  -1   9    1.27    0.39
   3  -1   9    1.26    0.25
  -3   2  -9    0.22    0.37
  -3   2  -9   -0.08    0.43
   3  -2   9    0.37    0.24
   3  -2   9   -0.14    0.38
  -3   3  -9    2.25    0.50
  -3   3  -9    1.76    0.44
  -3   3  -9    2.36    0.49
   3  -3   9    2.35    0.32
   3  -3   9    1.78    0.50
  -3   4  -9   -0.40    0.54
  -3   4  -9    0.92    0.82
  -3   4  -9   -1.56    0.59
   3  -4   9    0.40    0.37
  -3   5  -9    0.63    0.46
  -3   5  -9   -0.19    0.63
   3  -5   9   -0.59    0.57
   3  -6   9    0.18    0.52
   3  -7   9    0.39    0.75
  -4  -6  -9    0.78    0.67
   4   6   9   -0.35    0.60
  -4  -5  -9    3.69    0.70
   4   5   9    3.70    0.65
  -4  -4  -9   24.64    1.29
   4   4   9   25.73    1.30
  -4  -3  -9    2.23    0.52
  -4  -3  -9    3.01    0.57
   4   3   9    2.46    0.48
  -4  -2  -9    7.40    0.70
  -4  -2  -9    7.09    0.75
  -4  -2  -9    8.61    0.73
  -4  -2  -9    8.36    0.43
   4   2   9    9.31    0.75
  -4  -1  -9    0.37    0.40
  -4  -1  -9    0.42    0.34
  -4  -1  -9   -0.36    0.44
   4   1   9    0.49    0.34
  -4   0  -9   -0.10    0.24
  -4   0  -9    0.27    0.40
   4   0   9   -0.09    0.37
  -4   1  -9    0.02    0.32
  -4   1  -9    0.85    0.50
  -4   2  -9    8.33    0.74
  -4   2  -9    7.44    0.72
  -4   2  -9    8.22    0.83
   4  -2   9    7.58    0.78
  -4   3  -9    3.36    0.67
  -4   3  -9    2.59    0.64
  -4   3  -9    3.43    0.64
   4  -3   9    3.55    0.66
   4  -3   9    2.63    0.30
  -4   4  -9   26.11    1.38
  -4   4  -9   24.99    1.50
   4  -4   9   24.81    0.93
   4  -4   9   26.35    1.44
   4  -5   9    3.87    0.81
   4  -5   9    3.59    0.45
   4  -6   9    0.88    0.78
  -5  -6  -9    2.43    0.78
   5   5   9   -1.41    0.63
  -5  -4  -9    2.51    0.71
   5   4   9    1.14    0.52
  -5  -3  -9    2.60    0.68
   5   3   9    2.48    0.60
  -5  -2  -9    2.07    0.63
  -5  -2  -9   -0.41    0.44
   5   2   9   -0.09    0.43
  -5  -1  -9    6.28    0.60
  -5  -1  -9    6.21    0.78
   5   1   9    7.61    0.79
  -5   0  -9    0.11    0.49
  -5   0  -9   -0.07    0.49
  -5   0  -9    0.02    0.26
   5   0   9    0.37    0.44
  -5   1  -9    7.49    0.84
  -5   1  -9    8.13    0.89
   5  -1   9    7.65    0.83
  -5   2  -9   -0.20    0.44
  -5   2  -9    0.24    0.52
  -5   2  -9    0.10    0.52
   5  -2   9    0.04    0.54
   5  -3   9    2.52    0.58
   5  -4   9    1.98    0.70
   5  -5   9   -0.57    0.75
   5  -6   9    3.46    1.00
   6   5   9   -0.26    0.64
   6   4   9   -0.02    0.55
   6   3   9    2.83    0.72
  -6  -2  -9    5.15    0.75
   6   2   9    5.91    0.80
  -6  -1  -9    3.03    0.55
   6   1   9    1.57    0.64
  -6   0  -9    0.55    0.32
   6   0   9    0.08    0.37
   6  -1   9    1.78    0.63
   6  -2   9    5.09    0.73
   6  -4   9    0.27    0.71
   6  -5   9    0.41    0.87
   7   3   9   -0.22    0.68
  -7  -2  -9    1.19    0.62
   7   2   9    0.25    0.63
  -7  -1  -9   -0.36    0.54
   7   1   9   -0.16    0.66
   7   0   9    1.15    0.68
   7  -1   9   -0.21    0.68
   7  -2   9    2.01    0.68
   7  -3   9    1.49    0.82
   8  -3 -10   -0.39    0.72
   8  -2 -10    1.00    0.68
   8  -1 -10    0.17    0.61
  -8   1  10    1.18    0.69
   8   0 -10    3.15    0.80
  -8   0  10    2.67    0.71
  -8   0  10    4.04    0.57
   8   1 -10   -0.52    0.64
   8   2 -10   -0.89    0.65
   8   3 -10    0.58    0.77
   7  -4 -10    0.96    0.69
   7  -4 -10    1.85    0.66
   7  -3 -10   10.23    0.97
   7  -3 -10    9.53    0.94
  -7   3  10   12.01    1.04
   7  -2 -10    0.60    0.54
  -7   2  10   -1.14    0.64
  -7   2  10   -0.42    0.60
   7  -1 -10    8.55    0.90
  -7   1  10   10.70    1.04
  -7   1  10    9.81    0.91
  -7   1  10   10.38    0.64
   7   0 -10    6.00    0.80
  -7   0  10    6.05    0.69
  -7   0  10    4.52    0.52
  -7   0  10    4.71    0.64
   7   1 -10    9.33    0.95
  -7  -1  10    9.67    0.78
  -7  -1  10    9.52    0.84
   7   2 -10    1.06    0.64
  -7  -2  10    0.57    0.40
  -7  -2  10   -0.44    0.55
   7   3 -10   11.29    1.16
  -7  -3  10    9.88    0.99
   7   4 -10    0.38    0.79
   6  -5 -10    3.17    0.89
   6  -5 -10    2.23    0.58
   6  -5 -10    1.41    0.74
  -6   5  10    2.39    0.70
   6  -4 -10    4.63    0.77
   6  -4 -10    4.68    0.67
   6  -4 -10    5.01    0.87
  -6   4  10    4.13    0.66
   6  -3 -10    0.50    0.43
   6  -3 -10    0.39    0.45
  -6   3  10   -0.36    0.66
  -6   3  10    0.67    0.49
   6  -2 -10    5.31    0.64
   6  -2 -10    4.65    0.63
  -6   2  10    6.06    0.47
  -6   2  10    5.73    0.74
  -6   2  10    5.17    0.67
   6  -1 -10    6.35    0.69
  -6   1  10    5.58    0.67
  -6   1  10    5.94    0.64
  -6   1  10    5.01    0.46
   6   0 -10   -0.12    0.34
  -6   0  10    0.50    0.36
  -6   0  10   -0.10    0.30
  -6   0  10   -0.03    0.41
  -6   0  10    0.38    0.37
   6   1 -10    5.89    0.75
  -6  -1  10    4.88    0.75
  -6  -1  10    5.29    0.64
  -6  -1  10    5.81    0.52
   6   2 -10    6.00    0.81
  -6  -2  10    5.41    0.49
  -6  -2  10    6.49    0.95
  -6  -2  10    6.64    0.75
   6   3 -10   -0.89    0.59
   6   4 -10    4.65    0.74
  -6  -4  10    3.78    0.47
   6   5 -10    1.46    0.75
   5  -6 -10    6.28    1.05
   5  -6 -10    8.37    1.18
   5  -5 -10    2.03    0.70
   5  -5 -10    2.89    0.52
   5  -5 -10    1.84    0.71
  -5   5  10    1.60    0.56
   5  -4 -10    2.98    0.50
   5  -4 -10    3.57    0.67
   5  -4 -10    3.08    0.70
  -5   4  10    2.77    0.78
  -5   4  10    2.57    0.53
   5  -3 -10    5.25    0.72
   5  -3 -10    3.51    0.49
   5  -3 -10    5.55    0.70
  -5   3  10    5.18    0.58
  -5   3  10    3.79    0.67
   5  -2 -10    8.34    0.76
   5  -2 -10    6.06    0.60
   5  -2 -10    7.26    0.71
  -5   2  10    6.70    0.62
  -5   2  10    6.65    0.52
  -5   2  10    7.24    0.70
   5  -1 -10   14.19    0.87
  -5   1  10   13.80    0.81
  -5   1  10   13.74    0.73
  -5   1  10   13.27    0.84
   5   0 -10   13.66    0.86
  -5   0  10   12.08    0.75
  -5   0  10   13.87    0.87
  -5   0  10   12.53    0.68
  -5   0  10   12.43    0.83
   5   1 -10   13.47    0.93
  -5  -1  10   14.07    0.89
  -5  -1  10   13.77    0.95
  -5  -1  10   15.29    0.67
   5   2 -10    6.56    0.75
  -5  -2  10    7.50    0.83
  -5  -2  10    6.76    0.42
   5   3 -10    4.38    0.69
  -5  -3  10    3.81    0.79
   5   4 -10    3.82    0.74
  -5  -4  10    2.95    0.34
   5   5 -10    1.75    0.70
  -5  -5  10    3.37    0.44
   5   6 -10    6.08    1.06
   4  -7 -10    0.20    0.89
   4  -6 -10    0.24    0.73
   4  -6 -10    0.40    0.39
  -4   6  10    1.06    0.50
   4  -5 -10    1.67    0.38
   4  -5 -10    0.49    0.47
  -4   5  10    1.48    0.43
   4  -4 -10   18.36    0.87
   4  -4 -10   16.03    1.14
   4  -4 -10   18.63    1.19
   4  -4 -10   18.59    0.95
  -4   4  10   17.79    1.19
  -4   4  10   16.94    0.85
   4  -3 -10   -0.36    0.24
   4  -3 -10    0.20    0.39
   4  -3 -10    0.26    0.42
   4  -3 -10    0.12    0.29
  -4   3  10    0.07    0.43
  -4   3  10   -0.03    0.26
   4  -2 -10    4.83    0.54
   4  -2 -10    4.71    0.46
   4  -2 -10    4.57    0.56
  -4   2  10    5.37    0.46
  -4   2  10    4.45    0.52
  -4   2  10    5.06    0.46
   4  -1 -10    0.26    0.26
  -4   1  10   -0.35    0.28
  -4   1  10    0.43    0.32
  -4   1  10   -0.54    0.28
  -4   1  10    0.51    0.25
   4   0 -10  104.58    2.69
  -4   0  10   96.89    2.62
  -4   0  10  101.76    2.40
  -4   0  10   97.92    2.69
  -4   0  10  102.72    2.69
   4   1 -10    0.67    0.36
  -4  -1  10    0.75    0.35
  -4  -1  10    0.34    0.16
  -4  -1  10   -0.01    0.37
   4   2 -10    5.03    0.60
  -4  -2  10    5.01    0.65
   4   3 -10    0.00    0.42
  -4  -3  10    0.42    0.53
  -4  -3  10    0.11    0.14
   4   4 -10   17.27    1.18
  -4  -4  10   17.78    1.22
  -4  -4  10   17.08    0.69
   4   5 -10    2.13    0.70
  -4  -5  10    1.73    0.34
  -4  -6  10    1.02    0.70
  -4  -6  10    0.54    0.44
   3  -7 -10    1.03    0.86
   3  -6 -10   -0.18    0.35
   3  -6 -10    0.14    0.55
   3  -6 -10    0.35    0.37
   3  -6 -10   -0.50    0.63
   3  -5 -10    1.66    0.51
   3  -5 -10    2.52    0.36
   3  -5 -10    2.77    0.69
  -3   5  10    2.05    0.70
  -3   5  10    1.91    0.39
   3  -4 -10    8.21    0.50
   3  -4 -10    9.79    0.73
   3  -4 -10    8.21    0.80
  -3   4  10    8.05    0.83
  -3   4  10    8.65    0.52
   3  -3 -10   24.97    1.23
   3  -3 -10   23.04    0.83
   3  -3 -10   25.11    1.06
   3  -3 -10   24.65    1.19
  -3   3  10   25.16    0.87
  -3   3  10   25.06    1.20
   3  -2 -10   30.62    1.28
   3  -2 -10   30.50    1.13
   3  -2 -10   31.54    0.97
   3  -2 -10   28.55    1.16
  -3   2  10   29.50    1.14
  -3   2  10   29.91    0.95
  -3   2  10   29.45    1.16
   3  -1 -10   16.33    0.71
   3  -1 -10   19.12    0.94
   3  -1 -10   18.89    0.78
  -3   1  10   18.24    0.73
  -3   1  10   18.76    0.77
  -3   1  10   19.82    0.95
  -3   1  10   18.55    0.85
   3   0 -10   25.23    0.78
   3   0 -10   24.06    0.94
  -3   0  10   25.52    1.04
  -3   0  10   25.72    1.08
  -3   0  10   25.29    0.96
  -3   0  10   25.28    0.77
   3   1 -10   18.28    0.87
  -3  -1  10   18.00    0.87
   3   2 -10   30.24    1.26
  -3  -2  10   29.52    1.24
   3   3 -10   23.91    1.21
  -3  -3  10   25.14    1.22
   3   4 -10    8.25    0.83
  -3  -4  10    8.92    0.80
  -3  -4  10    8.43    0.46
  -3  -5  10    2.68    0.37
  -3  -5  10    1.33    0.61
  -3  -6  10    0.00    0.50
  -3  -6  10    0.16    0.38
  -3  -7  10    0.84    0.78
   2  -7 -10    2.58    0.86
   2  -6 -10    0.00    0.59
   2  -6 -10   -0.24    0.58
   2  -6 -10   -0.22    0.38
   2  -6 -10   -0.15    0.28
   2  -5 -10   -0.84    0.53
   2  -5 -10    0.43    0.54
   2  -5 -10   -0.20    0.21
   2  -4 -10    1.10    0.40
   2  -4 -10    1.07    0.19
   2  -4 -10    1.67    0.23
   2  -4 -10    1.48    0.50
  -2   4  10    0.92    0.50
   2  -3 -10   16.62    0.87
   2  -3 -10   14.85    0.50
   2  -3 -10   14.02    0.87
   2  -3 -10   14.30    0.89
  -2   3  10   15.78    0.89
  -2   3  10   15.28    0.49
   2  -2 -10    2.29    0.42
   2  -2 -10    2.55    0.17
   2  -2 -10    2.09    0.37
   2  -2 -10    1.92    0.34
  -2   2  10    2.30    0.38
  -2   2  10    2.03    0.37
  -2   2  10    2.45    0.18
   2  -1 -10    8.84    0.50
   2  -1 -10    9.47    0.58
   2  -1 -10    8.56    0.63
   2  -1 -10    9.42    0.39
  -2   1  10    9.02    0.59
  -2   1  10    9.72    0.63
  -2   1  10    9.04    0.39
   2   0 -10    1.51    0.25
   2   0 -10    1.06    0.15
  -2   0  10    1.17    0.23
  -2   0  10    1.79    0.35
  -2   0  10    0.92    0.30
   2   1 -10    9.09    0.57
  -2  -1  10    9.28    0.57
   2   2 -10    1.96    0.41
  -2  -2  10    2.89    0.45
  -2  -3  10   15.39    0.90
  -2  -3  10   15.24    0.54
  -2  -3  10   15.88    0.92
  -2  -4  10    1.60    0.53
  -2  -4  10    1.72    0.44
  -2  -4  10    1.11    0.28
  -2  -5  10   -0.60    0.63
  -2  -5  10   -0.12    0.30
  -2  -5  10    0.39    0.51
  -2  -6  10    0.13    0.42
  -2  -6  10   -0.42    0.57
  -2  -7  10    1.98    0.59
  -2  -7  10    0.56    0.73
   1  -7 -10    0.02    0.72
   1  -6 -10    0.63    0.46
   1  -6 -10   -0.29    0.33
   1  -6 -10    0.19    0.32
   1  -5 -10   11.59    0.57
   1  -5 -10   11.50    1.00
   1  -5 -10   11.16    0.56
   1  -5 -10   10.88    0.89
   1  -4 -10    0.93    0.17
   1  -4 -10    0.93    0.46
   1  -4 -10    0.16    0.39
   1  -3 -10   31.31    1.32
   1  -3 -10   32.66    1.30
   1  -2 -10    1.47    0.55
   1  -2 -10    1.50    0.36
   1  -2 -10    1.86    0.32
   1  -1 -10    8.69    0.58
   1  -1 -10    8.69    0.50
   1  -1 -10    9.58    0.59
  -1   1  10    9.02    0.59
  -1   1  10    9.13    0.60
  -1   0  10   57.32    1.68
  -1   0  10   56.75    1.66
  -1   0  10   55.66    1.40
  -1   0  10   54.11    1.39
  -1  -1  10    8.87    0.52
  -1  -1  10    9.23    0.54
   1   2 -10    1.58    0.17
  -1  -2  10    1.61    0.41
  -1  -2  10    2.24    0.42
   1   3 -10   31.48    0.98
  -1  -3  10   32.66    1.33
  -1  -3  10   31.86    1.31
   1   4 -10    0.47    0.26
  -1  -4  10    0.56    0.26
  -1  -4  10    0.45    0.44
  -1  -4  10    1.56    0.52
   1   5 -10   12.31    0.77
  -1  -5  10   11.92    0.99
  -1  -5  10   12.27    1.01
  -1  -5  10   11.75    0.78
   1   6 -10    0.28    0.46
  -1  -6  10   -0.41    0.44
  -1  -6  10   -0.21    0.57
  -1  -7  10    0.54    0.57
  -1  -7  10    0.69    0.61
   0  -7 -10   -0.11    0.68
   0  -6 -10    2.01    0.65
   0  -6 -10    1.06    0.36
   0  -6 -10    1.37    0.36
   0  -5 -10   12.64    0.63
   0  -5 -10    9.52    0.93
   0  -5 -10   12.41    0.63
   0  -4 -10    1.63    0.23
   0  -4 -10    1.36    0.21
   0  -4 -10    1.87    0.50
   0  -4 -10    0.63    0.44
   0  -3 -10   30.70    1.30
   0  -3 -10   31.33    0.78
   0  -3 -10   28.76    1.25
   0  -3 -10   29.80    0.77
   0  -2 -10    4.99    0.48
   0  -2 -10    5.48    0.53
   0  -1 -10    0.51    0.12
   0  -1 -10   -0.14    0.24
   0  -1 -10    0.25    0.29
   0   1  10    0.49    0.24
   0   1  10    0.24    0.10
   0   0 -10   84.75    2.25
   0   0 -10   85.69    2.00
   0   0  10   88.23    2.19
   0   0  10   85.88    2.00
   0   0  10   85.55    2.28
   0   1 -10    0.35    0.26
   0  -1  10   -0.25    0.27
   0  -1  10    0.24    0.26
   0   2 -10    5.29    0.39
   0   2 -10    5.06    0.51
   0  -2  10    5.04    0.52
   0   3 -10   29.26    1.26
   0   3 -10   30.57    1.07
   0  -3  10   29.44    1.28
   0   4 -10    0.57    0.33
   0  -4  10    1.22    0.37
   0  -4  10    1.38    0.51
   0  -4  10    1.25    0.37
   0   5 -10   10.63    0.81
   0  -5  10   10.44    0.92
   0  -5  10   13.06    1.05
   0  -5  10   12.12    0.84
   0   6 -10    1.74    0.58
   0  -6  10    1.42    0.64
   0  -6  10    1.42    0.51
   0   7 -10    0.24    0.65
   0  -7  10    1.53    0.64
   0  -7  10    0.32    0.66
  -1  -7 -10    0.81    0.76
  -1  -7 -10   -0.59    0.49
  -1  -6 -10   -0.02    0.35
  -1  -6 -10    0.07    0.58
  -1  -5 -10    6.17    0.52
  -1  -5 -10    5.35    0.77
  -1  -5 -10    6.36    0.50
  -1  -4 -10    2.86    0.32
  -1  -4 -10    3.13    0.58
   1   4  10    2.60    0.31
  -1  -3 -10   63.85    1.58
  -1  -3 -10   59.71    2.01
   1   3  10   60.64    1.56
  -1  -2 -10   28.72    1.19
  -1  -2 -10   26.66    0.84
  -1  -2 -10   28.21    1.06
   1   2  10   28.04    0.86
  -1  -1 -10   39.30    1.12
  -1  -1 -10   39.17    1.37
  -1  -1 -10   39.40    1.22
   1   1  10   40.54    1.13
  -1   0 -10   68.36    1.93
  -1   0 -10   69.46    1.80
   1   0  10   70.09    1.81
   1   0  10   69.92    1.95
   1   0  10   71.67    1.78
  -1   1 -10   40.00    1.30
   1  -1  10   40.05    1.33
   1  -1  10   40.81    1.34
  -1   2 -10   26.61    1.05
  -1   2 -10   28.38    1.15
   1  -2  10   26.92    1.12
  -1   3 -10   63.33    2.03
  -1   3 -10   62.32    1.90
   1  -3  10   61.68    2.05
  -1   4 -10    3.19    0.51
  -1   4 -10    2.72    0.53
   1  -4  10    2.53    0.56
  -1   5 -10    4.81    0.66
  -1   5 -10    6.97    0.87
   1  -5  10    7.25    0.81
   1  -5  10    5.78    0.70
  -1   6 -10   -0.26    0.51
   1  -6  10    0.87    0.53
   1  -6  10    0.41    0.45
   1  -7  10   -0.13    0.53
   1  -7  10   -0.14    0.66
  -2  -7 -10    0.56    0.61
  -2  -7 -10   -0.11    0.48
  -2  -6 -10   -0.43    0.48
  -2  -6 -10   -0.22    0.60
  -2  -6 -10   -0.08    0.38
  -2  -5 -10    2.37    0.58
  -2  -5 -10    2.36    0.46
  -2  -5 -10    2.79    0.38
   2   5  10    2.32    0.43
  -2  -4 -10    3.15    0.42
   2   4  10    2.58    0.39
  -2  -3 -10   36.31    1.23
   2   3  10   36.59    1.22
  -2  -2 -10    4.02    0.38
  -2  -2 -10    3.87    0.39
  -2  -2 -10    4.44    0.55
   2   2  10    3.99    0.38
  -2  -1 -10   60.43    1.70
  -2  -1 -10   59.74    1.56
  -2  -1 -10   60.12    1.85
   2   1  10   58.75    1.69
  -2   0 -10   34.19    1.23
  -2   0 -10   37.53    1.27
   2   0  10   37.07    1.04
   2   0  10   36.77    1.27
   2   0  10   36.07    1.26
  -2   1 -10   60.56    1.81
   2  -1  10   58.20    1.81
   2  -1  10   58.31    1.70
  -2   2 -10    3.62    0.49
  -2   2 -10    3.97    0.52
   2  -2  10    3.66    0.40
   2  -2  10    4.04    0.51
  -2   3 -10   36.55    1.47
  -2   3 -10   35.33    1.49
   2  -3  10   36.31    1.53
  -2   4 -10    3.82    0.61
  -2   4 -10    3.04    0.63
   2  -4  10    4.79    0.69
  -2   5 -10    3.00    0.65
  -2   5 -10    4.17    0.82
   2  -5  10    2.45    0.63
  -2   6 -10    0.52    0.41
  -2   6 -10    0.65    0.82
   2  -6  10   -0.02    0.56
   2  -7  10    0.33    0.75
  -3  -7 -10    2.26    0.79
  -3  -6 -10    4.57    0.85
  -3  -6 -10    5.37    0.73
   3   6  10    4.67    0.68
  -3  -5 -10    1.33    0.50
  -3  -4 -10    8.70    0.70
  -3  -4 -10    8.16    0.69
   3   4  10    9.34    0.73
  -3  -3 -10   20.75    1.00
  -3  -3 -10   19.11    1.04
   3   3  10   20.91    1.00
  -3  -2 -10    0.58    0.24
  -3  -2 -10    0.11    0.37
  -3  -2 -10    1.41    0.36
   3   2  10    0.78    0.31
  -3  -1 -10    1.40    0.37
  -3  -1 -10    0.87    0.37
   3   1  10    0.30    0.26
  -3   0 -10   37.81    1.29
  -3   0 -10   34.44    1.34
   3   0  10   35.18    1.37
  -3   1 -10    0.64    0.35
   3  -1  10   -0.17    0.25
   3  -1  10    0.01    0.15
   3  -1  10    0.07    0.21
  -3   2 -10    0.81    0.47
  -3   2 -10    1.08    0.44
   3  -2  10    1.26    0.28
   3  -2  10    1.39    0.45
  -3   3 -10   20.59    1.18
  -3   3 -10   19.73    1.16
   3  -3  10   22.05    1.23
   3  -3  10   20.56    0.89
  -3   4 -10    9.99    1.03
  -3   4 -10    9.95    0.92
  -3   4 -10    9.02    0.92
   3  -4  10    9.36    0.90
   3  -4  10    9.46    0.65
  -3   5 -10    2.14    0.72
  -3   5 -10    1.67    0.51
   3  -5  10    1.55    0.63
   3  -6  10    6.40    0.98
   3  -7  10    2.91    0.97
   4   6  10    0.91    0.65
  -4  -5 -10    8.99    0.90
   4   5  10    9.52    0.88
  -4  -4 -10    1.36    0.53
   4   4  10    1.60    0.48
  -4  -3 -10    1.13    0.48
  -4  -3 -10    1.31    0.51
   4   3  10    1.11    0.43
  -4  -2 -10    0.88    0.41
  -4  -2 -10   -0.44    0.45
  -4  -2 -10   -0.19    0.44
  -4  -2 -10   -0.03    0.16
   4   2  10    0.25    0.32
  -4  -1 -10   -0.02    0.34
  -4  -1 -10   -0.81    0.46
  -4  -1 -10    0.93    0.43
   4   1  10    0.38    0.36
  -4   0 -10   41.63    1.39
  -4   0 -10   40.10    1.62
  -4   0 -10   37.77    1.65
   4   0  10   39.93    1.60
  -4   1 -10   -0.30    0.47
  -4   1 -10   -0.02    0.32
   4  -1  10   -0.48    0.44
  -4   2 -10    0.28    0.48
  -4   2 -10   -0.26    0.37
   4  -2  10    0.37    0.46
   4  -2  10   -0.05    0.21
  -4   3 -10    2.18    0.65
  -4   3 -10    2.20    0.60
  -4   3 -10   -0.33    0.57
   4  -3  10    2.66    0.64
   4  -3  10    1.25    0.28
  -4   4 -10    1.65    0.63
  -4   4 -10    0.96    0.68
   4  -4  10    0.57    0.44
   4  -4  10    0.52    0.30
   4  -5  10    9.77    1.06
   4  -5  10    9.10    0.66
   4  -6  10    0.38    0.76
  -5  -4 -10    2.94    0.78
   5   4  10    3.07    0.62
  -5  -3 -10    6.76    0.86
  -5  -3 -10    5.42    0.43
  -5  -3 -10    6.71    0.81
   5   3  10    5.45    0.70
  -5  -2 -10    9.35    0.90
  -5  -2 -10    8.31    0.81
   5   2  10    7.39    0.79
  -5  -1 -10    7.51    0.82
  -5  -1 -10    7.06    0.67
  -5  -1 -10    7.05    0.85
   5   1  10    6.95    0.80
  -5   0 -10    5.84    0.55
  -5   0 -10    5.56    0.78
  -5   0 -10    7.44    0.87
   5   0  10    5.90    0.74
  -5   1 -10    7.26    0.82
  -5   1 -10    7.71    0.81
   5  -1  10    7.38    0.76
  -5   2 -10   11.25    1.10
  -5   2 -10    7.42    0.92
  -5   2 -10   10.51    1.00
   5  -2  10    8.73    0.95
  -5   3 -10    6.54    0.80
   5  -3  10    5.33    0.81
   5  -4  10    1.37    0.68
   5  -5  10    2.21    0.84
   6   4  10    0.22    0.60
  -6  -3 -10   -0.32    0.62
   6   3  10   -0.48    0.56
  -6  -2 -10    0.47    0.55
   6   2  10    0.21    0.43
  -6  -1 -10   -0.46    0.45
   6   1  10   -0.96    0.58
  -6   0 -10    9.19    0.67
   6   0  10   10.98    1.04
   6  -1  10    0.43    0.55
   6  -2  10   -0.07    0.60
   6  -3  10    0.99    0.69
   6  -4  10    0.12    0.55
   7   3  10    0.19    0.55
   7   2  10    3.45    0.85
   7   1  10    4.68    0.90
   7   0  10   -1.26    0.80
   7  -1  10    6.24    1.01
   7  -2  10    4.47    0.99
   7  -3  10   -1.31    0.86
   8  -3 -11    1.21    0.71
   8  -2 -11    0.91    0.66
   8  -1 -11    2.48    0.74
  -8   1  11   -0.24    0.62
   8   0 -11    0.63    0.69
  -8   0  11    0.54    0.43
  -8   0  11   -0.55    0.61
   8   1 -11    1.12    0.71
   8   2 -11    0.28    0.61
   8   3 -11   -0.38    0.81
   7  -4 -11    0.92    0.68
   7  -4 -11    0.16    0.52
   7  -3 -11   -0.43    0.51
   7  -3 -11    0.53    0.53
   7  -2 -11    2.94    0.67
  -7   2  11    0.95    0.67
  -7   2  11    1.48    0.66
   7  -1 -11   -0.44    0.51
  -7   1  11    0.27    0.57
  -7   1  11   -0.22    0.29
  -7   1  11   -0.62    0.55
   7   0 -11   -0.18    0.52
  -7   0  11    0.08    0.35
  -7   0  11    0.35    0.50
  -7   0  11   -0.25    0.44
  -7   0  11    0.06    0.74
   7   1 -11    0.44    0.54
  -7  -1  11    0.14    0.46
  -7  -1  11   -0.51    0.46
   7   2 -11    2.93    0.77
  -7  -2  11    2.07    0.68
  -7  -2  11    2.15    0.48
   7   3 -11    0.62    0.70
  -7  -3  11    2.88    0.84
   7   4 -11    0.05    0.78
   6  -5 -11    1.58    0.72
   6  -5 -11    2.38    0.59
   6  -5 -11    0.87    0.81
   6  -4 -11    3.70    0.74
   6  -4 -11    3.08    0.78
   6  -4 -11    2.58    0.57
   6  -3 -11    8.20    0.85
   6  -3 -11    7.65    0.73
  -6   3  11    7.19    0.92
  -6   3  11    7.42    0.74
   6  -2 -11   19.37    1.11
   6  -2 -11   21.02    1.18
  -6   2  11   20.24    1.13
  -6   2  11   18.98    1.13
  -6   2  11   20.28    0.90
   6  -1 -11    4.10    0.58
  -6   1  11    3.25    0.43
  -6   1  11    3.64    0.60
  -6   1  11    3.30    0.54
   6   0 -11   -0.07    0.41
  -6   0  11   -0.18    0.32
  -6   0  11   -0.74    0.54
  -6   0  11   -0.23    0.34
  -6   0  11   -0.15    0.44
   6   1 -11    2.24    0.57
  -6  -1  11    4.45    0.74
  -6  -1  11    4.10    0.60
  -6  -1  11    3.61    0.42
   6   2 -11   19.60    1.28
  -6  -2  11   19.47    1.18
  -6  -2  11   18.74    0.81
  -6  -2  11   22.50    1.39
   6   3 -11    6.17    0.80
  -6  -3  11    6.55    0.46
   6   4 -11    4.00    0.79
  -6  -4  11    3.93    0.42
   6   5 -11    1.59    0.71
   5  -6 -11    0.29    0.74
   5  -6 -11   -0.94    0.80
   5  -5 -11    0.90    0.70
   5  -5 -11    1.85    0.46
   5  -5 -11    0.38    0.65
  -5   5  11    1.28    0.55
   5  -4 -11    1.87    0.42
   5  -4 -11    2.30    0.66
   5  -4 -11    2.32    0.64
  -5   4  11    1.31    0.60
  -5   4  11    1.58    0.46
   5  -3 -11    0.75    0.33
   5  -3 -11    1.10    0.50
   5  -3 -11    0.07    0.47
  -5   3  11    1.49    0.58
  -5   3  11    1.07    0.40
   5  -2 -11   18.41    1.05
   5  -2 -11   20.33    1.13
   5  -2 -11   19.40    0.99
  -5   2  11   18.42    0.89
  -5   2  11   19.50    1.05
  -5   2  11   19.39    0.98
   5  -1 -11    7.84    0.67
  -5   1  11    8.24    0.60
  -5   1  11    8.07    0.63
  -5   1  11    8.10    0.68
   5   0 -11    0.20    0.32
  -5   0  11    0.33    0.28
  -5   0  11   -0.14    0.38
  -5   0  11   -0.18    0.38
  -5   0  11    0.55    0.32
   5   1 -11    7.08    0.71
  -5  -1  11    9.33    0.79
  -5  -1  11    7.89    0.46
  -5  -1  11    8.32    0.79
   5   2 -11   17.93    1.10
  -5  -2  11   20.56    0.69
  -5  -2  11   20.82    1.22
   5   3 -11    0.21    0.50
  -5  -3  11    0.53    0.18
  -5  -3  11    0.31    0.52
   5   4 -11    1.89    0.66
  -5  -4  11    1.72    0.27
   5   5 -11    1.59    0.67
  -5  -5  11    0.71    0.33
   5   6 -11    0.05    0.72
  -5  -6  11    0.45    0.70
   4  -7 -11    3.77    1.06
   4  -6 -11   -0.04    0.68
   4  -6 -11    0.36    0.57
   4  -5 -11   11.53    0.89
   4  -5 -11    9.87    0.67
   4  -5 -11   10.96    1.06
   4  -5 -11   11.55    1.04
  -4   5  11   10.86    0.71
   4  -4 -11    2.09    0.49
   4  -4 -11    2.90    0.60
   4  -4 -11    2.38    0.61
   4  -4 -11    2.68    0.37
  -4   4  11    2.38    0.67
   4  -3 -11    3.84    0.58
   4  -3 -11    2.98    0.44
   4  -3 -11    3.31    0.38
   4  -3 -11    2.48    0.51
  -4   3  11    3.79    0.55
  -4   3  11    3.19    0.39
   4  -2 -11    2.68    0.45
   4  -2 -11    2.35    0.34
   4  -2 -11    2.56    0.47
  -4   2  11    2.84    0.39
  -4   2  11    2.86    0.36
  -4   2  11    3.50    0.49
   4  -1 -11    0.10    0.24
   4  -1 -11   -0.24    0.25
   4  -1 -11   -0.51    0.36
  -4   1  11    0.28    0.27
  -4   1  11   -0.20    0.35
  -4   1  11    0.22    0.27
  -4   1  11   -0.07    0.24
   4   0 -11   -0.27    0.29
  -4   0  11   -0.05    0.32
  -4   0  11   -0.23    0.34
  -4   0  11   -0.20    0.21
  -4   0  11    0.62    0.36
   4   1 -11   -0.47    0.34
  -4  -1  11    0.33    0.37
  -4  -1  11   -0.03    0.10
  -4  -1  11    0.29    0.36
   4   2 -11    3.57    0.55
  -4  -2  11    2.45    0.49
   4   3 -11    3.81    0.55
  -4  -3  11    4.34    0.69
   4   4 -11    2.59    0.54
  -4  -4  11    2.11    0.25
  -4  -4  11    1.87    0.69
   4   5 -11   11.14    1.08
  -4  -5  11   10.58    0.62
  -4  -6  11   -0.06    0.71
  -4  -6  11    0.01    0.37
  -4  -7  11    2.64    0.93
   3  -7 -11    1.35    0.80
   3  -6 -11   -1.12    0.70
   3  -6 -11   -0.82    0.64
   3  -6 -11    0.30    0.31
   3  -5 -11    6.52    0.86
   3  -5 -11    6.92    0.51
   3  -5 -11    7.08    0.75
  -3   5  11    7.11    0.94
  -3   5  11    6.78    0.51
   3  -4 -11    3.25    0.55
   3  -4 -11    3.87    0.64
   3  -4 -11    3.77    0.34
   3  -4 -11    3.57    0.56
  -3   4  11    4.33    0.69
  -3   4  11    3.47    0.36
   3  -3 -11    9.95    0.49
   3  -3 -11   11.45    0.79
   3  -3 -11    9.98    0.71
   3  -3 -11   10.24    0.82
  -3   3  11   10.99    0.51
  -3   3  11   11.20    0.79
   3  -2 -11    2.09    0.37
   3  -2 -11    2.69    0.41
   3  -2 -11    2.78    0.27
   3  -2 -11    2.73    0.48
  -3   2  11    2.52    0.36
  -3   2  11    2.35    0.27
  -3   2  11    2.09    0.40
   3  -1 -11   14.31    0.67
   3  -1 -11   13.55    0.82
   3  -1 -11   13.85    0.62
  -3   1  11   13.30    0.61
  -3   1  11   14.14    0.76
  -3   1  11   12.28    0.77
  -3   1  11   13.93    0.66
   3   0 -11    0.21    0.16
   3   0 -11   -0.61    0.25
  -3   0  11   -0.30    0.26
  -3   0  11    0.37    0.30
  -3   0  11   -0.05    0.12
  -3   0  11    0.06    0.21
   3   1 -11   14.52    0.78
  -3  -1  11   14.37    0.84
  -3  -1  11   13.82    0.76
   3   2 -11    2.03    0.42
  -3  -2  11    2.97    0.50
   3   3 -11   10.41    0.78
  -3  -3  11   10.03    0.83
   3   4 -11    4.06    0.66
  -3  -4  11    4.26    0.72
  -3  -4  11    3.87    0.66
  -3  -4  11    3.59    0.31
  -3  -5  11    6.76    0.52
  -3  -5  11    6.43    0.84
  -3  -6  11   -0.10    0.39
  -3  -6  11    0.62    0.51
  -3  -7  11   -0.92    0.56
  -3  -7  11    1.05    0.63
   2  -7 -11    0.80    0.79
   2  -6 -11    0.36    0.32
   2  -6 -11   -0.16    0.62
   2  -6 -11   -0.24    0.61
   2  -5 -11    7.51    0.45
   2  -5 -11    7.34    0.45
   2  -5 -11    7.54    0.80
   2  -5 -11    8.33    0.90
   2  -4 -11    7.20    0.35
   2  -4 -11    7.51    0.72
   2  -4 -11    5.68    0.69
   2  -4 -11    6.70    0.34
   2  -3 -11   21.25    1.10
   2  -3 -11   21.36    1.03
   2  -3 -11   21.28    1.06
   2  -2 -11   25.69    1.15
   2  -2 -11   25.07    1.05
   2  -2 -11   25.77    1.08
  -2   2  11   25.18    1.08
   2  -1 -11    0.32    0.27
   2  -1 -11    0.83    0.25
   2  -1 -11   -0.45    0.29
   2  -1 -11    0.40    0.15
  -2   1  11    0.29    0.27
  -2   1  11    0.35    0.14
  -2   1  11    0.23    0.27
   2   0 -11   -0.10    0.13
   2   0 -11    0.23    0.19
  -2   0  11    0.24    0.21
  -2   0  11    0.07    0.25
  -2   0  11    0.36    0.28
   2   1 -11    0.59    0.27
  -2  -1  11    0.47    0.27
   2   2 -11   24.79    1.09
  -2  -2  11   25.46    1.06
  -2  -2  11   25.86    1.10
  -2  -3  11   21.63    1.12
  -2  -3  11   21.53    1.10
  -2  -4  11    8.12    0.81
  -2  -4  11    7.00    0.72
  -2  -4  11    7.30    0.47
  -2  -5  11    7.71    0.88
  -2  -5  11    6.97    0.84
  -2  -5  11    7.57    0.56
  -2  -6  11    0.69    0.46
  -2  -6  11    1.67    0.65
  -2  -7  11   -1.71    0.62
  -2  -7  11    0.85    0.58
   1  -7 -11    1.04    0.65
   1  -6 -11    8.96    1.00
   1  -6 -11    8.32    0.57
   1  -6 -11    7.91    0.55
   1  -6 -11    8.75    1.04
   1  -5 -11    2.41    0.62
   1  -5 -11    2.28    0.30
   1  -5 -11    1.47    0.24
   1  -4 -11    5.53    0.68
   1  -4 -11    5.93    0.65
   1  -3 -11    0.07    0.36
   1  -3 -11   -0.24    0.25
   1  -2 -11  190.30    4.45
   1  -2 -11  194.66    4.51
   1  -2 -11  190.86    4.46
   1  -1 -11   15.11    0.80
   1  -1 -11   14.58    0.78
   1  -1 -11   13.44    0.66
  -1   1  11   16.33    0.81
  -1   1  11   14.47    0.42
  -1   1  11   14.08    0.42
  -1   0  11   -0.34    0.18
  -1   0  11   -0.23    0.26
  -1   0  11    0.24    0.29
  -1   0  11    0.28    0.21
  -1  -1  11   15.42    0.72
  -1  -1  11   14.82    0.71
   1   2 -11  192.54    4.02
  -1  -2  11  200.65    4.49
  -1  -2  11  188.16    4.42
  -1  -3  11   -0.76    0.40
  -1  -3  11   -0.24    0.38
   1   4 -11    5.89    0.49
  -1  -4  11    5.53    0.64
  -1  -4  11    8.05    0.78
  -1  -4  11    6.05    0.48
   1   5 -11    2.06    0.42
  -1  -5  11    1.66    0.40
  -1  -5  11    1.12    0.66
  -1  -5  11    1.11    0.55
   1   6 -11    8.34    0.77
  -1  -6  11    8.04    0.95
  -1  -6  11    8.93    0.79
  -1  -7  11    0.37    0.55
  -1  -7  11    1.66    0.79
   0  -7 -11   -1.49    0.79
   0  -6 -11    5.65    0.52
   0  -6 -11    5.45    0.84
   0  -6 -11    6.04    0.51
   0  -5 -11   37.49    1.15
   0  -5 -11   36.62    1.14
   0  -5 -11   36.85    1.71
   0  -5 -11   36.13    1.71
   0  -4 -11    1.59    0.50
   0  -4 -11    1.36    0.19
   0  -4 -11    1.55    0.20
   0  -4 -11    1.55    0.44
   0  -3 -11    0.39    0.40
   0  -3 -11   -0.02    0.35
   0  -2 -11   22.23    1.04
   0  -2 -11   20.81    0.96
   0  -1 -11   58.50    1.70
   0  -1 -11   54.86    1.73
   0  -1 -11   57.58    1.31
   0   1  11   57.02    1.32
   0   1  11   54.19    1.74
   0   0 -11   -0.04    0.21
   0   0 -11   -0.35    0.22
   0   0  11    0.09    0.29
   0   0  11   -0.10    0.32
   0   0  11    0.15    0.22
   0   1 -11   54.92    1.57
   0  -1  11   54.74    1.71
   0  -1  11   55.45    1.58
   0   2 -11   21.33    0.81
   0   2 -11   20.64    0.96
   0  -2  11   21.80    0.99
   0   3 -11   -0.08    0.26
   0   3 -11   -0.12    0.38
   0  -3  11   -0.33    0.39
   0   4 -11    1.11    0.34
   0  -4  11    1.78    0.50
   0  -4  11    1.81    0.56
   0   5 -11   36.40    1.46
   0  -5  11   37.52    1.74
   0  -5  11   37.00    1.49
   0  -5  11   38.38    1.76
   0   6 -11    6.80    0.80
   0  -6  11    4.93    0.67
   0  -6  11    5.76    0.84
   0   7 -11    0.44    0.62
   0  -7  11    0.60    0.63
   0  -7  11    0.57    0.74
  -1  -7 -11    2.40    0.70
  -1  -6 -11    0.90    0.63
  -1  -6 -11    0.52    0.40
  -1  -6 -11    0.12    0.31
  -1  -5 -11    1.02    0.44
  -1  -5 -11    1.31    0.35
  -1  -5 -11    1.49    0.33
  -1  -4 -11    5.02    0.70
  -1  -4 -11    5.66    0.70
  -1  -4 -11    5.29    0.41
   1   4  11    5.94    0.42
  -1  -3 -11    0.05    0.16
  -1  -3 -11   -0.18    0.33
   1   3  11   -0.30    0.20
  -1  -2 -11    4.61    0.53
  -1  -2 -11    4.18    0.44
  -1  -2 -11    4.24    0.30
   1   2  11    4.56    0.32
  -1  -1 -11   17.04    0.89
  -1  -1 -11   18.11    0.79
  -1  -1 -11   17.41    0.67
   1   1  11   18.10    0.69
   1   1  11   17.16    0.89
  -1   0 -11   -0.11    0.23
  -1   0 -11    0.05    0.30
   1   0  11    0.25    0.22
   1   0  11   -0.16    0.24
   1   0  11    0.37    0.26
  -1   1 -11   17.70    0.83
   1  -1  11   17.44    0.86
   1  -1  11   17.79    0.85
  -1   2 -11    4.94    0.48
  -1   2 -11    3.86    0.51
   1  -2  11    4.52    0.48
   1  -2  11    4.22    0.53
  -1   3 -11    0.08    0.43
  -1   3 -11   -0.26    0.34
   1  -3  11   -0.53    0.40
  -1   4 -11    5.42    0.61
  -1   4 -11    5.79    0.73
   1  -4  11    4.54    0.59
  -1   5 -11    2.57    0.72
  -1   5 -11    1.01    0.51
   1  -5  11    1.67    0.58
  -1   6 -11    0.91    0.61
   1  -6  11    0.72    0.61
   1  -7  11    2.42    0.86
   1  -7  11    2.18    0.77
  -2  -7 -11    0.62    0.81
  -2  -6 -11    2.05    0.71
  -2  -6 -11    0.79    0.40
  -2  -5 -11    2.60    0.48
  -2  -5 -11    2.83    0.42
  -2  -5 -11    3.83    0.72
   2   5  11    2.94    0.45
  -2  -4 -11   -0.01    0.28
   2   4  11    0.01    0.25
  -2  -3 -11    0.81    0.48
  -2  -3 -11    0.54    0.26
   2   3  11    0.34    0.25
  -2  -2 -11   11.91    0.63
  -2  -2 -11   11.23    0.63
  -2  -2 -11   11.78    0.79
   2   2  11   10.34    0.60
  -2  -1 -11   38.83    1.43
  -2  -1 -11   38.17    1.16
  -2  -1 -11   38.72    1.28
   2   1  11   38.45    1.28
  -2   0 -11    0.29    0.28
  -2   0 -11    0.01    0.27
   2   0  11   -0.10    0.18
   2   0  11    0.04    0.27
   2   0  11    0.32    0.24
  -2   1 -11   40.60    1.43
   2  -1  11   39.83    1.43
   2  -1  11   37.12    1.31
  -2   2 -11   11.44    0.76
  -2   2 -11   12.26    0.81
   2  -2  11   11.97    0.81
   2  -2  11   10.41    0.65
  -2   3 -11    0.18    0.48
   2  -3  11    0.05    0.29
   2  -3  11    0.72    0.45
  -2   4 -11    0.41    0.57
  -2   4 -11   -0.44    0.46
   2  -4  11    1.00    0.40
  -2   5 -11    3.36    0.66
   2  -5  11    4.09    0.71
  -2   6 -11    0.34    0.69
  -2   6 -11    0.49    0.44
   2  -7  11    0.46    0.82
  -3  -7 -11    0.84    0.90
  -3  -6 -11    0.88    0.66
   3   6  11   -0.03    0.48
  -3  -5 -11    1.16    0.47
  -3  -4 -11    1.50    0.44
  -3  -4 -11    1.66    0.46
   3   4  11    1.67    0.42
  -3  -3 -11    0.21    0.49
  -3  -3 -11    0.27    0.36
   3   3  11   -0.01    0.30
  -3  -2 -11    9.74    0.69
  -3  -2 -11    9.15    0.53
  -3  -2 -11   10.55    0.82
   3   2  11    9.47    0.68
  -3  -1 -11    0.11    0.32
  -3  -1 -11   -0.19    0.33
   3   1  11    0.08    0.28
  -3   0 -11   -0.27    0.35
  -3   0 -11   -0.62    0.28
   3   0  11   -1.02    0.37
  -3   1 -11   -0.36    0.39
   3  -1  11    0.12    0.24
   3  -1  11   -0.08    0.14
   3  -1  11   -0.36    0.37
  -3   2 -11    9.47    0.80
  -3   2 -11    9.93    0.81
   3  -2  11    9.81    0.80
   3  -2  11    9.91    0.61
  -3   3 -11    0.58    0.55
  -3   3 -11    1.29    0.54
   3  -3  11    0.73    0.50
   3  -3  11    0.77    0.31
  -3   4 -11    1.49    0.52
  -3   4 -11    1.62    0.60
   3  -4  11    2.09    0.61
   3  -4  11    1.38    0.35
  -3   5 -11    1.21    0.50
  -3   5 -11    0.94    0.70
   3  -5  11    0.90    0.59
  -3   6 -11    0.97    0.56
   3  -6  11    2.31    0.82
   3  -7  11    0.48    0.91
  -4  -6 -11   -0.24    0.74
   4   6  11   -1.29    0.68
  -4  -5 -11    5.48    0.76
   4   5  11    6.55    0.77
  -4  -4 -11    5.07    0.67
   4   4  11    5.57    0.66
  -4  -3 -11    6.06    0.50
  -4  -3 -11    7.69    0.79
  -4  -3 -11    8.43    0.88
  -4  -3 -11    6.34    0.70
   4   3  11    6.90    0.68
  -4  -2 -11    1.22    0.44
  -4  -2 -11    0.50    0.46
  -4  -2 -11    0.54    0.49
   4   2  11    0.58    0.38
  -4  -1 -11    2.52    0.52
  -4  -1 -11    0.90    0.41
  -4  -1 -11    1.81    0.54
   4   1  11    1.33    0.37
  -4   0 -11    0.11    0.48
  -4   0 -11   -0.89    0.45
  -4   0 -11   -0.24    0.31
   4   0  11    0.17    0.41
  -4   1 -11    1.75    0.55
  -4   1 -11    1.63    0.54
   4  -1  11    1.47    0.51
  -4   2 -11    0.63    0.49
  -4   2 -11    0.77    0.54
  -4   2 -11   -0.26    0.48
   4  -2  11    0.69    0.49
   4  -2  11    0.39    0.25
  -4   3 -11    6.08    0.78
  -4   3 -11    6.90    0.85
  -4   3 -11    6.90    0.80
   4  -3  11    5.35    0.78
   4  -3  11    6.64    0.50
  -4   4 -11    4.27    0.75
   4  -4  11    5.52    0.51
   4  -4  11    6.07    0.77
  -4   5 -11    7.83    0.89
   4  -5  11    6.75    0.61
   4  -5  11    7.14    0.99
   4  -6  11   -0.60    0.82
   5   5  11   -0.45    0.61
   5   4  11   -0.05    0.48
  -5  -3 -11    4.43    0.38
  -5  -3 -11    5.67    0.86
  -5  -3 -11    3.25    0.71
   5   3  11    4.61    0.69
  -5  -2 -11    0.30    0.53
  -5  -2 -11    0.45    0.52
  -5  -2 -11    0.02    0.50
   5   2  11   -0.40    0.46
  -5  -1 -11   40.07    1.90
  -5  -1 -11   40.61    1.56
  -5  -1 -11   40.21    1.77
   5   1  11   39.51    1.77
  -5   0 -11   -0.18    0.41
  -5   0 -11   -0.40    0.33
  -5   0 -11   -0.17    0.56
   5   0  11    0.03    0.46
  -5   1 -11   39.94    1.84
  -5   1 -11   38.08    1.83
   5  -1  11   40.10    1.82
  -5   2 -11   -1.15    0.73
  -5   2 -11    1.78    0.66
   5  -2  11    0.50    0.57
  -5   3 -11    5.41    0.82
   5  -3  11    5.22    0.83
   5  -4  11   -0.96    0.72
   5  -5  11   -0.96    0.84
   6   4  11    0.53    0.62
  -6  -3 -11    0.77    0.80
   6   3  11    0.07    0.49
  -6  -2 -11    0.70    0.55
   6   2  11    1.58    0.62
  -6  -1 -11   -1.25    0.53
  -6   0 -11    0.65    0.41
   6  -1  11    0.14    0.57
   6  -2  11    1.51    0.70
   6  -3  11    0.34    0.70
   6  -4  11    2.62    0.86
   7   3  11   -0.28    0.73
   7   2  11    0.29    0.68
   7   1  11    1.80    0.74
   7   0  11   -1.59    0.86
   7  -1  11    0.23    0.71
   7  -2  11    1.68    0.88
   7  -3  11   -0.05    0.84
   8  -2 -12   -1.05    0.68
   8  -1 -12    7.40    0.99
  -8   1  12    7.09    1.73
   8   0 -12   11.20    1.11
  -8   0  12   12.58    0.89
   8   1 -12    7.66    1.03
   8   2 -12    1.21    0.80
   7  -4 -12    0.63    0.59
   7  -3 -12    4.64    0.73
   7  -3 -12    3.85    0.76
  -7   3  12    5.46    0.80
   7  -2 -12   14.93    1.11
  -7   2  12   15.30    1.16
  -7   2  12   15.38    0.81
  -7   2  12   16.11    1.12
   7  -1 -12   -0.51    0.49
  -7   1  12    0.32    0.31
  -7   1  12   -0.06    0.49
   7   0 -12   24.67    1.41
  -7   0  12   25.39    1.17
  -7   0  12   25.10    1.21
  -7   0  12   25.04    1.33
  -7   0  12   21.97    1.44
   7   1 -12    0.70    0.55
  -7  -1  12    0.20    0.38
  -7  -1  12   -0.87    0.55
   7   2 -12   15.93    1.27
  -7  -2  12   16.18    0.82
  -7  -2  12   15.68    1.17
   7   3 -12    5.18    0.94
   7   4 -12    1.53    0.87
   6  -5 -12   -0.01    0.59
   6  -5 -12    0.73    0.82
   6  -4 -12   -0.21    0.41
   6  -4 -12    0.23    0.56
   6  -4 -12    0.54    0.70
  -6   4  12   -0.53    0.48
   6  -3 -12    3.97    0.69
   6  -3 -12    4.14    0.73
   6  -3 -12    2.62    0.52
  -6   3  12    2.31    0.55
  -6   3  12    2.51    0.69
   6  -2 -12    0.50    0.51
   6  -2 -12    1.15    0.45
  -6   2  12    1.00    0.57
  -6   2  12    0.79    0.32
   6  -1 -12    7.37    0.72
  -6   1  12    8.48    0.64
  -6   1  12    6.76    0.71
  -6   1  12    7.31    0.67
   6   0 -12   20.70    1.18
  -6   0  12   18.70    1.02
  -6   0  12   18.52    0.90
  -6   0  12   17.30    1.09
  -6   0  12   18.92    1.16
   6   1 -12    7.34    0.76
  -6  -1  12    6.88    0.85
  -6  -1  12    7.74    0.54
  -6  -1  12    8.41    0.81
   6   2 -12    0.69    0.55
  -6  -2  12    1.27    0.28
  -6  -2  12    1.11    0.58
   6   3 -12    1.82    0.68
  -6  -3  12    3.07    0.31
  -6  -3  12    3.28    0.33
   6   4 -12    0.11    0.64
   6   5 -12    0.15    0.57
   5  -6 -12   -1.69    0.96
   5  -6 -12   -1.39    0.87
   5  -5 -12    1.94    0.43
   5  -5 -12    3.39    0.84
   5  -5 -12    2.85    0.78
  -5   5  12    2.55    0.53
   5  -4 -12   -0.06    0.32
   5  -4 -12    1.66    0.62
   5  -4 -12   -0.68    0.55
  -5   4  12    1.93    0.80
  -5   4  12    0.64    0.41
   5  -3 -12    1.51    0.53
   5  -3 -12    0.53    0.31
   5  -3 -12    0.09    0.47
  -5   3  12    0.83    0.55
  -5   3  12    0.51    0.38
   5  -2 -12    9.66    0.78
   5  -2 -12    9.73    0.70
   5  -2 -12    9.49    0.82
  -5   2  12    9.11    0.74
  -5   2  12    8.59    0.67
  -5   2  12    8.90    0.64
   5  -1 -12    1.14    0.38
  -5   1  12    0.69    0.29
  -5   1  12    0.95    0.35
  -5   1  12    0.45    0.36
   5   0 -12    0.35    0.35
  -5   0  12    0.35    0.31
  -5   0  12    0.46    0.24
  -5   0  12    0.01    0.38
  -5   0  12    0.16    0.39
   5   1 -12    1.11    0.43
  -5  -1  12    1.50    0.50
  -5  -1  12    0.86    0.22
   5   2 -12   11.09    0.93
  -5  -2  12   10.30    0.93
   5   3 -12   -0.34    0.51
  -5  -3  12    1.61    0.69
   5   4 -12    0.64    0.59
   5   5 -12    2.75    0.78
  -5  -5  12    2.68    0.36
   5   6 -12    0.09    0.56
  -5  -6  12   -0.03    0.53
   4  -6 -12    0.03    0.66
   4  -6 -12   -0.16    0.55
   4  -6 -12    0.81    0.80
   4  -5 -12    2.13    0.69
   4  -5 -12    1.34    0.55
   4  -5 -12    1.82    0.68
   4  -5 -12    1.59    0.36
  -4   5  12    0.65    0.35
   4  -4 -12    9.20    0.86
   4  -4 -12    8.23    0.55
   4  -4 -12    8.10    0.86
   4  -4 -12    8.55    0.71
  -4   4  12    7.83    0.88
  -4   4  12    8.37    0.56
   4  -3 -12    3.74    0.50
   4  -3 -12    3.31    0.57
   4  -3 -12    3.04    0.37
   4  -3 -12    1.96    0.53
  -4   3  12    3.02    0.39
  -4   3  12    3.56    0.62
   4  -2 -12    7.32    0.68
   4  -2 -12    7.05    0.51
   4  -2 -12    6.40    0.59
  -4   2  12    6.86    0.51
  -4   2  12    7.14    0.63
  -4   2  12    7.93    0.61
   4  -1 -12    7.76    0.55
   4  -1 -12    6.71    0.51
  -4   1  12    8.03    0.57
  -4   1  12    6.68    0.57
  -4   1  12    7.73    0.67
  -4   1  12    7.91    0.53
   4   0 -12   72.82    2.11
  -4   0  12   72.63    2.24
  -4   0  12   72.55    2.08
  -4   0  12   70.61    2.17
  -4   0  12   71.16    1.78
   4   1 -12    7.46    0.64
  -4  -1  12    7.78    0.70
  -4  -1  12    8.89    0.70
   4   2 -12    6.46    0.68
  -4  -2  12    7.67    0.75
   4   3 -12    2.89    0.61
  -4  -3  12    3.65    0.66
   4   4 -12    7.75    0.89
  -4  -4  12   10.57    1.04
   4   5 -12    0.42    0.58
  -4  -5  12    0.28    0.61
  -4  -6  12   -0.15    0.55
   3  -7 -12    0.86    0.88
   3  -6 -12   -0.72    0.52
   3  -6 -12   -1.03    0.67
   3  -5 -12    0.04    0.50
   3  -5 -12    0.03    0.26
   3  -5 -12   -0.36    0.57
   3  -5 -12   -0.12    0.22
  -3   5  12    0.67    0.73
   3  -4 -12   28.21    0.90
   3  -4 -12   27.63    1.43
   3  -4 -12   29.11    1.32
   3  -4 -12   30.45    1.52
  -3   4  12   29.03    1.45
  -3   4  12   29.02    0.90
   3  -3 -12    1.03    0.42
   3  -3 -12    0.57    0.33
  -3   3  12    0.39    0.17
  -3   3  12   -0.05    0.43
   3  -2 -12    1.94    0.34
   3  -2 -12    2.07    0.45
   3  -2 -12    2.19    0.24
   3  -2 -12    1.62    0.38
  -3   2  12    2.20    0.39
  -3   2  12    1.63    0.37
  -3   2  12    2.14    0.23
   3  -1 -12    3.96    0.38
   3  -1 -12    4.06    0.53
   3  -1 -12    4.31    0.35
  -3   1  12    4.61    0.49
  -3   1  12    4.64    0.40
  -3   1  12    4.01    0.50
  -3   1  12    3.62    0.33
   3   0 -12   43.95    1.15
   3   0 -12   44.66    1.37
  -3   0  12   42.05    1.33
  -3   0  12   41.49    1.51
  -3   0  12   43.80    1.56
   3   1 -12    3.81    0.43
  -3  -1  12    4.53    0.48
  -3  -1  12    4.36    0.53
   3   2 -12    1.27    0.35
  -3  -2  12    2.21    0.47
   3   3 -12    0.69    0.43
  -3  -3  12    0.88    0.47
  -3  -4  12   28.51    1.44
  -3  -4  12   29.69    1.49
  -3  -4  12   29.22    0.87
  -3  -5  12   -0.14    0.28
  -3  -5  12   -0.03    0.53
  -3  -6  12   -0.22    0.61
  -3  -6  12    0.27    0.38
  -3  -7  12    1.37    0.87
   2  -6 -12    0.12    0.60
   2  -5 -12    1.68    0.23
   2  -5 -12    2.18    0.27
   2  -5 -12    2.42    0.66
   2  -5 -12    0.93    0.49
   2  -4 -12   -0.11    0.42
   2  -4 -12   -0.13    0.36
   2  -3 -12    7.52    0.67
   2  -3 -12    6.61    0.65
   2  -3 -12    6.70    0.68
   2  -2 -12    5.08    0.52
   2  -2 -12    4.14    0.52
   2  -2 -12    3.86    0.44
  -2   2  12    3.67    0.47
   2  -1 -12    0.99    0.24
   2  -1 -12    0.88    0.26
   2  -1 -12    0.75    0.16
   2  -1 -12    1.45    0.37
  -2   1  12    1.26    0.36
  -2   1  12    1.00    0.33
  -2   1  12    1.21    0.16
   2   0 -12   28.96    0.95
   2   0 -12   28.04    0.82
  -2   0  12   28.93    0.94
  -2   0  12   27.64    1.16
  -2   0  12   26.82    1.13
   2   1 -12    0.73    0.28
  -2  -1  12    0.71    0.29
  -2  -1  12    1.13    0.31
  -2  -2  12    4.32    0.52
  -2  -2  12    4.38    0.51
  -2  -3  12    4.75    0.62
  -2  -3  12    6.33    0.66
  -2  -4  12    0.22    0.44
  -2  -4  12    0.24    0.23
  -2  -4  12    0.56    0.39
  -2  -5  12    2.08    0.63
  -2  -5  12    1.85    0.35
  -2  -5  12    3.18    0.83
  -2  -6  12    0.80    0.60
  -2  -6  12    0.80    0.41
  -2  -7  12   -0.12    0.76
  -2  -7  12   -0.13    0.52
   1  -7 -12    0.96    0.81
   1  -6 -12    0.21    0.26
   1  -6 -12   -0.58    0.60
   1  -5 -12    1.00    0.48
   1  -5 -12    2.41    0.65
   1  -4 -12   -0.17    0.44
   1  -4 -12    0.58    0.35
   1  -3 -12    1.24    0.41
   1  -3 -12    0.53    0.35
   1  -3 -12    0.96    0.35
   1  -2 -12   42.60    1.53
   1  -2 -12   42.89    1.54
   1  -2 -12   40.95    1.46
   1  -1 -12  111.78    2.90
   1  -1 -12  117.29    2.94
   1  -1 -12  113.35    2.75
  -1   1  12  110.84    2.32
  -1   1  12  109.53    2.32
  -1   1  12  112.72    2.89
  -1   0  12    0.26    0.27
  -1   0  12    0.25    0.18
  -1   0  12    0.29    0.29
  -1   0  12   -0.16    0.17
  -1  -1  12  115.08    2.80
  -1  -1  12  113.18    3.03
  -1  -1  12  118.98    2.81
   1   2 -12   41.61    1.08
  -1  -2  12   40.23    1.47
  -1  -2  12   41.15    1.46
   1   3 -12    0.83    0.22
  -1  -3  12    1.36    0.44
   1   4 -12    0.11    0.23
  -1  -4  12   -0.46    0.48
  -1  -4  12    0.50    0.49
   1   5 -12    0.59    0.36
  -1  -5  12    1.91    0.70
  -1  -5  12    2.05    0.62
  -1  -5  12    0.20    0.34
   1   6 -12    0.07    0.46
  -1  -6  12   -0.08    0.42
  -1  -6  12    0.20    0.49
  -1  -7  12   -0.17    0.56
  -1  -7  12    0.07    0.69
   0  -6 -12    1.37    0.32
   0  -6 -12    2.06    0.61
   0  -5 -12   18.80    1.26
   0  -5 -12   20.86    0.75
   0  -5 -12   19.78    0.73
   0  -5 -12   21.29    1.34
   0  -4 -12    0.56    0.40
   0  -4 -12    0.28    0.44
   0  -3 -12   15.02    0.91
   0  -3 -12   15.72    0.96
   0  -3 -12   14.84    0.90
   0  -2 -12   11.95    0.75
   0  -2 -12   11.16    0.78
   0  -1 -12    2.91    0.44
   0  -1 -12    2.87    0.24
   0  -1 -12    2.77    0.39
   0   1  12    3.07    0.24
   0   1  12    3.54    0.48
   0   0 -12  118.97    3.07
   0   0 -12  117.63    2.73
   0   0  12  119.02    2.74
   0   0  12  126.24    3.13
   0   0  12  122.02    2.94
   0   1 -12    3.46    0.40
   0  -1  12    3.76    0.45
   0  -1  12    2.70    0.38
   0   2 -12   11.81    0.74
   0   2 -12   11.17    0.58
   0  -2  12   11.29    0.73
   0   3 -12   14.75    0.73
   0   3 -12   16.57    0.97
   0  -3  12   14.75    0.93
   0   4 -12    1.47    0.38
   0  -4  12    1.47    0.50
   0  -4  12    0.43    0.49
   0   5 -12   19.49    1.04
   0  -5  12   21.10    1.32
   0  -5  12   18.14    1.25
   0   6 -12    1.27    0.60
   0  -6  12    1.23    0.50
   0  -6  12    1.45    0.66
   0  -7  12    0.10    0.73
   0  -7  12    0.04    0.66
  -1  -7 -12    2.82    0.92
  -1  -6 -12   -0.13    0.30
  -1  -6 -12    0.16    0.63
  -1  -5 -12    0.63    0.65
  -1  -5 -12    0.91    0.58
  -1  -4 -12    4.49    0.63
  -1  -4 -12    3.44    0.58
  -1  -4 -12    4.53    0.36
   1   4  12    4.65    0.37
  -1  -3 -12   21.86    1.14
  -1  -3 -12   20.47    0.73
   1   3  12   20.72    0.73
  -1  -2 -12    1.04    0.41
  -1  -2 -12    0.51    0.16
  -1  -2 -12    0.62    0.28
   1   2  12    0.71    0.17
  -1  -1 -12   75.46    2.19
  -1  -1 -12   71.66    1.80
  -1  -1 -12   71.61    1.96
   1   1  12   74.06    1.83
   1   1  12   69.62    2.15
  -1   0 -12   93.82    2.53
  -1   0 -12   90.45    2.30
   1   0  12   95.26    2.55
   1   0  12   93.21    2.32
   1   0  12   91.60    2.31
  -1   1 -12   72.38    2.06
   1  -1  12   73.62    2.15
   1  -1  12   77.56    2.12
  -1   2 -12    0.81    0.33
  -1   2 -12    1.14    0.32
   1  -2  12    0.07    0.32
   1  -2  12    0.77    0.33
  -1   3 -12   19.37    1.05
  -1   3 -12   21.97    1.01
   1  -3  12   20.86    1.12
  -1   4 -12    4.95    0.72
  -1   4 -12    4.47    0.58
   1  -4  12    4.79    0.69
  -1   5 -12    1.24    0.49
   1  -5  12    1.05    0.61
  -1   6 -12   -0.18    0.57
   1  -6  12   -0.46    0.61
   1  -7  12    2.01    0.84
  -2  -7 -12    8.58    1.20
  -2  -6 -12    0.50    0.54
  -2  -6 -12    0.55    0.43
  -2  -5 -12    0.22    0.58
  -2  -5 -12   -0.15    0.33
  -2  -5 -12    0.26    0.32
   2   5  12    0.07    0.36
  -2  -4 -12   -0.04    0.51
  -2  -4 -12   -0.13    0.30
   2   4  12    0.34    0.29
  -2  -3 -12   28.27    1.40
  -2  -3 -12   27.77    1.05
   2   3  12   27.61    1.04
  -2  -2 -12    0.46    0.25
  -2  -2 -12   -0.13    0.24
  -2  -2 -12    0.25    0.34
   2   2  12    0.46    0.23
  -2  -1 -12   17.20    0.81
  -2  -1 -12   20.80    1.02
  -2  -1 -12   18.48    0.77
   2   1  12   18.00    0.83
  -2   0 -12   27.76    1.14
  -2   0 -12   27.82    1.09
   2   0  12   27.72    1.12
   2   0  12   27.93    1.15
   2   0  12   28.12    0.95
  -2   1 -12   18.22    0.94
   2  -1  12   18.94    0.76
   2  -1  12   18.68    0.89
   2  -1  12   17.97    0.91
  -2   2 -12    0.00    0.38
  -2   2 -12    0.46    0.39
   2  -2  12    0.12    0.26
   2  -2  12    0.57    0.38
  -2   3 -12   26.02    1.28
  -2   3 -12   27.41    1.28
   2  -3  12   27.53    1.16
   2  -3  12   27.73    1.37
  -2   4 -12   -0.24    0.48
  -2   4 -12    0.31    0.57
  -2   5 -12   -0.23    0.56
  -2   6 -12    0.56    0.49
   2  -6  12    0.99    0.68
   2  -7  12    9.52    1.25
  -3  -6 -12    1.12    0.64
   3   6  12    0.32    0.52
  -3  -5 -12    4.25    0.60
  -3  -5 -12    2.92    0.55
   3   5  12    4.98    0.62
  -3  -4 -12    4.11    0.58
  -3  -4 -12    3.61    0.53
  -3  -4 -12    3.65    0.77
   3   4  12    3.90    0.53
  -3  -3 -12   45.39    1.59
  -3  -3 -12   45.68    1.85
  -3  -3 -12   43.93    1.50
   3   3  12   44.20    1.58
  -3  -2 -12   16.24    0.89
  -3  -2 -12   16.41    0.74
  -3  -2 -12   16.68    1.02
   3   2  12   16.43    0.89
  -3  -1 -12    1.96    0.44
  -3  -1 -12    1.18    0.38
   3   1  12    0.98    0.34
  -3   0 -12    5.05    0.51
  -3   0 -12    4.99    0.55
   3   0  12    3.96    0.52
  -3   1 -12    0.58    0.38
   3  -1  12    1.64    0.36
   3  -1  12    1.72    0.25
   3  -1  12    1.25    0.43
  -3   2 -12   16.96    1.06
  -3   2 -12   16.81    1.05
   3  -2  12   16.73    1.05
   3  -2  12   16.29    0.82
  -3   3 -12   44.09    1.84
  -3   3 -12   44.93    1.81
   3  -3  12   45.45    1.88
   3  -3  12   43.26    1.51
  -3   4 -12    3.76    0.80
  -3   4 -12    3.21    0.67
   3  -4  12    4.20    0.75
   3  -4  12    3.99    0.49
  -3   5 -12    3.34    0.65
  -3   5 -12    1.28    0.84
   3  -5  12    3.87    0.78
  -3   6 -12    1.08    0.64
   3  -6  12   -0.20    0.76
  -4  -6 -12    0.66    0.80
   4   6  12   -0.74    0.65
  -4  -5 -12   -0.27    0.56
   4   5  12   -0.46    0.49
  -4  -4 -12    1.74    0.56
  -4  -4 -12    0.45    0.47
   4   4  12    0.98    0.43
  -4  -3 -12    1.81    0.33
  -4  -3 -12    2.21    0.56
  -4  -3 -12    1.83    0.58
  -4  -3 -12    1.85    0.65
   4   3  12    2.73    0.52
  -4  -2 -12    0.08    0.41
  -4  -2 -12    0.48    0.48
  -4  -2 -12    0.69    0.51
   4   2  12    0.59    0.38
  -4  -1 -12   17.77    1.00
  -4  -1 -12   15.36    1.13
  -4  -1 -12   18.02    1.06
   4   1  12   15.62    1.00
  -4   0 -12   21.56    1.18
  -4   0 -12   20.58    1.00
   4   0  12   21.61    1.18
  -4   1 -12   15.91    1.01
   4  -1  12   16.24    1.06
  -4   2 -12   -0.14    0.53
  -4   2 -12    0.39    0.53
  -4   2 -12    0.42    0.60
   4  -2  12    1.48    0.55
   4  -2  12   -0.33    0.29
  -4   3 -12    1.61    0.67
  -4   3 -12    2.59    0.66
  -4   3 -12    0.67    0.56
   4  -3  12    2.50    0.66
   4  -3  12    1.87    0.35
  -4   4 -12    0.31    0.56
   4  -4  12    2.02    0.67
   4  -4  12    0.87    0.34
  -4   5 -12   -0.29    0.58
   4  -5  12   -0.16    0.69
   4  -6  12    1.52    0.87
   5   5  12    1.49    0.68
  -5  -4 -12   -0.64    0.76
   5   4  12    1.86    0.62
  -5  -3 -12    0.60    0.62
  -5  -3 -12    0.68    0.25
   5   3  12    1.00    0.51
  -5  -2 -12   12.52    1.03
  -5  -2 -12   11.96    1.08
  -5  -2 -12   12.52    0.96
   5   2  12   10.65    0.90
  -5  -1 -12    6.69    0.91
  -5  -1 -12    7.13    0.80
  -5  -1 -12    7.02    0.73
   5   1  12    7.45    0.83
  -5   0 -12   39.67    1.47
  -5   0 -12   37.49    1.75
  -5   0 -12   39.35    1.89
   5   0  12   40.02    1.79
  -5   1 -12    7.33    0.85
  -5   1 -12    6.99    0.97
   5  -1  12    7.45    0.88
  -5   2 -12   11.66    1.10
   5  -2  12   12.10    1.08
  -5   3 -12    0.75    0.56
   5  -3  12    0.75    0.64
  -5   4 -12    1.50    0.71
   5  -4  12    0.65    0.73
   6   4  12    0.56    0.59
   6   3  12    1.84    0.69
  -6  -2 -12    0.32    0.61
   6   2  12   -0.31    0.55
  -6  -1 -12    1.48    0.56
   6   1  12    2.96    0.71
  -6   0 -12   59.92    1.93
   6   0  12   62.24    2.47
   6  -1  12    0.33    0.61
   6  -2  12    1.41    0.74
   6  -4  12   -0.18    0.76
   7   2  12    0.68    0.60
   7   1  12   -0.43    0.67
   7   0  12   -0.09    0.72
   7  -1  12   -0.24    0.54
   7  -2  12    0.52    0.83
   8  -2 -13   -1.39    0.69
   8  -1 -13   -0.54    0.65
   8   0 -13   -0.86    0.72
  -8   0  13   -0.12    0.50
   8   1 -13    0.42    0.62
  -8  -1  13   -0.48    0.63
   8   2 -13    1.10    0.80
   7  -4 -13    2.03    0.80
   7  -3 -13    1.61    0.59
  -7   3  13    1.75    0.63
   7  -2 -13    2.57    0.62
  -7   2  13    3.33    0.74
  -7   2  13    2.45    0.69
  -7   2  13    2.73    0.44
   7  -1 -13    4.02    0.73
  -7   1  13    5.00    0.68
  -7   1  13    4.05    0.73
  -7   1  13    3.71    0.50
   7   0 -13    0.17    0.55
  -7   0  13   -0.17    0.57
  -7   0  13   -0.20    0.42
  -7   0  13   -1.85    0.81
   7   1 -13    4.46    0.80
  -7  -1  13    5.09    0.51
  -7  -1  13    3.92    0.74
   7   2 -13    1.89    0.71
  -7  -2  13    2.75    0.84
   7   3 -13    1.82    0.72
   7   4 -13    0.75    0.83
   6  -5 -13    0.05    0.67
   6  -5 -13    0.26    0.83
   6  -4 -13    6.50    0.90
   6  -4 -13    7.52    0.90
   6  -4 -13    6.32    0.69
  -6   4  13    7.76    0.75
   6  -3 -13    2.19    0.62
   6  -3 -13    1.56    0.47
   6  -3 -13    1.01    0.60
  -6   3  13    1.96    0.51
  -6   3  13    3.22    0.74
   6  -2 -13    4.21    0.59
  -6   2  13    4.43    0.62
  -6   2  13    4.40    0.65
  -6   2  13    4.65    0.52
   6  -1 -13    2.38    0.51
  -6   1  13    2.10    0.53
  -6   1  13    1.90    0.42
  -6   1  13    2.06    0.48
   6   0 -13   -0.48    0.44
  -6   0  13    0.45    0.51
  -6   0  13   -0.56    0.50
  -6   0  13    0.60    0.35
  -6   0  13   -0.12    0.35
   6   1 -13    1.87    0.56
  -6  -1  13    1.02    0.56
  -6  -1  13    1.04    0.64
   6   2 -13    4.89    0.77
  -6  -2  13    4.48    0.76
  -6  -2  13    4.48    0.95
   6   3 -13    1.73    0.67
   6   4 -13    6.31    0.98
   6   5 -13   -0.63    0.57
   5  -6 -13    0.96    0.90
   5  -6 -13    0.19    0.78
   5  -5 -13    0.32    0.55
   5  -5 -13    0.40    0.69
   5  -4 -13    0.22    0.52
   5  -4 -13   -0.35    0.53
   5  -4 -13    0.07    0.28
  -5   4  13    1.02    0.74
  -5   4  13    0.18    0.38
   5  -3 -13    0.91    0.53
   5  -3 -13   -0.02    0.27
   5  -3 -13    0.35    0.46
  -5   3  13   -0.06    0.52
  -5   3  13    0.57    0.36
   5  -2 -13    6.26    0.71
   5  -2 -13    6.89    0.68
   5  -2 -13    8.22    0.63
  -5   2  13    7.72    0.70
  -5   2  13    7.61    0.62
  -5   2  13    7.02    0.61
   5  -1 -13    2.55    0.45
  -5   1  13    3.65    0.50
  -5   1  13    3.60    0.47
  -5   1  13    3.00    0.43
   5   0 -13    0.73    0.39
  -5   0  13   -0.39    0.26
  -5   0  13    0.33    0.35
  -5   0  13   -0.17    0.42
  -5   0  13    0.25    0.44
   5   1 -13    3.64    0.56
  -5  -1  13    3.13    0.61
  -5  -1  13    3.20    0.26
  -5  -1  13    4.25    0.60
   5   2 -13    8.61    0.85
  -5  -2  13    7.45    0.81
  -5  -2  13    8.08    0.82
   5   3 -13    0.54    0.52
  -5  -3  13    0.61    0.67
   5   4 -13    1.00    0.51
   5   5 -13    0.49    0.67
  -5  -6  13    2.03    0.83
   4  -6 -13    0.75    0.63
   4  -6 -13    0.18    0.72
   4  -6 -13   -0.33    0.79
   4  -5 -13    0.38    0.55
   4  -5 -13    0.81    0.54
   4  -5 -13    0.57    0.64
   4  -5 -13    1.34    0.31
   4  -4 -13    0.44    0.23
   4  -4 -13    1.14    0.54
   4  -4 -13   -0.30    0.44
   4  -4 -13   -0.25    0.52
  -4   4  13    0.29    0.30
  -4   4  13    0.46    0.53
   4  -3 -13    1.34    0.26
   4  -3 -13    1.87    0.53
   4  -3 -13    1.68    0.49
   4  -3 -13    1.83    0.44
  -4   3  13    1.71    0.55
  -4   3  13    1.62    0.30
   4  -2 -13    1.24    0.39
   4  -2 -13    1.47    0.39
   4  -2 -13    1.96    0.32
  -4   2  13    1.34    0.35
  -4   2  13    1.97    0.45
  -4   2  13    1.17    0.27
   4  -1 -13   -0.10    0.22
  -4   1  13    0.29    0.38
  -4   1  13    0.21    0.28
  -4   1  13    0.44    0.29
  -4   1  13    0.19    0.25
   4   0 -13    0.27    0.30
  -4   0  13   -0.11    0.16
  -4   0  13    0.36    0.35
   4   1 -13   -0.42    0.34
  -4  -1  13    0.03    0.42
  -4  -1  13   -0.04    0.37
   4   2 -13    1.79    0.48
  -4  -2  13    1.74    0.55
   4   3 -13    1.08    0.42
  -4  -3  13    2.33    0.63
   4   4 -13    0.28    0.53
  -4  -4  13   -0.42    0.75
  -4  -5  13    2.17    0.71
  -4  -6  13    1.04    0.68
   3  -7 -13    0.78    0.77
   3  -6 -13    0.76    0.72
   3  -6 -13    0.33    0.66
   3  -5 -13    1.43    0.28
   3  -5 -13    2.37    0.68
   3  -5 -13    1.16    0.56
   3  -4 -13    7.28    0.80
   3  -4 -13    8.45    0.79
   3  -4 -13    7.67    0.85
   3  -4 -13    7.54    0.38
  -3   4  13    8.18    0.87
  -3   4  13    8.39    0.40
   3  -3 -13    0.96    0.17
   3  -3 -13    0.28    0.42
   3  -3 -13    1.40    0.45
   3  -3 -13    0.58    0.34
  -3   3  13    1.21    0.48
  -3   3  13    1.00    0.18
   3  -2 -13    6.15    0.65
   3  -2 -13    5.42    0.33
   3  -2 -13    5.33    0.52
   3  -2 -13    6.31    0.59
  -3   2  13    5.32    0.33
  -3   2  13    5.85    0.56
  -3   2  13    4.85    0.52
   3  -1 -13    0.37    0.23
   3  -1 -13    0.93    0.39
   3  -1 -13    0.47    0.22
  -3   1  13    0.85    0.33
  -3   1  13    0.90    0.38
  -3   1  13    0.48    0.19
   3   0 -13    0.38    0.25
  -3   0  13    0.02    0.25
  -3   0  13   -0.43    0.31
  -3   0  13    0.39    0.35
   3   1 -13    0.83    0.34
  -3  -1  13    0.41    0.37
  -3  -1  13    0.96    0.37
   3   2 -13    5.41    0.59
  -3  -2  13    5.93    0.60
   3   3 -13    0.72    0.35
  -3  -3  13    0.96    0.50
  -3  -4  13    9.24    0.87
  -3  -4  13    9.88    0.96
  -3  -5  13    0.32    0.55
  -3  -5  13    0.75    0.27
  -3  -6  13   -0.10    0.64
  -3  -7  13    0.38    0.83
   2  -7 -13    0.17    0.84
   2  -6 -13   -0.55    0.66
   2  -5 -13   -0.21    0.57
   2  -5 -13    0.35    0.55
   2  -4 -13    0.75    0.48
   2  -4 -13    0.87    0.49
   2  -4 -13    0.23    0.44
   2  -3 -13    3.33    0.54
   2  -3 -13    2.58    0.49
   2  -3 -13    3.30    0.52
   2  -2 -13    0.23    0.27
   2  -2 -13    0.74    0.36
   2  -2 -13    0.12    0.30
  -2   2  13    0.30    0.28
   2  -1 -13    6.44    0.59
   2  -1 -13    7.90    0.63
   2  -1 -13    6.96    0.48
  -2   1  13    8.06    0.65
  -2   1  13    7.47    0.36
  -2   1  13    7.10    0.60
  -2   1  13    6.59    0.34
   2   0 -13    0.05    0.15
  -2   0  13    0.20    0.20
  -2   0  13   -0.34    0.20
  -2   0  13    0.03    0.29
  -2  -1  13    7.20    0.62
  -2  -1  13    7.09    0.55
  -2  -1  13    7.35    0.55
  -2  -2  13   -0.41    0.37
  -2  -2  13    0.32    0.33
  -2  -3  13    3.66    0.59
  -2  -3  13    3.78    0.58
  -2  -4  13    0.91    0.57
  -2  -4  13    0.35    0.45
  -2  -5  13   -0.21    0.55
  -2  -5  13   -0.47    0.33
  -2  -6  13   -0.61    0.55
  -2  -7  13    0.98    0.86
   1  -7 -13    0.18    0.58
   1  -6 -13   -0.63    0.63
   1  -5 -13    8.46    0.88
   1  -5 -13    9.63    0.96
   1  -4 -13    0.82    0.48
   1  -3 -13   -0.23    0.34
   1  -3 -13   -0.45    0.36
   1  -3 -13    0.16    0.35
   1  -2 -13  196.61    4.70
   1  -2 -13  199.15    4.76
   1  -2 -13  199.85    4.65
  -1   2  13  200.63    4.80
   1  -1 -13  104.88    2.78
   1  -1 -13  107.24    2.65
   1  -1 -13  110.42    2.87
  -1   1  13  106.99    2.80
  -1   1  13   98.20    2.20
  -1   1  13  104.13    2.21
  -1   0  13   -0.11    0.21
  -1   0  13    0.40    0.29
  -1   0  13   -0.12    0.30
  -1   0  13    0.50    0.22
  -1  -1  13  105.04    2.64
  -1  -1  13  109.94    2.67
  -1  -1  13  105.36    2.88
   1   2 -13  205.78    4.18
  -1  -2  13  197.00    4.60
  -1  -2  13  193.59    4.62
   1   3 -13    0.19    0.20
  -1  -3  13    0.12    0.40
  -1  -3  13    0.03    0.41
   1   4 -13    1.03    0.28
  -1  -4  13    1.66    0.53
  -1  -4  13    0.60    0.54
   1   5 -13    9.89    0.72
  -1  -5  13    9.73    1.07
  -1  -5  13    9.34    0.91
   1   6 -13    0.03    0.44
  -1  -6  13   -0.14    0.42
  -1  -6  13   -0.07    0.63
  -1  -7  13   -0.46    0.79
  -1  -7  13   -0.16    0.65
   0  -7 -13   -0.13    0.69
   0  -6 -13    0.19    0.28
   0  -5 -13   18.80    0.67
   0  -5 -13   18.79    1.30
   0  -5 -13   19.65    1.27
   0  -5 -13   20.02    0.68
   0  -4 -13    1.27    0.52
   0  -4 -13   -0.21    0.50
   0  -3 -13   23.23    1.17
   0  -3 -13   24.89    1.24
   0  -3 -13   25.91    1.27
   0  -2 -13   67.37    2.14
   0  -2 -13   65.69    2.04
   0  -1 -13   22.18    1.05
   0  -1 -13   21.48    0.68
   0  -1 -13   22.80    0.99
   0   1  13   22.40    0.69
   0   1  13   22.04    1.06
   0   1  13   22.05    0.96
   0   0 -13    0.47    0.34
   0   0 -13    0.77    0.27
   0   0  13    0.46    0.29
   0   0  13    0.17    0.78
   0   0  13    0.52    0.31
   0   1 -13   20.83    0.89
   0  -1  13   22.50    1.05
   0  -1  13   22.64    0.93
   0   2 -13   66.23    2.02
   0   2 -13   64.56    1.79
   0  -2  13   68.47    2.04
   0   3 -13   23.60    0.96
   0   3 -13   24.22    1.20
   0  -3  13   24.51    1.21
   0   4 -13    0.44    0.34
   0  -4  13    0.20    0.38
   0  -4  13   -0.02    0.43
   0   5 -13   20.06    1.06
   0  -5  13   18.05    1.32
   0  -5  13   19.19    1.24
   0   6 -13    0.12    0.52
   0  -6  13    0.31    0.46
  -1  -7 -13   -1.37    0.86
  -1  -6 -13    5.34    0.49
  -1  -6 -13    5.49    0.89
  -1  -5 -13    0.20    0.22
  -1  -5 -13    1.17    0.62
  -1  -5 -13    0.55    0.28
  -1  -4 -13    1.33    0.60
  -1  -4 -13    2.09    0.27
   1   4  13    2.05    0.26
  -1  -3 -13    0.27    0.17
  -1  -3 -13    0.64    0.35
  -1  -3 -13    0.44    0.42
  -1  -2 -13    1.25    0.42
  -1  -2 -13    1.22    0.33
  -1  -2 -13    1.07    0.22
   1   2  13    1.35    0.22
  -1  -1 -13   29.10    0.95
  -1  -1 -13   26.74    1.21
  -1  -1 -13   28.18    1.07
   1   1  13   27.30    1.21
   1   1  13   27.23    0.93
  -1   0 -13   -0.25    0.30
   1   0  13    0.01    0.25
   1   0  13    0.45    0.34
  -1   1 -13   30.27    1.16
   1  -1  13   28.23    1.20
   1  -1  13   27.71    1.07
   1  -1  13   28.62    1.16
  -1   2 -13    1.74    0.36
  -1   2 -13    1.24    0.42
   1  -2  13    1.76    0.38
   1  -2  13    1.75    0.36
  -1   3 -13    0.79    0.38
  -1   3 -13    0.31    0.46
   1  -3  13   -0.55    0.42
  -1   4 -13    3.19    0.54
  -1   4 -13    1.99    0.57
   1  -4  13    1.74    0.57
  -1   5 -13    1.71    0.54
   1  -5  13    1.42    0.56
  -1   6 -13    5.14    0.79
   1  -6  13    5.61    0.91
   1  -7  13   -0.06    0.76
  -2  -7 -13    1.23    0.74
  -2  -6 -13    0.08    0.38
  -2  -6 -13    1.03    0.72
  -2  -5 -13    0.31    0.35
  -2  -5 -13    1.27    0.65
   2   5  13    0.40    0.40
  -2  -4 -13    0.40    0.32
  -2  -4 -13   -0.67    0.62
  -2  -3 -13   20.87    1.23
  -2  -3 -13   20.49    0.88
  -2  -3 -13   21.49    1.04
   2   3  13   20.37    0.88
  -2  -2 -13    6.72    0.52
  -2  -2 -13    7.07    0.66
  -2  -2 -13    7.09    0.51
   2   2  13    6.87    0.49
  -2  -1 -13   -0.05    0.26
  -2  -1 -13   -0.14    0.38
   2   1  13    0.45    0.25
  -2   0 -13   -0.37    0.30
  -2   0 -13   -0.12    0.28
   2   0  13   -0.03    0.27
   2   0  13    0.24    0.31
   2   0  13    0.03    0.20
  -2   1 -13   -0.51    0.35
   2  -1  13    0.55    0.31
   2  -1  13    0.30    0.34
   2  -1  13    0.04    0.22
  -2   2 -13    6.66    0.69
   2  -2  13    7.86    0.70
   2  -2  13    8.03    0.64
  -2   3 -13   20.98    1.13
  -2   3 -13   20.48    1.18
   2  -3  13   19.89    1.19
   2  -3  13   19.91    1.02
  -2   4 -13   -0.13    0.59
  -2   4 -13    0.45    0.49
   2  -4  13    0.14    0.54
  -2   5 -13    0.71    0.57
   2  -5  13    2.21    0.67
  -2   6 -13    0.87    0.49
   2  -6  13    1.40    0.77
   2  -7  13    0.58    0.66
  -3  -6 -13    5.39    1.02
   3   6  13    4.41    0.66
  -3  -5 -13    1.66    0.49
  -3  -5 -13    0.45    0.43
   3   5  13    0.15    0.43
  -3  -4 -13   -0.40    0.71
  -3  -4 -13    0.79    0.43
  -3  -4 -13    0.57    0.42
   3   4  13   -0.24    0.33
  -3  -3 -13   20.25    1.00
  -3  -3 -13   19.73    0.97
  -3  -3 -13   17.95    1.14
   3   3  13   18.65    0.98
  -3  -2 -13   28.71    1.21
  -3  -2 -13   28.77    1.05
  -3  -2 -13   26.99    1.35
   3   2  13   27.69    1.20
  -3  -1 -13    6.41    0.60
  -3  -1 -13    5.59    0.64
   3   1  13    5.93    0.57
  -3   0 -13    0.19    0.33
  -3   0 -13   -0.13    0.37
   3   0  13    0.20    0.33
  -3   1 -13    5.56    0.66
   3  -1  13    6.09    0.66
   3  -1  13    5.14    0.52
   3  -1  13    5.33    0.41
  -3   2 -13   25.76    1.33
   3  -2  13   26.69    1.35
   3  -2  13   27.67    1.13
  -3   3 -13   19.99    1.22
  -3   3 -13   19.28    1.23
   3  -3  13   18.50    1.16
   3  -3  13   20.07    1.00
  -3   4 -13    1.01    0.63
   3  -4  13    1.86    0.64
  -3   5 -13    2.00    0.65
   3  -5  13   -1.02    0.70
   3  -5  13    0.28    0.42
  -3   6 -13    4.19    0.78
   3  -6  13    4.47    0.99
  -4  -6 -13    3.48    1.00
   4   6  13    3.02    0.77
  -4  -5 -13    0.24    0.54
   4   5  13   -0.38    0.49
  -4  -4 -13    0.79    0.39
  -4  -4 -13    1.32    0.57
  -4  -4 -13    1.25    0.56
   4   4  13    1.32    0.48
  -4  -3 -13    1.70    0.66
  -4  -3 -13    2.50    0.63
  -4  -3 -13    2.55    0.57
  -4  -3 -13    2.40    0.37
   4   3  13    1.81    0.47
  -4  -2 -13   34.13    1.07
  -4  -2 -13   33.55    1.49
  -4  -2 -13   34.16    1.64
  -4  -2 -13   36.96    1.62
   4   2  13   34.92    1.50
  -4  -1 -13   21.53    1.19
  -4  -1 -13   21.66    1.16
   4   1  13   21.48    1.17
  -4   0 -13    0.44    0.50
  -4   0 -13    0.56    0.39
   4   0  13    0.02    0.30
  -4   1 -13   20.26    1.21
   4  -1  13   21.28    1.20
  -4   2 -13   35.67    1.72
  -4   2 -13   33.73    1.65
   4  -2  13   34.62    1.65
   4  -2  13   33.05    1.26
  -4   3 -13    3.24    0.73
  -4   3 -13    1.76    0.63
   4  -3  13    1.86    0.39
   4  -3  13    2.89    0.69
  -4   4 -13    2.76    0.70
   4  -4  13    2.14    0.70
  -4   5 -13   -0.58    0.64
   4  -5  13    0.67    0.76
   4  -6  13    3.09    0.98
   5   5  13    0.22    0.66
   5   4  13    8.83    0.91
  -5  -3 -13    1.01    0.65
  -5  -3 -13    1.77    0.68
   5   3  13    0.25    0.45
  -5  -2 -13    1.02    0.61
  -5  -2 -13    0.11    0.59
  -5  -2 -13    0.42    0.56
   5   2  13    0.16    0.43
  -5  -1 -13    0.77    0.52
  -5  -1 -13    1.18    0.62
  -5  -1 -13    0.75    0.60
   5   1  13    1.17    0.54
  -5   0 -13    2.13    0.70
  -5   0 -13    0.73    0.65
  -5   0 -13    0.27    0.41
   5   0  13   -0.02    0.51
  -5   1 -13    2.90    0.72
   5  -1  13    1.74    0.63
  -5   2 -13    0.87    0.67
   5  -2  13   -0.04    0.55
  -5   3 -13    1.22    0.62
   5  -3  13    0.39    0.64
  -5   4 -13    7.52    1.00
   5  -4  13    8.98    1.14
   5  -5  13   -1.35    0.91
   6   4  13    1.97    0.71
   6   3  13    2.11    0.71
  -6  -2 -13    2.13    0.73
   6   2  13    2.02    0.67
   6   1  13    2.42    0.72
  -6   0 -13    0.39    0.69
  -6   0 -13    0.80    0.51
  -6   1 -13    0.77    0.70
   6  -1  13    1.50    0.70
   6  -2  13    3.03    0.85
   6  -4  13    1.74    0.89
   7   2  13   -0.01    0.66
   7   1  13    0.08    0.70
   7   0  13    0.80    0.64
   7  -1  13    2.13    0.84
   7  -2  13    0.57    0.82
   8  -2 -14    0.71    0.71
   8  -1 -14    0.45    0.68
   8   0 -14    0.86    0.66
  -8   0  14    0.69    0.54
   8   1 -14   -0.62    0.73
  -8  -1  14    0.35    0.58
   8   2 -14   -0.23    0.76
   7  -4 -14    2.00    0.84
   7  -3 -14    0.18    0.49
   7  -3 -14    0.17    0.64
  -7   3  14    0.22    0.59
   7  -2 -14    0.24    0.46
  -7   2  14   -0.35    0.58
  -7   2  14    0.23    0.39
  -7   2  14   -0.38    0.56
   7  -1 -14    0.92    0.56
  -7   1  14    0.63    0.42
  -7   1  14    0.93    0.64
  -7   1  14    1.35    0.58
   7   0 -14    2.76    0.69
  -7   0  14    2.83    0.56
  -7   0  14    1.70    0.47
  -7   0  14    2.96    0.72
   7   1 -14    0.35    0.54
  -7  -1  14    1.67    0.67
  -7  -1  14    0.92    0.39
  -7  -1  14    0.63    0.50
   7   2 -14    0.92    0.71
   7   3 -14   -0.09    0.66
   7   4 -14   -0.33    0.84
   6  -5 -14    0.97    0.77
   6  -5 -14   -1.78    0.80
   6  -4 -14   -0.76    0.45
   6  -4 -14   -0.03    0.63
  -6   4  14    0.32    0.50
   6  -3 -14    0.40    0.56
   6  -3 -14    0.07    0.50
   6  -3 -14   -0.09    0.37
  -6   3  14    1.30    0.48
  -6   3  14    0.22    0.63
   6  -2 -14    3.34    0.54
  -6   2  14    3.26    0.59
  -6   2  14    2.59    0.45
  -6   2  14    3.29    0.64
   6  -1 -14   10.32    0.83
  -6   1  14   11.43    0.81
  -6   1  14   11.45    0.87
  -6   1  14   10.76    0.75
   6   0 -14    0.54    0.45
  -6   0  14   -0.38    0.55
  -6   0  14    0.66    0.53
  -6   0  14    0.45    0.33
  -6   0  14    0.27    0.37
   6   1 -14   10.72    0.94
  -6  -1  14   10.86    1.01
  -6  -1  14   10.49    0.97
  -6  -1  14   11.45    0.55
   6   2 -14    3.39    0.70
  -6  -2  14    3.25    0.74
   6   3 -14    0.61    0.54
   6   4 -14    0.42    0.73
   6   5 -14    1.65    0.66
   5  -6 -14   -0.88    0.96
   5  -6 -14    0.41    0.81
   5  -5 -14    0.88    0.75
   5  -5 -14    0.38    0.72
   5  -4 -14    1.01    0.61
   5  -4 -14    0.16    0.52
   5  -4 -14    0.32    0.32
  -5   4  14    0.74    0.73
  -5   4  14    1.04    0.41
   5  -3 -14    3.15    0.43
   5  -3 -14    2.24    0.57
  -5   3  14    3.28    0.67
  -5   3  14    2.63    0.43
   5  -2 -14    0.56    0.48
   5  -2 -14    0.92    0.32
   5  -2 -14    0.19    0.39
  -5   2  14    0.90    0.34
  -5   2  14    0.10    0.31
   5  -1 -14    3.04    0.47
  -5   1  14    3.50    0.50
  -5   1  14    2.69    0.42
  -5   1  14    3.19    0.49
   5   0 -14   23.40    1.16
  -5   0  14   24.44    1.17
  -5   0  14   23.38    0.87
  -5   0  14   23.34    1.28
  -5   0  14   23.41    1.19
   5   1 -14    2.67    0.51
  -5  -1  14    3.95    0.68
  -5  -1  14    1.78    0.59
   5   2 -14    0.34    0.42
  -5  -2  14    1.52    0.61
  -5  -2  14    0.56    0.53
   5   3 -14    2.40    0.67
  -5  -3  14    2.75    0.85
   5   4 -14    0.44    0.59
   5   5 -14    0.07    0.71
  -5  -6  14    2.18    0.91
   4  -6 -14    1.92    0.80
   4  -6 -14    2.36    0.82
   4  -5 -14    1.64    0.61
   4  -5 -14    0.92    0.63
   4  -5 -14    1.65    0.69
  -4   5  14    2.01    0.36
   4  -4 -14    0.47    0.52
   4  -4 -14   -0.22    0.52
   4  -4 -14    0.16    0.48
  -4   4  14   -0.19    0.26
  -4   4  14   -0.32    0.60
   4  -3 -14    6.90    0.78
   4  -3 -14    6.69    0.69
   4  -3 -14    6.64    0.44
   4  -3 -14    4.94    0.64
  -4   3  14    5.91    0.44
  -4   3  14    7.15    0.74
   4  -2 -14    0.41    0.33
   4  -2 -14    0.60    0.40
   4  -2 -14    1.06    0.24
  -4   2  14    1.28    0.35
  -4   2  14    1.12    0.40
  -4   2  14    0.93    0.25
   4  -1 -14   -0.07    0.24
   4  -1 -14    0.06    0.23
  -4   1  14    0.05    0.27
  -4   1  14   -0.08    0.25
  -4   1  14   -0.10    0.40
  -4   1  14   -0.46    0.25
   4   0 -14   20.22    0.97
  -4   0  14   19.70    1.04
  -4   0  14   21.74    1.00
  -4   0  14   20.52    1.14
   4   1 -14   -0.39    0.35
  -4  -1  14    0.00    0.33
  -4  -1  14   -0.02    0.42
   4   2 -14    0.69    0.40
  -4  -2  14    0.34    0.47
   4   3 -14    6.66    0.78
  -4  -3  14    5.76    0.78
   4   4 -14    0.10    0.53
  -4  -5  14    2.72    0.73
  -4  -6  14    5.73    1.03
   3  -7 -14    0.03    0.89
   3  -6 -14    2.39    0.77
   3  -6 -14    2.15    0.80
   3  -5 -14    0.95    0.62
   3  -5 -14   -0.32    0.60
   3  -5 -14    1.11    0.61
   3  -4 -14    5.62    0.72
   3  -4 -14    7.58    0.82
   3  -4 -14    6.74    0.75
   3  -3 -14   -0.01    0.40
   3  -3 -14   -0.07    0.34
   3  -3 -14    0.57    0.38
   3  -2 -14    9.82    0.67
   3  -2 -14    9.10    0.81
   3  -2 -14    9.24    0.42
   3  -2 -14    9.79    0.75
  -3   2  14    9.39    0.42
  -3   2  14    8.61    0.70
   3  -1 -14   17.75    0.71
   3  -1 -14   18.20    1.02
   3  -1 -14   17.69    0.78
  -3   1  14   17.82    0.71
  -3   1  14   17.88    0.97
  -3   1  14   19.59    1.07
   3   0 -14   15.13    0.57
   3   0 -14   14.93    0.74
  -3   0  14   16.00    0.94
  -3   0  14   15.57    0.91
  -3   0  14   15.77    0.75
   3   1 -14   18.32    0.91
  -3  -1  14   19.68    1.04
  -3  -1  14   18.97    0.93
   3   2 -14    9.94    0.76
  -3  -2  14    9.11    0.75
  -3  -3  14    0.87    0.51
  -3  -3  14    0.67    0.46
  -3  -4  14    7.18    0.88
  -3  -4  14    7.95    0.86
  -3  -5  14    1.84    0.67
  -3  -6  14    2.08    0.44
  -3  -6  14    3.44    0.86
  -3  -7  14   -0.94    0.82
   2  -7 -14    0.50    0.83
   2  -6 -14   13.50    1.27
   2  -5 -14    0.01    0.48
   2  -5 -14   -0.64    0.57
   2  -5 -14    0.23    0.57
   2  -4 -14    9.62    0.87
   2  -4 -14   10.06    0.87
   2  -4 -14    7.10    0.76
   2  -3 -14    1.78    0.44
   2  -3 -14    2.22    0.44
   2  -3 -14    2.69    0.53
   2  -2 -14   20.24    1.04
   2  -2 -14   17.31    0.89
   2  -2 -14   19.00    1.05
  -2   2  14   19.46    1.04
   2  -1 -14   32.29    1.34
   2  -1 -14   31.68    1.10
   2  -1 -14   31.58    1.31
  -2   1  14   32.01    0.89
  -2   1  14   32.04    1.34
  -2   1  14   31.52    1.32
  -2   1  14   29.63    0.87
   2   0 -14    2.02    0.24
  -2   0  14    2.29    0.29
  -2   0  14    2.50    0.44
  -2   0  14    2.35    0.30
  -2   0  14    2.88    0.44
  -2  -1  14   30.97    1.35
  -2  -1  14   30.84    1.16
  -2  -1  14   31.48    1.17
  -2  -1  14   31.99    1.34
  -2  -2  14   18.19    0.96
  -2  -2  14   18.98    0.98
  -2  -3  14    2.33    0.56
  -2  -3  14    2.34    0.51
  -2  -4  14    8.05    0.85
  -2  -4  14   10.21    0.95
  -2  -5  14    0.34    0.59
  -2  -6  14   14.09    0.86
  -2  -6  14   13.59    1.23
  -2  -7  14    0.75    0.63
   1  -7 -14    1.26    0.87
   1  -6 -14    2.04    0.73
   1  -5 -14    0.99    0.64
   1  -5 -14    0.91    0.53
   1  -4 -14    0.74    0.50
   1  -4 -14    0.70    0.43
   1  -4 -14    0.68    0.47
   1  -3 -14    0.63    0.38
   1  -3 -14    1.30    0.43
   1  -3 -14    0.91    0.35
   1  -2 -14    1.24    0.44
   1  -2 -14    0.99    0.71
   1  -1 -14    1.58    0.42
   1  -1 -14    1.67    0.44
   1  -1 -14    1.56    0.38
  -1   1  14    1.93    0.23
  -1   1  14    2.16    0.37
  -1   1  14    1.86    0.26
  -1   1  14    2.35    0.45
  -1   0  14    1.42    0.39
  -1   0  14    2.01    0.27
  -1   0  14    2.20    0.34
  -1   0  14    2.82    0.30
  -1  -1  14    1.39    0.34
  -1  -1  14    2.15    0.42
  -1  -1  14    1.48    0.35
  -1  -1  14    1.54    0.43
   1   2 -14    0.23    0.17
  -1  -2  14    0.58    0.41
   1   3 -14    1.24    0.24
  -1  -3  14    1.48    0.52
  -1  -3  14    1.16    0.45
   1   4 -14    1.38    0.31
  -1  -4  14    0.70    0.51
  -1  -4  14    1.04    0.58
   1   5 -14    1.36    0.40
  -1  -5  14    0.59    0.53
   1   6 -14    2.80    0.55
  -1  -6  14    2.06    0.73
  -1  -7  14    2.25    0.89
   0  -7 -14    0.20    0.81
   0  -6 -14    2.10    0.74
   0  -5 -14   13.52    1.20
   0  -5 -14   11.75    1.08
   0  -4 -14    1.30    0.59
   0  -4 -14    1.37    0.54
   0  -4 -14    0.66    0.42
   0  -3 -14    1.36    0.47
   0  -3 -14    0.49    0.38
   0  -3 -14    0.00    0.46
   0  -2 -14   42.54    1.57
   0  -2 -14   45.32    1.71
   0  -1 -14   23.69    1.13
   0  -1 -14   23.25    1.05
   0  -1 -14   22.70    0.73
   0   1  14   23.02    1.04
   0   1  14   25.02    1.16
   0   1  14   24.01    0.75
   0   0 -14   -0.36    0.36
   0   0 -14    0.49    0.24
   0   0  14    0.43    0.25
   0   0  14    0.67    0.26
   0   0  14    0.50    0.35
   0   1 -14   23.71    0.99
   0  -1  14   23.76    1.05
   0  -1  14   24.68    1.14
   0  -1  14   23.31    1.00
   0   2 -14   41.80    1.32
   0   2 -14   42.39    1.55
   0  -2  14   44.41    1.65
   0  -2  14   41.20    1.52
   0   3 -14    1.09    0.31
   0   3 -14    0.66    0.45
   0   4 -14    1.15    0.39
   0  -4  14    0.88    0.50
   0  -4  14    1.73    0.64
   0   5 -14   11.98    0.83
   0  -5  14   11.28    1.05
   0   6 -14   -0.25    0.53
   0  -6  14   -0.45    0.65
   0  -7  14    3.45    0.93
  -1  -7 -14    0.51    0.75
  -1  -6 -14    0.40    0.67
  -1  -5 -14    3.48    0.36
  -1  -5 -14    3.91    0.67
  -1  -5 -14    3.27    0.34
  -1  -4 -14   14.40    1.09
  -1  -4 -14   14.73    0.60
  -1  -4 -14   13.32    1.08
   1   4  14   13.09    0.57
  -1  -3 -14    5.93    0.36
  -1  -3 -14    5.96    0.76
  -1  -3 -14    5.43    0.59
   1   3  14    5.87    0.36
  -1  -2 -14    3.21    0.43
  -1  -2 -14    2.94    0.29
  -1  -2 -14    3.63    0.59
   1   2  14    2.63    0.27
  -1  -1 -14   18.68    0.74
  -1  -1 -14   20.67    1.07
  -1  -1 -14   17.36    0.85
   1   1  14   18.98    1.03
   1   1  14   18.18    0.75
  -1   0 -14   69.35    2.16
  -1   0 -14   71.43    1.94
   1   0  14   73.93    2.02
   1   0  14   70.24    1.94
   1   0  14   69.80    2.18
  -1   1 -14   19.22    0.93
   1  -1  14   19.01    0.95
   1  -1  14   19.83    0.91
   1  -1  14   19.40    1.01
  -1   2 -14    2.91    0.44
  -1   2 -14    2.89    0.52
   1  -2  14    3.25    0.51
   1  -2  14    3.21    0.47
  -1   3 -14    5.58    0.59
  -1   3 -14    5.36    0.62
   1  -3  14    5.58    0.65
  -1   4 -14   12.68    1.03
  -1   4 -14   13.21    0.87
   1  -4  14   13.65    1.05
  -1   5 -14    3.21    0.63
   1  -5  14    3.81    0.77
  -1   6 -14   -1.06    0.67
   1  -6  14    0.61    0.69
   1  -7  14    1.00    0.86
  -2  -6 -14    2.16    0.83
  -2  -5 -14    4.90    0.81
  -2  -5 -14    4.32    0.49
   2   5  14    3.64    0.46
  -2  -4 -14   38.47    1.31
  -2  -4 -14   40.18    1.88
   2   4  14   41.28    1.34
  -2  -3 -14    3.55    0.51
  -2  -3 -14    4.30    0.45
  -2  -3 -14    3.17    0.66
   2   3  14    4.05    0.41
  -2  -2 -14    0.43    0.46
  -2  -2 -14    0.09    0.26
   2   2  14    0.64    0.26
  -2  -1 -14    6.04    0.52
  -2  -1 -14    5.60    0.61
   2   1  14    6.34    0.51
  -2   0 -14   17.32    0.93
  -2   0 -14   15.71    0.85
   2   0  14   15.32    0.84
   2   0  14   16.51    0.75
   2   0  14   14.88    0.89
  -2   1 -14    5.89    0.60
   2  -1  14    5.40    0.46
   2  -1  14    4.88    0.54
   2  -1  14    5.97    0.60
  -2   2 -14   -0.65    0.47
   2  -2  14    0.10    0.38
   2  -2  14    0.80    0.35
  -2   3 -14    3.42    0.67
  -2   3 -14    3.50    0.60
   2  -3  14    3.09    0.49
   2  -3  14    4.31    0.66
  -2   4 -14   40.62    1.70
  -2   4 -14   37.95    1.79
   2  -4  14   36.66    1.80
   2  -4  14   39.94    1.62
  -2   5 -14    3.00    0.73
   2  -5  14    5.03    0.83
   2  -6  14    2.01    0.66
  -3  -6 -14    4.69    1.02
   3   6  14    4.76    0.68
  -3  -5 -14   -0.03    0.47
  -3  -5 -14    1.39    0.51
   3   5  14    0.47    0.45
  -3  -4 -14    2.67    0.56
  -3  -4 -14    2.77    0.53
  -3  -4 -14    1.60    0.46
   3   4  14    2.54    0.46
  -3  -3 -14   17.10    0.94
  -3  -3 -14   16.74    0.89
  -3  -3 -14   16.70    1.17
   3   3  14   16.68    0.92
  -3  -2 -14   21.99    0.93
  -3  -2 -14   21.78    1.21
  -3  -2 -14   22.29    1.07
   3   2  14   21.29    1.05
  -3  -1 -14    3.62    0.54
  -3  -1 -14    4.17    0.54
   3   1  14    3.59    0.49
  -3   0 -14    0.25    0.39
  -3   0 -14   -0.30    0.34
   3   0  14   -0.72    0.38
  -3   1 -14    4.12    0.61
   3  -1  14    4.44    0.62
   3  -1  14    4.62    0.39
   3  -1  14    3.45    0.47
  -3   2 -14   23.26    1.26
   3  -2  14   20.16    1.21
   3  -2  14   22.11    1.05
  -3   3 -14   15.70    1.06
  -3   3 -14   16.87    1.12
   3  -3  14   15.93    1.15
   3  -3  14   15.09    0.91
  -3   4 -14    1.77    0.61
   3  -4  14    2.57    0.59
   3  -4  14    2.94    0.52
  -3   5 -14    0.77    0.61
   3  -5  14   -0.64    0.48
   3  -5  14   -0.10    0.60
  -3   6 -14    6.42    0.91
   3  -6  14    5.53    1.01
   4   5  14   -0.19    0.50
  -4  -4 -14    0.07    0.36
  -4  -4 -14    0.70    0.52
  -4  -4 -14    0.58    0.52
   4   4  14    1.02    0.48
  -4  -3 -14    9.03    0.90
  -4  -3 -14    9.23    0.62
  -4  -3 -14    9.23    0.83
  -4  -3 -14    9.88    1.01
   4   3  14    8.75    0.76
  -4  -2 -14    2.95    0.69
  -4  -2 -14    4.57    0.67
  -4  -2 -14    3.38    0.61
   4   2  14    2.99    0.51
  -4  -1 -14    1.12    0.46
  -4  -1 -14    0.86    0.49
   4   1  14    0.19    0.35
  -4   0 -14    0.89    0.56
  -4   0 -14    1.13    0.43
   4   0  14    0.83    0.44
  -4   1 -14    0.40    0.54
   4  -1  14    0.27    0.42
   4  -1  14    0.23    0.19
  -4   2 -14    3.49    0.76
  -4   2 -14    3.46    0.75
   4  -2  14    3.18    0.68
   4  -2  14    2.44    0.38
   4  -2  14    3.17    0.46
  -4   3 -14    8.88    1.06
  -4   3 -14    8.59    0.98
   4  -3  14    9.98    0.68
   4  -3  14    7.45    0.91
  -4   4 -14    1.51    0.67
   4  -4  14   -0.53    0.62
   4  -4  14    0.74    0.36
  -4   5 -14    0.92    0.71
   4  -5  14   -0.89    0.79
   5   5  14   -0.43    0.70
   5   4  14    1.88    0.61
  -5  -3 -14    3.29    0.77
  -5  -3 -14    0.81    0.66
   5   3  14    1.48    0.55
  -5  -2 -14    6.36    0.83
  -5  -2 -14    6.96    0.87
  -5  -2 -14    5.81    0.89
   5   2  14    5.39    0.73
  -5  -1 -14    1.09    0.61
  -5  -1 -14    0.69    0.56
   5   1  14    0.52    0.49
  -5   0 -14   15.66    1.26
  -5   0 -14   13.07    1.19
  -5   0 -14   13.77    0.91
   5   0  14   11.40    1.02
  -5   1 -14    2.16    0.72
   5  -1  14    1.08    0.61
  -5   2 -14    6.70    0.91
   5  -2  14    5.60    0.87
  -5   3 -14    2.79    0.80
   5  -3  14    0.65    0.68
  -5   4 -14    0.79    1.12
   5  -4  14    2.40    0.88
   5  -5  14   -1.72    0.91
   6   3  14    3.28    0.79
  -6  -2 -14    0.13    0.64
   6   2  14    1.17    0.57
  -6  -1 -14    2.16    0.64
  -6  -1 -14    1.66    0.77
   6   1  14    3.19    0.77
  -6   0 -14   10.76    1.14
  -6   0 -14   12.13    0.87
   6   0  14   10.09    1.10
  -6   1 -14    2.27    0.65
   6  -1  14    1.27    0.73
  -6   2 -14    0.71    0.80
   6  -2  14   -0.03    0.75
   6  -3  14    4.71    1.03
   7   1  14    0.66    0.80
   7   0  14   -1.70    0.87
   7  -1  14    0.08    0.80
   8  -1 -15   -0.66    0.69
   8   0 -15   -0.55    0.70
  -8   0  15    0.31    0.56
   8   1 -15   -0.51    0.75
  -8  -1  15   -0.33    0.64
   7  -4 -15    0.46    0.78
   7  -3 -15    1.41    0.58
   7  -2 -15    0.63    0.51
  -7   2  15    0.44    0.40
  -7   2  15    0.41    0.60
   7  -1 -15   -0.80    0.53
  -7   1  15   -0.56    0.52
  -7   1  15    0.31    0.38
  -7   1  15    0.31    0.60
   7   0 -15    0.70    0.55
  -7   0  15    0.51    0.48
  -7   0  15   -0.12    0.38
   7   1 -15   -0.39    0.58
  -7  -1  15    0.72    0.56
   7   2 -15   -0.66    0.60
   7   3 -15    2.20    0.83
   7   4 -15   -0.83    0.88
   6  -5 -15    1.19    0.88
   6  -5 -15    1.37    0.88
   6  -4 -15    3.17    0.83
   6  -4 -15    3.86    0.80
   6  -3 -15    0.51    0.41
   6  -3 -15    1.49    0.68
   6  -3 -15    0.90    0.56
  -6   3  15    1.33    0.48
  -6   3  15    1.37    0.69
   6  -2 -15    4.91    0.61
  -6   2  15    3.66    0.60
  -6   2  15    4.44    0.68
  -6   2  15    5.11    0.58
   6  -1 -15    3.30    0.55
  -6   1  15    2.94    0.62
  -6   1  15    2.34    0.49
  -6   1  15    2.13    0.49
   6   0 -15   -0.66    0.44
  -6   0  15    0.37    0.28
  -6   0  15   -0.09    0.48
  -6   0  15    0.40    0.40
  -6   0  15   -0.36    0.60
   6   1 -15    3.44    0.65
  -6  -1  15    3.20    0.60
  -6  -1  15    1.99    0.70
   6   2 -15    4.55    0.75
  -6  -2  15    2.68    0.86
   6   3 -15    1.57    0.70
   6   4 -15    5.96    1.00
   6   5 -15    1.31    0.70
   5  -5 -15   -0.70    0.74
   5  -5 -15    0.75    0.78
   5  -4 -15   -0.02    0.28
   5  -4 -15   -1.14    0.65
   5  -4 -15    0.12    0.57
  -5   4  15    0.97    0.73
  -5   4  15   -0.66    0.38
   5  -3 -15    1.96    0.55
   5  -3 -15    1.88    0.37
   5  -3 -15    2.18    0.64
  -5   3  15    1.82    0.56
   5  -2 -15    0.08    0.46
   5  -2 -15    0.76    0.31
   5  -2 -15   -0.06    0.38
  -5   2  15    0.53    0.44
  -5   2  15    0.46    0.34
  -5   2  15    0.11    0.32
   5  -1 -15   16.28    0.90
  -5   1  15   16.91    1.11
  -5   1  15   17.11    0.85
  -5   1  15   15.32    0.96
  -5   1  15   17.59    0.93
   5   0 -15   -0.09    0.35
  -5   0  15    0.06    0.47
  -5   0  15   -0.69    0.43
  -5   0  15    0.18    0.21
  -5   0  15    0.26    0.42
   5   1 -15   16.72    1.04
  -5  -1  15   17.35    1.11
  -5  -1  15   19.74    1.23
   5   2 -15    0.05    0.47
  -5  -2  15    0.53    0.54
  -5  -2  15    0.05    0.55
   5   3 -15    0.74    0.55
   5   4 -15    0.02    0.58
   5   5 -15    1.18    0.77
  -5  -5  15    0.36    0.73
   4  -6 -15   -0.49    0.78
   4  -6 -15    0.15    0.53
   4  -5 -15    2.77    0.72
   4  -5 -15    4.23    0.78
   4  -5 -15    3.93    0.75
   4  -4 -15    1.17    0.24
   4  -4 -15    1.48    0.58
   4  -4 -15    1.32    0.55
   4  -4 -15    0.34    0.52
  -4   4  15    1.21    0.26
  -4   4  15    0.99    0.69
   4  -3 -15    0.43    0.50
   4  -3 -15    1.53    0.49
   4  -3 -15    0.34    0.40
   4  -3 -15    0.68    0.20
  -4   3  15    0.33    0.46
  -4   3  15    0.61    0.23
   4  -2 -15   20.08    0.81
   4  -2 -15   17.88    0.97
   4  -2 -15   20.91    1.21
  -4   2  15   20.66    0.82
  -4   2  15   21.59    1.05
  -4   2  15   20.94    1.09
   4  -1 -15    0.58    0.28
   4  -1 -15    1.06    0.30
  -4   1  15    0.23    0.42
  -4   1  15    0.08    0.33
  -4   1  15    0.35    0.28
   4   0 -15    0.08    0.33
  -4   0  15    0.57    0.45
  -4   0  15   -0.67    0.37
  -4   0  15    0.02    0.33
   4   1 -15    0.08    0.34
  -4  -1  15   -0.13    0.46
  -4  -1  15    0.49    0.41
   4   2 -15   22.15    1.20
  -4  -2  15   22.18    1.20
   4   3 -15    1.05    0.47
  -4  -3  15    0.84    0.64
   4   4 -15    0.60    0.46
  -4  -4  15    1.18    0.52
  -4  -5  15    2.79    0.75
   3  -6 -15    1.16    0.73
   3  -6 -15    0.68    0.78
   3  -5 -15    0.64    0.57
   3  -5 -15    0.76    0.47
   3  -5 -15   -0.57    0.65
   3  -4 -15    2.55    0.65
   3  -4 -15    1.81    0.60
   3  -4 -15    2.81    0.58
   3  -3 -15    1.69    0.52
   3  -3 -15    2.13    0.46
   3  -3 -15    2.18    0.54
   3  -2 -15    5.92    0.66
   3  -2 -15    6.16    0.57
   3  -2 -15    6.19    0.71
   3  -2 -15    5.71    0.32
  -3   2  15    4.92    0.59
  -3   2  15    5.83    0.32
   3  -1 -15    1.97    0.34
  -3   1  15    2.45    0.51
  -3   1  15    3.03    0.48
  -3   1  15    2.66    0.29
   3   0 -15   -0.41    0.28
   3   0 -15   -0.08    0.13
  -3   0  15   -0.10    0.27
  -3   0  15   -0.19    0.35
  -3   0  15    0.15    0.38
   3   1 -15    2.47    0.42
  -3  -1  15    2.44    0.45
  -3  -1  15    2.40    0.46
  -3  -1  15    2.09    0.50
   3   2 -15    5.66    0.62
  -3  -2  15    6.07    0.63
  -3  -2  15    6.74    0.67
  -3  -3  15    2.42    0.56
  -3  -3  15    2.87    0.53
  -3  -4  15    2.19    0.67
  -3  -4  15    1.56    0.60
  -3  -5  15    0.96    0.61
  -3  -6  15    0.41    0.76
   2  -7 -15   -0.52    0.87
   2  -6 -15    1.65    0.81
   2  -5 -15    1.00    0.58
   2  -5 -15    2.39    0.71
   2  -5 -15    1.80    0.59
   2  -4 -15    4.57    0.64
   2  -4 -15    6.13    0.77
   2  -4 -15    4.58    0.75
   2  -3 -15    2.45    0.54
   2  -3 -15    3.27    0.50
   2  -3 -15    3.81    0.61
   2  -2 -15   10.01    0.68
   2  -2 -15    8.46    0.72
   2  -2 -15    9.52    0.76
  -2   2  15    9.52    0.77
   2  -1 -15    9.63    0.59
   2  -1 -15    9.80    0.72
  -2   1  15   10.14    0.76
  -2   1  15   10.23    0.77
  -2   1  15    9.74    0.43
  -2   1  15   10.04    0.44
   2   0 -15   -0.07    0.14
  -2   0  15   -0.25    0.36
  -2   0  15    0.33    0.22
  -2   0  15    0.17    0.21
  -2   0  15    0.31    0.33
  -2  -1  15    9.90    0.78
  -2  -1  15   10.71    0.67
  -2  -1  15   10.89    0.81
  -2  -1  15    9.23    0.63
  -2  -2  15    9.16    0.73
  -2  -2  15    9.39    0.71
  -2  -3  15    2.72    0.59
  -2  -3  15    3.37    0.58
  -2  -4  15    5.23    0.75
  -2  -4  15    4.56    0.77
  -2  -5  15    2.53    0.70
  -2  -6  15    1.73    0.79
  -2  -7  15   -0.05    0.80
   1  -7 -15    2.85    0.95
   1  -6 -15    1.18    0.74
   1  -5 -15    0.27    0.55
   1  -5 -15    0.33    0.72
   1  -5 -15   -0.09    0.45
   1  -4 -15    1.19    0.44
   1  -4 -15    0.59    0.52
   1  -4 -15    0.32    0.48
   1  -3 -15    0.40    0.48
   1  -3 -15    0.65    0.39
   1  -3 -15    0.38    0.34
   1  -2 -15   24.60    1.20
   1  -2 -15   23.21    1.09
   1  -2 -15   28.80    1.31
  -1   2  15   23.34    1.21
   1  -1 -15    4.81    0.53
   1  -1 -15    4.66    0.45
   1  -1 -15    5.97    0.63
  -1   1  15    4.26    0.55
  -1   1  15    5.15    0.55
  -1   1  15    5.64    0.30
  -1   1  15    5.83    0.30
  -1   0  15    0.14    0.29
  -1   0  15   -0.09    0.20
  -1   0  15    0.15    0.32
  -1  -1  15    5.41    0.61
  -1  -1  15    5.55    0.50
  -1  -1  15    5.42    0.58
  -1  -1  15    5.08    0.50
   1   2 -15   25.30    0.81
  -1  -2  15   25.95    1.17
  -1  -2  15   24.51    1.14
   1   3 -15    0.29    0.20
  -1  -3  15   -0.08    0.47
  -1  -3  15    0.77    0.43
   1   4 -15    0.97    0.29
  -1  -4  15    0.27    0.55
  -1  -4  15    1.19    0.54
   1   5 -15   -0.55    0.37
  -1  -5  15    0.45    0.61
  -1  -6  15    0.04    0.67
  -1  -7  15    3.42    0.87
   0  -6 -15   -0.35    0.65
   0  -5 -15    4.26    0.82
   0  -4 -15   25.77    1.40
   0  -4 -15   23.83    1.31
   0  -4 -15   25.31    1.37
   0  -3 -15   28.96    1.43
   0  -3 -15   30.40    1.41
   0  -3 -15   27.29    1.32
   0  -2 -15    0.95    0.50
   0  -2 -15    1.53    0.42
   0  -1 -15   27.54    0.83
   0  -1 -15   26.25    1.15
   0  -1 -15   25.88    1.23
   0   1  15   26.41    1.25
   0   1  15   26.19    0.82
   0   1  15   26.91    1.15
   0   0 -15   -0.11    0.24
   0   0  15    0.43    0.31
   0   0  15   -0.35    0.34
   0   0  15    0.21    0.25
   0   1 -15   25.57    1.07
   0  -1  15   27.69    1.18
   0  -1  15   27.65    1.11
   0  -1  15   28.20    1.27
   0   2 -15    0.43    0.41
   0   2 -15    0.84    0.28
   0  -2  15    1.25    0.42
   0  -2  15    0.81    0.41
   0   3 -15   28.04    1.35
   0   3 -15   30.86    1.14
   0  -3  15   30.76    1.41
   0  -3  15   29.33    1.39
   0   4 -15   25.48    1.11
   0  -4  15   24.02    1.38
   0  -4  15   26.29    1.40
   0   5 -15    5.23    0.63
   0  -5  15    4.98    0.84
   0   6 -15    0.09    0.53
   0  -6  15    0.99    0.69
   0  -7  15    0.15    0.82
  -1  -7 -15    1.44    0.90
  -1  -6 -15    1.06    0.72
  -1  -5 -15    2.58    0.31
  -1  -5 -15    4.26    0.78
  -1  -5 -15    3.76    0.35
  -1  -4 -15    2.66    0.27
  -1  -4 -15    2.57    0.57
  -1  -4 -15    2.20    0.64
  -1  -4 -15    3.89    0.75
   1   4  15    1.98    0.25
  -1  -3 -15   70.75    1.70
  -1  -3 -15   72.60    2.47
  -1  -3 -15   66.39    2.20
   1   3  15   69.02    1.68
  -1  -2 -15    8.25    0.65
  -1  -2 -15    8.83    0.75
  -1  -2 -15    9.34    0.48
   1   2  15    9.22    0.47
  -1  -1 -15    2.02    0.47
  -1  -1 -15    2.60    0.34
   1   1  15    2.25    0.32
   1   1  15    2.19    0.48
  -1   0 -15    0.09    0.35
  -1   0 -15   -0.03    0.27
   1   0  15    0.36    0.27
   1   0  15    0.32    0.27
   1   0  15   -0.09    0.27
  -1   1 -15    2.52    0.44
   1  -1  15    1.91    0.44
   1  -1  15    1.89    0.40
   1  -1  15    1.92    0.38
  -1   2 -15    9.10    0.76
   1  -2  15    8.97    0.75
   1  -2  15    8.22    0.71
  -1   3 -15   71.15    2.15
  -1   3 -15   68.54    2.30
   1  -3  15   69.68    2.28
   1  -3  15   65.52    2.29
  -1   4 -15    2.00    0.52
  -1   4 -15    1.38    0.67
   1  -4  15    1.92    0.61
  -1   5 -15    3.49    0.64
   1  -5  15    1.76    0.64
  -1   6 -15    2.09    0.66
   1  -6  15    3.05    0.83
   1  -7  15   -0.49    0.71
  -2  -6 -15    1.61    0.81
  -2  -5 -15    1.21    0.55
   2   5  15    1.71    0.35
  -2  -4 -15    6.68    0.52
  -2  -4 -15    5.22    0.68
  -2  -4 -15    5.08    0.88
   2   4  15    7.42    0.54
  -2  -3 -15    1.64    0.44
  -2  -3 -15    1.17    0.31
  -2  -3 -15    1.17    0.54
  -2  -2 -15   20.48    1.18
  -2  -2 -15   17.36    0.91
  -2  -2 -15   17.63    0.83
   2   2  15   17.27    0.82
  -2  -1 -15    2.26    0.39
  -2  -1 -15    2.77    0.56
   2   1  15    2.15    0.36
  -2   0 -15   -0.48    0.34
  -2   0 -15   -0.01    0.29
   2   0  15    0.13    0.31
   2   0  15   -0.22    0.33
   2   0  15   -0.27    0.26
  -2   1 -15    2.35    0.49
   2  -1  15    1.68    0.41
   2  -1  15    1.87    0.45
   2  -1  15    2.10    0.36
  -2   2 -15   18.45    1.09
   2  -2  15   17.88    1.01
   2  -2  15   17.87    1.08
  -2   3 -15    1.07    0.56
  -2   3 -15    1.93    0.55
   2  -3  15    0.62    0.40
   2  -3  15    1.16    0.56
  -2   4 -15    6.41    0.79
   2  -4  15    6.73    0.89
   2  -4  15    6.97    0.74
  -2   5 -15    1.26    0.66
   2  -5  15    0.98    0.67
   2  -6  15    1.14    0.80
  -3  -6 -15   -0.24    0.82
  -3  -5 -15    1.14    0.52
   3   5  15    1.56    0.48
  -3  -4 -15    2.46    0.52
  -3  -4 -15    2.65    0.49
   3   4  15    3.02    0.49
  -3  -3 -15    9.17    0.98
  -3  -3 -15    8.93    0.70
  -3  -3 -15    8.64    0.67
   3   3  15    8.80    0.68
  -3  -2 -15    7.31    0.66
  -3  -2 -15    8.48    0.86
  -3  -2 -15    7.09    0.55
   3   2  15    8.05    0.67
  -3  -1 -15    5.53    0.60
  -3  -1 -15    5.46    0.69
   3   1  15    6.13    0.60
  -3   0 -15   -0.01    0.33
  -3   0 -15   -0.52    0.41
   3   0  15   -0.19    0.36
  -3   1 -15    5.45    0.61
   3  -1  15    6.19    0.69
   3  -1  15    4.91    0.57
   3  -1  15    5.67    0.47
  -3   2 -15    7.92    0.85
   3  -2  15    8.20    0.78
   3  -2  15    7.40    0.67
  -3   3 -15    9.05    1.00
  -3   3 -15   10.76    0.98
   3  -3  15    8.77    0.92
   3  -3  15    7.93    0.69
  -3   4 -15    4.07    0.81
   3  -4  15    3.04    0.53
   3  -5  15    1.71    0.58
   3  -5  15    1.59    0.52
  -3   6 -15    0.80    0.73
  -4  -5 -15    6.04    0.74
   4   5  15    6.16    0.79
  -4  -4 -15    4.67    0.71
  -4  -4 -15    5.76    0.81
  -4  -4 -15    6.19    0.66
   4   4  15    6.59    0.72
  -4  -3 -15    3.62    0.48
  -4  -3 -15    3.34    0.68
  -4  -3 -15    3.09    0.62
  -4  -3 -15    5.87    0.99
   4   3  15    4.25    0.60
  -4  -2 -15    1.51    0.53
  -4  -2 -15    1.71    0.68
   4   2  15    2.12    0.46
  -4  -1 -15    0.24    0.47
  -4  -1 -15   -0.34    0.47
   4   1  15    0.05    0.39
  -4   0 -15    0.59    0.53
  -4   0 -15   -0.14    0.42
   4   0  15    0.83    0.49
  -4   1 -15    0.32    0.49
   4  -1  15    0.06    0.33
  -4   2 -15   -0.32    0.74
   4  -2  15    1.38    0.40
   4  -2  15    1.65    0.61
   4  -2  15    2.09    0.34
   4  -3  15    4.42    0.74
   4  -3  15    3.81    0.50
  -4   4 -15    6.92    0.94
   4  -4  15    6.47    0.65
   4  -4  15    6.80    0.98
  -4   5 -15    6.57    0.99
   4  -5  15    8.05    1.10
   5   4  15    0.43    0.53
  -5  -3 -15    4.47    0.88
  -5  -3 -15    5.88    0.94
   5   3  15    6.55    0.82
  -5  -2 -15    0.72    0.67
  -5  -2 -15    0.58    0.64
   5   2  15    0.23    0.50
  -5  -1 -15    2.43    0.75
  -5  -1 -15    2.25    0.73
  -5  -1 -15    1.68    0.61
   5   1  15    0.97    0.56
  -5   0 -15    0.22    0.46
  -5   0 -15    0.31    0.64
   5   0  15    0.73    0.55
  -5   1 -15    1.13    0.69
   5  -1  15    1.51    0.64
  -5   2 -15    1.22    0.69
   5  -2  15    1.01    0.65
  -5   3 -15    5.27    0.95
   5  -3  15    4.51    0.85
   5  -4  15    0.61    0.83
   6   3  15    0.40    0.64
   6   2  15   -0.09    0.53
  -6  -1 -15    0.79    0.62
  -6  -1 -15    0.23    0.56
  -6   0 -15    1.31    0.83
  -6   0 -15   -0.19    0.53
   6   0  15    0.80    0.71
  -6   1 -15    1.65    0.82
   6  -1  15    0.94    0.74
  -6   2 -15    1.82    0.84
   6  -2  15   -0.17    0.77
  -6   3 -15    0.70    0.77
   8  -1 -16   -0.68    0.65
   8   0 -16    0.63    0.65
  -8   0  16    0.91    0.62
   8   1 -16    2.06    0.82
  -8  -1  16   -0.51    0.68
   7  -2 -16    2.26    0.60
  -7   2  16    1.22    0.62
  -7   2  16    2.33    0.66
  -7   2  16    1.80    0.51
   7  -1 -16    0.13    0.50
  -7   1  16   -0.28    0.55
  -7   1  16   -0.10    0.38
  -7   1  16   -0.17    0.61
   7   0 -16    1.76    0.64
  -7   0  16    2.04    0.56
   7   1 -16   -0.31    0.57
  -7  -1  16    0.08    0.52
   7   2 -16    2.29    0.78
   6  -4 -16    2.95    0.86
   6  -4 -16    3.34    0.83
   6  -3 -16    0.75    0.66
   6  -3 -16    0.48    0.49
  -6   3  16    1.13    0.45
  -6   3  16    0.85    0.66
   6  -2 -16    5.36    0.61
  -6   2  16    3.14    0.56
  -6   2  16    3.90    0.65
  -6   2  16    3.85    0.56
   6  -1 -16   12.44    0.92
  -6   1  16   12.54    0.94
  -6   1  16   11.83    0.89
  -6   1  16   13.04    0.81
   6   0 -16    0.79    0.46
  -6   0  16    0.34    0.41
  -6   0  16    1.02    0.30
  -6   0  16    0.85    0.57
  -6   0  16    1.11    0.68
   6   1 -16   12.03    0.97
  -6  -1  16   12.51    1.17
  -6  -1  16   12.75    1.05
  -6  -1  16   11.50    0.98
   6   2 -16    3.58    0.72
   6   3 -16   -0.39    0.66
   6   4 -16    1.76    0.72
   5  -5 -16    3.75    0.89
   5  -5 -16    3.34    0.91
   5  -4 -16    0.60    0.61
   5  -4 -16    1.19    0.68
  -5   4  16    1.23    0.39
   5  -3 -16    1.31    0.60
   5  -3 -16    1.81    0.33
   5  -3 -16    0.38    0.48
  -5   3  16    1.48    0.36
  -5   3  16    0.61    0.54
   5  -2 -16   -0.39    0.31
   5  -2 -16    0.58    0.49
   5  -2 -16    0.47    0.38
  -5   2  16    0.19    0.41
  -5   2  16    0.01    0.30
  -5   2  16   -0.05    0.33
   5  -1 -16    3.15    0.48
  -5   1  16    3.13    0.47
  -5   1  16    3.46    0.44
  -5   1  16    3.95    0.72
   5   0 -16    8.82    0.74
  -5   0  16   10.84    0.80
  -5   0  16   10.41    0.92
  -5   0  16   11.48    0.88
   5   1 -16    2.17    0.51
  -5  -1  16    2.56    0.54
  -5  -1  16    2.36    0.66
  -5  -1  16    2.42    0.61
   5   2 -16    0.00    0.45
  -5  -2  16    0.51    0.57
  -5  -2  16   -0.65    0.63
   5   3 -16    2.22    0.65
   5   4 -16    0.19    0.61
  -5  -5  16    2.35    0.86
   4  -6 -16   -0.05    0.77
   4  -6 -16    2.11    0.83
   4  -5 -16   -0.44    0.64
   4  -5 -16    0.60    0.68
   4  -5 -16    0.05    0.61
   4  -4 -16   -0.12    0.50
   4  -4 -16   -0.14    0.39
   4  -4 -16    0.22    0.54
   4  -3 -16    0.62    0.51
   4  -3 -16    0.64    0.21
   4  -3 -16    0.33    0.39
  -4   3  16    1.18    0.24
   4  -2 -16    2.51    0.30
   4  -2 -16    2.21    0.58
   4  -2 -16    1.85    0.42
  -4   2  16    2.32    0.32
  -4   2  16    2.24    0.47
   4  -1 -16    4.42    0.46
   4  -1 -16    4.05    0.41
  -4   1  16    4.42    0.65
  -4   1  16    4.62    0.45
  -4   1  16    4.78    0.59
   4   0 -16   12.13    0.74
  -4   0  16    9.91    0.81
  -4   0  16   11.70    0.94
  -4   0  16   10.61    0.73
   4   1 -16    4.27    0.56
  -4  -1  16    5.28    0.61
  -4  -1  16    5.17    0.74
  -4  -1  16    5.86    0.71
   4   2 -16    1.72    0.51
  -4  -2  16    1.47    0.57
  -4  -2  16    2.54    0.64
  -4  -3  16    0.16    0.61
  -4  -4  16   -0.17    0.59
  -4  -5  16    0.15    0.55
  -4  -6  16    0.32    0.81
   3  -6 -16    3.94    0.87
   3  -6 -16    2.93    0.76
   3  -5 -16    6.37    0.86
   3  -5 -16    5.29    0.82
   3  -5 -16    6.10    0.92
   3  -4 -16    5.53    0.76
   3  -4 -16    6.36    0.78
   3  -4 -16    5.63    0.80
   3  -3 -16    1.82    0.56
   3  -3 -16    0.52    0.45
   3  -3 -16    1.67    0.46
   3  -2 -16    5.32    0.65
   3  -2 -16    5.14    0.67
   3  -2 -16    4.59    0.52
  -3   2  16    6.01    0.65
   3  -1 -16    0.07    0.22
  -3   1  16    0.74    0.43
  -3   1  16    0.54    0.35
   3   0 -16    0.78    0.18
   3   0 -16    1.00    0.30
  -3   0  16    0.90    0.35
  -3   0  16    0.28    0.38
  -3   0  16    0.89    0.30
   3   1 -16   -0.22    0.31
  -3  -1  16   -0.47    0.35
  -3  -1  16    0.53    0.45
  -3  -1  16    0.14    0.32
  -3  -1  16   -0.33    0.38
  -3  -2  16    5.99    0.66
  -3  -2  16    5.79    0.65
  -3  -3  16    2.06    0.61
  -3  -3  16    2.55    0.58
  -3  -4  16    6.77    0.84
  -3  -4  16    7.21    0.98
  -3  -5  16    4.44    0.79
  -3  -6  16    3.70    0.96
   2  -6 -16    4.70    0.98
   2  -6 -16    3.41    0.84
   2  -5 -16    2.01    0.59
   2  -5 -16    1.09    0.61
   2  -4 -16    2.47    0.68
   2  -4 -16    1.96    0.59
   2  -4 -16    1.16    0.48
   2  -3 -16    6.14    0.73
   2  -3 -16    6.90    0.73
   2  -3 -16    6.38    0.67
   2  -2 -16    3.75    0.49
   2  -2 -16    3.28    0.57
   2  -2 -16    3.87    0.59
  -2   2  16    3.83    0.56
   2  -1 -16   13.89    0.72
   2  -1 -16   13.50    0.88
  -2   1  16   14.11    0.53
  -2   1  16   15.09    0.95
  -2   1  16   13.89    0.91
  -2   1  16   14.15    0.54
   2   0 -16    0.09    0.16
  -2   0  16    0.13    0.36
  -2   0  16    0.50    0.36
  -2   0  16    0.16    0.22
  -2   0  16    0.21    0.23
  -2  -1  16   15.08    0.97
  -2  -1  16   13.61    0.77
  -2  -1  16   13.61    0.78
  -2  -1  16   14.30    0.93
  -2  -2  16    3.59    0.55
  -2  -2  16    2.87    0.50
  -2  -3  16    7.83    0.76
  -2  -3  16    7.46    0.80
  -2  -4  16    2.35    0.70
  -2  -4  16    0.88    0.54
  -2  -6  16    3.60    0.91
   1  -7 -16   -0.41    0.81
   1  -6 -16    2.47    0.75
   1  -5 -16   -0.70    0.59
   1  -5 -16    0.14    0.49
   1  -4 -16    3.25    0.62
   1  -4 -16    4.05    0.65
   1  -4 -16    3.48    0.67
   1  -3 -16    1.04    0.43
   1  -3 -16   -0.33    0.49
   1  -3 -16    0.19    0.38
   1  -2 -16    6.88    0.75
   1  -2 -16    8.11    0.66
   1  -2 -16    7.50    0.73
  -1   2  16    8.51    0.77
   1  -1 -16   23.83    1.15
   1  -1 -16   22.19    1.13
   1  -1 -16   23.96    1.01
  -1   1  16   22.04    0.69
  -1   1  16   21.26    1.13
  -1   1  16   22.95    0.70
  -1   1  16   22.75    1.13
  -1   0  16    0.39    0.34
  -1   0  16   -0.14    0.36
  -1   0  16    0.19    0.23
  -1   0  16   -0.06    0.20
  -1  -1  16   22.42    1.15
  -1  -1  16   22.65    1.12
  -1  -1  16   23.18    1.00
  -1  -1  16   22.43    0.99
   1   2 -16    8.05    0.46
  -1  -2  16    8.92    0.74
  -1  -2  16    9.10    0.81
  -1  -2  16    9.06    0.72
   1   3 -16   -0.02    0.20
  -1  -3  16   -0.64    0.45
  -1  -3  16   -0.39    0.49
   1   4 -16    3.61    0.39
  -1  -4  16    4.38    0.74
  -1  -4  16    2.99    0.67
   1   5 -16    0.93    0.41
  -1  -5  16   -0.72    0.63
  -1  -6  16    3.33    0.73
  -1  -7  16   -0.83    0.87
   0  -7 -16    2.42    0.88
   0  -6 -16    0.04    0.71
   0  -5 -16    5.11    0.83
   0  -5 -16    5.30    0.75
   0  -4 -16    7.69    0.87
   0  -4 -16    9.44    0.88
   0  -4 -16    8.47    0.97
   0  -3 -16    0.83    0.42
   0  -3 -16    1.57    0.42
   0  -3 -16    0.75    0.39
   0  -2 -16   10.97    0.90
   0  -2 -16    9.69    0.77
   0  -1 -16    2.93    0.43
   0  -1 -16    2.69    0.54
   0  -1 -16    2.92    0.27
   0   1  16    2.74    0.27
   0   1  16    2.65    0.49
   0   1  16    2.84    0.44
   0   0 -16   20.22    0.83
   0   0  16   18.89    1.05
   0   0  16   18.65    0.97
   0   0  16   19.32    0.83
   0   1 -16    2.30    0.43
   0  -1  16    2.97    0.47
   0  -1  16    2.97    0.43
   0  -1  16    2.40    0.49
   0   2 -16    9.54    0.62
   0   2 -16   11.53    0.83
   0  -2  16   10.11    0.82
   0  -2  16   11.18    0.80
   0   3 -16    0.54    0.51
   0   3 -16    0.69    0.33
   0  -3  16    0.21    0.45
   0  -3  16    0.38    0.51
   0   4 -16    8.50    0.67
   0  -4  16    8.58    0.85
   0  -4  16    9.72    0.97
   0   5 -16    4.74    0.61
   0  -5  16    7.21    0.90
   0  -6  16   -0.18    0.65
   0  -7  16    1.21    0.67
  -1  -6 -16    1.33    0.84
  -1  -5 -16   12.78    1.18
  -1  -5 -16   13.72    1.07
  -1  -4 -16    0.56    0.69
  -1  -4 -16    1.12    0.59
  -1  -4 -16    0.83    0.47
  -1  -3 -16    1.94    0.51
  -1  -3 -16    3.12    0.54
  -1  -3 -16    2.59    0.27
   1   3  16    2.69    0.26
  -1  -2 -16    2.76    0.62
  -1  -2 -16    1.52    0.23
  -1  -2 -16    2.22    0.45
   1   2  16    1.74    0.24
  -1  -1 -16   19.00    1.10
  -1  -1 -16   18.88    0.78
   1   1  16   18.54    0.79
   1   1  16   17.81    1.07
  -1   0 -16   12.90    0.89
  -1   0 -16   13.64    0.73
   1   0  16   12.31    0.70
   1   0  16   14.03    0.80
   1   0  16   11.63    0.84
  -1   1 -16   17.92    0.94
   1  -1  16   17.64    1.03
   1  -1  16   18.97    0.97
   1  -1  16   17.88    0.92
  -1   2 -16    1.92    0.51
   1  -2  16    2.67    0.52
  -1   3 -16    2.15    0.49
   1  -3  16    2.99    0.63
   1  -3  16    2.02    0.55
  -1   4 -16    1.08    0.48
   1  -4  16    0.26    0.52
  -1   5 -16   13.25    1.00
   1  -5  16   14.23    1.20
  -1   6 -16   -1.30    0.62
   1  -6  16   -1.25    0.74
  -2  -6 -16    0.49    0.76
  -2  -5 -16    0.63    0.53
  -2  -5 -16    0.60    0.47
   2   5  16    0.50    0.33
  -2  -4 -16   33.48    1.15
  -2  -4 -16   32.17    1.48
   2   4  16   31.05    1.13
  -2  -3 -16   11.98    0.84
  -2  -3 -16   12.73    0.67
  -2  -3 -16   11.68    1.07
   2   3  16   10.97    0.63
  -2  -2 -16    8.12    0.59
  -2  -2 -16    8.18    0.78
  -2  -2 -16    9.33    0.68
   2   2  16    8.21    0.57
  -2  -1 -16    2.70    0.42
  -2  -1 -16    3.47    0.60
   2   1  16    3.35    0.43
  -2   0 -16   28.77    1.32
  -2   0 -16   27.63    1.18
   2   0  16   27.84    1.09
   2   0  16   27.89    1.31
   2   0  16   27.95    1.21
  -2   1 -16    3.61    0.54
   2  -1  16    3.22    0.45
   2  -1  16    2.62    0.48
   2  -1  16    2.45    0.48
  -2   2 -16    7.56    0.77
   2  -2  16    7.06    0.70
   2  -2  16    6.75    0.75
  -2   3 -16   11.19    0.91
  -2   3 -16   12.48    1.00
   2  -3  16   12.19    0.88
   2  -3  16   11.52    0.92
  -2   4 -16   32.51    1.55
   2  -4  16   32.89    1.49
   2  -4  16   32.08    1.69
  -2   5 -16    1.40    0.66
   2  -5  16    0.76    0.54
   2  -5  16   -0.41    0.64
   2  -6  16    1.93    0.86
  -3  -6 -16   -1.14    0.95
  -3  -5 -16    1.99    0.59
  -3  -5 -16    0.62    0.55
   3   5  16    1.87    0.49
  -3  -4 -16   -0.59    0.41
  -3  -4 -16    0.50    0.45
   3   4  16    0.40    0.35
  -3  -3 -16    4.83    0.85
  -3  -3 -16    4.76    0.56
  -3  -3 -16    4.43    0.54
   3   3  16    4.57    0.52
  -3  -2 -16   14.08    0.86
  -3  -2 -16   14.88    0.80
  -3  -2 -16   13.73    1.07
   3   2  16   12.72    0.82
  -3  -1 -16    1.53    0.47
  -3  -1 -16    3.16    0.60
   3   1  16    2.40    0.45
  -3   0 -16    1.31    0.50
  -3   0 -16    2.98    0.53
   3   0  16    1.65    0.45
  -3   1 -16    2.59    0.59
   3  -1  16    2.41    0.36
   3  -1  16    2.49    0.48
   3  -1  16    2.64    0.53
  -3   2 -16   12.46    1.02
   3  -2  16   14.96    1.10
   3  -2  16   13.81    0.90
   3  -2  16   14.63    0.79
  -3   3 -16    4.68    0.76
   3  -3  16    3.68    0.56
   3  -3  16    5.54    0.78
  -3   4 -16    1.77    0.79
   3  -4  16    0.62    0.45
   3  -4  16    0.14    0.60
   3  -5  16    2.12    0.83
   3  -5  16    0.99    0.50
  -4  -5 -16    2.39    0.70
   4   5  16    0.70    0.58
  -4  -4 -16    1.41    0.60
  -4  -4 -16    0.52    0.44
   4   4  16    0.38    0.43
  -4  -3 -16   -0.13    0.53
  -4  -3 -16    0.06    0.50
   4   3  16   -0.58    0.44
  -4  -2 -16    2.69    0.60
  -4  -2 -16    1.49    0.68
   4   2  16    1.33    0.44
  -4  -1 -16   11.33    0.94
  -4  -1 -16   10.46    0.92
   4   1  16   11.35    0.90
  -4   0 -16    9.66    0.86
  -4   0 -16    9.51    0.81
   4   0  16    9.12    0.86
  -4   1 -16   11.18    1.02
   4  -1  16   11.18    0.97
   4  -2  16    2.15    0.67
   4  -2  16    2.09    0.37
   4  -3  16    1.57    0.70
   4  -3  16   -0.48    0.38
   4  -4  16    0.47    0.42
   4  -4  16    0.87    0.68
  -4   5 -16    1.66    0.80
   4  -5  16    3.08    0.99
  -5  -4 -16    0.23    0.72
   5   4  16   -0.61    0.62
  -5  -3 -16    1.16    0.69
   5   3  16    2.25    0.66
  -5  -2 -16   -0.07    0.53
  -5  -2 -16   -0.75    0.76
   5   2  16    0.08    0.50
  -5  -1 -16    1.82    0.66
  -5  -1 -16    1.76    0.73
   5   1  16    2.96    0.67
  -5   0 -16    0.53    0.54
  -5   0 -16    0.44    0.63
   5   0  16    1.10    0.60
  -5   1 -16    1.96    0.75
   5  -1  16    3.01    0.74
  -5   2 -16    1.59    0.74
   5  -2  16    0.52    0.65
  -5   3 -16    1.91    0.67
   5  -3  16    0.07    0.65
  -5   4 -16    0.35    0.81
   5  -4  16   -0.25    0.85
  -6  -2 -16   -1.33    0.89
   6   2  16    0.78    0.64
  -6  -1 -16    1.72    0.88
  -6  -1 -16   -0.41    0.65
  -6   0 -16    0.60    0.82
   6   0  16    1.35    0.75
  -6   1 -16    1.11    0.84
   6  -1  16   -1.06    0.79
  -6   2 -16    2.31    0.95
   6  -2  16   -0.53    0.85
   7  -2 -17    0.19    0.49
  -7   2  17   -0.19    1.17
  -7   2  17    0.64    0.50
   7  -1 -17    3.65    0.69
  -7   1  17    4.49    0.76
  -7   1  17    4.08    0.67
   7   0 -17   -0.04    0.55
  -7   0  17   -0.23    0.50
   7   1 -17    2.43    0.72
  -7  -1  17    3.51    0.73
   7   2 -17   -0.54    0.67
   7   3 -17    1.70    0.75
   6  -4 -17    0.23    0.74
   6  -4 -17    0.81    0.65
   6  -3 -17    1.29    0.58
   6  -3 -17   -0.42    0.63
  -6   3  17   -0.54    0.66
   6  -2 -17    0.94    0.40
  -6   2  17    1.04    0.47
  -6   2  17   -0.18    0.50
  -6   2  17    1.56    0.48
   6  -1 -17    8.56    0.78
  -6   1  17    7.61    0.77
  -6   1  17    8.36    0.68
  -6   1  17    7.97    0.78
   6   0 -17    0.56    0.48
  -6   0  17   -0.24    0.24
  -6   0  17   -0.43    0.44
  -6   0  17   -0.07    0.55
   6   1 -17    7.89    0.85
  -6  -1  17    7.70    0.87
  -6  -1  17    8.02    0.98
   6   2 -17    1.55    0.59
   6   3 -17    0.46    0.61
   6   4 -17    1.36    0.76
   5  -5 -17    3.29    0.87
   5  -5 -17    3.50    0.91
   5  -4 -17    0.92    0.64
   5  -4 -17    0.35    0.68
  -5   4  17   -0.98    0.72
   5  -3 -17    1.08    0.29
   5  -3 -17    0.19    0.54
  -5   3  17   -0.20    0.57
  -5   3  17    0.52    0.29
   5  -2 -17    3.16    0.51
   5  -2 -17    3.24    0.42
   5  -2 -17    3.69    0.64
  -5   2  17    2.46    0.53
  -5   2  17    3.32    0.54
  -5   2  17    3.09    0.44
   5  -1 -17    0.89    0.39
  -5   1  17    1.01    0.57
  -5   1  17    0.42    0.41
  -5   1  17    0.36    0.37
   5   0 -17   -0.64    0.41
  -5   0  17    0.05    0.41
  -5   0  17   -0.20    0.43
  -5   0  17    0.66    0.58
   5   1 -17    0.70    0.43
  -5  -1  17    1.12    0.52
  -5  -1  17    0.50    0.45
  -5  -1  17    0.50    0.59
   5   2 -17    4.22    0.66
  -5  -2  17    3.56    0.77
   5   3 -17    0.04    0.44
   5   4 -17    0.61    0.61
   4  -6 -17    1.32    0.85
   4  -5 -17    4.02    0.88
   4  -5 -17    2.89    0.83
   4  -5 -17    4.12    0.80
   4  -4 -17    1.17    0.58
   4  -4 -17    2.22    0.63
   4  -4 -17    1.31    0.58
   4  -3 -17   -0.42    0.41
   4  -3 -17    1.28    0.55
   4  -2 -17    1.84    0.29
   4  -2 -17    0.87    0.51
   4  -2 -17    1.13    0.38
  -4   2  17    1.53    0.27
  -4   2  17    1.77    0.45
   4  -1 -17    1.41    0.34
   4  -1 -17    1.58    0.31
  -4   1  17    1.39    0.34
  -4   1  17    0.46    0.49
   4   0 -17   -0.20    0.31
  -4   0  17    0.21    0.35
  -4   0  17   -0.34    0.41
  -4   0  17    0.18    0.49
   4   1 -17    0.57    0.42
  -4  -1  17    0.86    0.47
  -4  -1  17    1.34    0.57
  -4  -1  17    1.36    0.48
   4   2 -17    0.81    0.46
  -4  -2  17    1.02    0.53
  -4  -2  17    1.70    0.63
   4   3 -17    0.79    0.48
  -4  -3  17   -0.04    0.43
  -4  -3  17   -0.30    0.64
  -4  -4  17    2.35    0.70
  -4  -5  17    3.01    0.71
  -4  -6  17    0.99    0.85
   3  -6 -17   -0.56    0.71
   3  -6 -17    0.20    0.76
   3  -5 -17    0.40    0.59
   3  -5 -17    0.51    0.58
   3  -4 -17    1.63    0.51
   3  -4 -17    3.30    0.63
   3  -4 -17    2.58    0.66
   3  -3 -17    0.26    0.38
   3  -3 -17    0.76    0.52
   3  -3 -17    1.62    0.55
   3  -2 -17    6.05    0.72
   3  -2 -17    5.01    0.60
   3  -2 -17    4.26    0.52
  -3   2  17    4.97    0.63
   3  -1 -17    0.75    0.27
  -3   1  17    0.30    0.19
  -3   1  17    1.33    0.49
  -3   1  17    0.54    0.22
   3   0 -17   -0.22    0.18
  -3   0  17    0.08    0.28
  -3   0  17   -0.25    0.30
  -3   0  17   -0.35    0.44
  -3   0  17   -0.68    0.42
  -3  -1  17    0.88    0.44
  -3  -1  17    0.25    0.47
  -3  -2  17    4.92    0.62
  -3  -2  17    5.96    0.68
  -3  -3  17    0.14    0.41
  -3  -3  17    1.76    0.63
  -3  -4  17    1.68    0.60
  -3  -5  17   -0.03    0.44
  -3  -6  17    0.25    0.76
   2  -6 -17   -0.63    0.71
   2  -6 -17    0.62    0.80
   2  -5 -17   -0.01    0.53
   2  -5 -17    0.14    0.53
   2  -4 -17    4.85    0.80
   2  -4 -17    4.18    0.69
   2  -4 -17    5.58    0.77
   2  -3 -17    4.77    0.71
   2  -3 -17    3.00    0.51
   2  -3 -17    4.74    0.68
   2  -2 -17    7.44    0.65
   2  -2 -17    7.36    0.74
   2  -2 -17    7.27    0.76
  -2   2  17    7.90    0.76
   2  -1 -17    3.93    0.43
  -2   1  17    3.65    0.58
  -2   1  17    3.87    0.29
  -2   1  17    4.17    0.57
  -2   1  17    3.87    0.29
   2   0 -17    0.17    0.18
  -2   0  17   -0.77    0.41
  -2   0  17    0.01    0.22
  -2   0  17   -0.34    0.39
  -2   0  17   -0.39    0.26
  -2  -1  17    3.60    0.61
  -2  -1  17    2.76    0.55
  -2  -1  17    4.26    0.49
  -2  -1  17    3.78    0.49
  -2  -2  17    6.98    0.69
  -2  -2  17    7.75    0.70
  -2  -3  17    4.75    0.66
  -2  -3  17    3.16    0.66
  -2  -4  17    4.47    0.70
  -2  -4  17    5.83    0.88
  -2  -5  17    0.06    0.59
  -2  -6  17    0.20    0.78
   1  -6 -17    0.62    0.64
   1  -6 -17    0.23    0.75
   1  -5 -17    5.32    0.82
   1  -5 -17    6.27    0.88
   1  -4 -17    2.11    0.60
   1  -4 -17    2.35    0.70
   1  -4 -17    2.48    0.59
   1  -3 -17    1.06    0.46
   1  -3 -17    0.10    0.39
   1  -3 -17    1.33    0.56
   1  -2 -17   37.78    1.63
   1  -2 -17   37.35    1.49
   1  -2 -17   37.51    1.62
  -1   2  17   41.15    1.72
   1  -1 -17    2.15    0.52
   1  -1 -17    2.16    0.39
  -1   1  17    2.09    0.23
  -1   1  17    3.09    0.54
  -1   1  17    2.58    0.50
  -1   1  17    2.21    0.23
  -1   0  17   -0.01    0.21
  -1   0  17    0.27    0.27
  -1   0  17    0.36    0.25
  -1   0  17   -0.55    0.28
  -1  -1  17    2.49    0.43
  -1  -1  17    3.21    0.45
  -1  -1  17    2.40    0.53
  -1  -1  17    1.70    0.38
   1   2 -17   39.78    1.16
  -1  -2  17   37.50    1.51
  -1  -2  17   38.66    1.66
  -1  -2  17   37.64    1.51
   1   3 -17    0.85    0.26
  -1  -3  17    1.44    0.51
   1   4 -17    1.75    0.33
  -1  -4  17    2.06    0.66
  -1  -4  17    1.66    0.62
   1   5 -17    6.35    0.57
  -1  -5  17    6.36    0.92
  -1  -6  17    0.11    0.71
   0  -6 -17    1.45    0.72
   0  -5 -17    4.53    0.77
   0  -5 -17    5.42    0.83
   0  -4 -17   12.30    1.07
   0  -4 -17   11.73    0.99
   0  -4 -17   11.52    1.05
   0  -3 -17    2.33    0.68
   0  -3 -17    2.96    0.55
   0  -3 -17    2.80    0.56
   0  -2 -17   43.11    1.78
   0  -2 -17   45.91    1.74
   0  -1 -17   -0.24    0.47
   0  -1 -17    0.03    0.20
   0   1  17   -0.13    0.36
   0   1  17    0.16    0.16
   0   0 -17   -0.08    0.26
   0   0  17    0.49    0.37
   0   0  17   -0.13    0.31
   0   0  17   -0.09    0.23
   0   1 -17   -0.08    0.32
   0  -1  17   -0.07    0.29
   0  -1  17    0.47    0.39
   0  -1  17    0.30    0.37
   0   2 -17   44.25    1.44
   0   2 -17   42.63    1.64
   0  -2  17   44.36    1.68
   0  -2  17   43.17    1.76
   0   3 -17    2.50    0.43
   0  -3  17    2.42    0.58
   0  -3  17    2.38    0.57
   0  -3  17    3.09    0.63
   0   4 -17   11.39    0.76
   0  -4  17   11.55    0.98
   0  -4  17   13.39    1.09
   0   5 -17    4.97    0.66
   0  -5  17    5.04    0.82
   0  -6  17    2.74    0.85
  -1  -6 -17    1.33    0.85
  -1  -6 -17    2.46    0.74
  -1  -5 -17    1.16    0.68
  -1  -5 -17    0.84    0.58
  -1  -4 -17    2.32    0.68
  -1  -4 -17    1.43    0.53
  -1  -3 -17    6.42    0.67
  -1  -3 -17    5.40    0.80
  -1  -3 -17    5.09    0.33
   1   3  17    5.44    0.33
  -1  -2 -17    0.75    0.55
  -1  -2 -17    0.23    0.35
  -1  -2 -17   -0.28    0.22
   1   2  17    0.03    0.18
  -1  -1 -17    0.43    0.25
  -1  -1 -17   -0.31    0.49
   1   1  17   -0.18    0.40
   1   1  17    0.10    0.25
  -1   0 -17   -0.51    0.44
  -1   0 -17   -0.29    0.34
   1   0  17    0.69    0.36
   1   0  17   -0.35    0.37
   1   0  17   -0.31    0.32
  -1   1 -17    0.52    0.38
   1  -1  17    0.76    0.38
   1  -1  17   -0.24    0.35
   1  -1  17   -0.24    0.33
  -1   2 -17   -0.03    0.34
   1  -2  17    0.54    0.39
   1  -2  17   -0.01    0.38
  -1   3 -17    6.70    0.79
  -1   3 -17    4.22    0.59
   1  -3  17    5.39    0.71
   1  -3  17    4.76    0.67
  -1   4 -17    1.70    0.54
   1  -4  17    1.90    0.56
   1  -4  17    2.30    0.67
  -1   5 -17    0.49    0.55
   1  -5  17    2.69    0.74
   1  -6  17    1.07    0.81
  -2  -6 -17    3.38    0.82
  -2  -6 -17    3.52    0.96
  -2  -5 -17   -1.13    0.58
  -2  -5 -17    0.82    0.56
   2   5  17   -0.15    0.34
  -2  -4 -17   -1.24    0.50
  -2  -4 -17    0.44    0.27
   2   4  17   -0.12    0.29
  -2  -3 -17    0.49    0.64
  -2  -3 -17    0.09    0.34
  -2  -3 -17    0.01    0.29
   2   3  17   -0.16    0.23
  -2  -2 -17   21.34    1.29
  -2  -2 -17   19.33    1.00
  -2  -2 -17   19.42    0.90
   2   2  17   19.74    0.90
  -2  -1 -17   15.68    0.84
  -2  -1 -17   15.63    1.00
   2   1  17   14.61    0.81
  -2   0 -17    0.21    0.42
  -2   0 -17    0.80    0.41
   2   0  17    0.22    0.32
   2   0  17   -0.28    0.42
   2   0  17    0.39    0.35
  -2   1 -17   15.71    0.99
   2  -1  17   14.31    0.97
   2  -1  17   17.22    0.89
   2  -1  17   16.48    0.99
  -2   2 -17   18.92    1.16
   2  -2  17   21.24    1.17
   2  -2  17   19.97    1.19
  -2   3 -17    0.71    0.47
  -2   3 -17    0.67    0.63
   2  -3  17    0.50    0.54
   2  -3  17    0.49    0.44
  -2   4 -17   -0.03    0.51
   2  -4  17    0.60    0.50
   2  -4  17    0.35    0.60
  -2   5 -17   -0.72    0.63
   2  -5  17   -1.65    0.76
   2  -5  17    0.07    0.48
   2  -6  17    2.18    0.98
  -3  -5 -17   -0.21    0.54
  -3  -5 -17   -0.40    0.54
   3   5  17    0.76    0.46
  -3  -4 -17    1.56    0.50
   3   4  17    1.94    0.43
  -3  -3 -17    0.14    0.40
  -3  -3 -17    0.31    0.38
   3   3  17    0.14    0.33
  -3  -2 -17    5.04    0.80
  -3  -2 -17    5.89    0.62
   3   2  17    5.66    0.59
  -3  -1 -17    0.37    0.53
  -3  -1 -17    0.67    0.44
   3   1  17    0.22    0.36
  -3   0 -17    0.07    0.45
  -3   0 -17   -0.66    0.45
   3   0  17    0.24    0.38
  -3   1 -17   -0.18    0.52
   3  -1  17    0.37    0.46
   3  -1  17    0.18    0.40
   3  -1  17   -0.28    0.30
  -3   2 -17    6.15    0.84
   3  -2  17    5.48    0.76
   3  -2  17    5.57    0.65
   3  -2  17    4.68    0.54
  -3   3 -17    0.08    0.52
   3  -3  17    1.01    0.47
   3  -3  17   -0.04    0.56
   3  -4  17    0.80    0.63
   3  -5  17   -1.20    0.56
   3  -5  17    1.53    0.84
  -4  -5 -17    1.08    0.74
  -4  -4 -17    1.02    0.64
  -4  -3 -17    2.27    0.72
  -4  -3 -17    2.02    0.60
  -4  -3 -17    2.62    0.45
   4   3  17    2.51    0.54
  -4  -2 -17    4.71    0.69
  -4  -2 -17    5.21    0.86
   4   2  17    6.22    0.69
  -4  -1 -17    0.05    0.56
  -4  -1 -17    0.56    0.56
  -4   0 -17    0.74    0.56
  -4   0 -17   -0.83    0.53
   4   0  17   -0.23    0.44
   4  -1  17    1.16    0.57
   4  -2  17    5.70    0.82
   4  -2  17    5.92    0.68
   4  -2  17    6.32    0.53
   4  -3  17    1.62    0.47
   4  -3  17    1.70    0.70
  -4   4 -17    3.24    0.85
   4  -4  17    1.67    0.84
  -4   5 -17   -0.41    0.82
   4  -5  17    1.05    0.90
  -5  -4 -17   -0.92    0.75
   5   4  17   -1.07    0.66
  -5  -3 -17    0.72    0.77
  -5  -2 -17    1.47    0.75
   5   2  17    1.65    0.59
  -5  -1 -17    3.10    0.81
   5   1  17    2.83    0.70
  -5   0 -17   -0.05    0.63
  -5   0 -17   -0.64    0.56
   5   0  17    0.80    0.61
  -5   1 -17    1.63    0.77
   5  -1  17    2.18    0.71
  -5   2 -17    2.05    0.83
   5  -2  17    2.10    0.81
  -5   3 -17   -0.43    0.77
   5  -3  17   -1.18    0.84
  -5   4 -17    1.06    0.91
   5  -4  17    0.93    0.80
  -6  -2 -17    2.28    0.87
   6   2  17    3.09    0.80
  -6  -1 -17    1.39    0.84
  -6   0 -17    1.83    0.93
  -6   1 -17    1.98    0.92
   6  -1  17    0.78    0.79
  -6   2 -17    3.32    1.04
   6  -2  17    3.28    1.00
  -7   2  18    0.78    0.56
   7  -1 -18   -0.33    0.54
  -7   1  18    0.52    0.57
  -7   1  18    1.41    0.69
   7   0 -18    2.37    0.67
  -7   0  18    2.98    0.70
   7   1 -18   -0.12    0.59
  -7  -1  18    0.33    0.63
   7   2 -18   -0.25    0.70
   7   3 -18    5.98    1.10
   6  -4 -18    1.82    0.83
   6  -4 -18    0.03    0.73
   6  -3 -18    0.92    0.59
   6  -3 -18    0.45    0.67
   6  -2 -18   -0.24    0.42
  -6   2  18    0.49    0.48
  -6   2  18    0.26    0.45
   6  -1 -18    1.05    0.48
  -6   1  18    0.13    0.38
  -6   1  18    0.57    0.47
  -6   1  18    0.20    0.49
   6   0 -18   -0.11    0.46
  -6   0  18   -0.23    0.55
  -6   0  18   -0.18    0.45
   6   1 -18   -0.08    0.53
  -6  -1  18    0.91    0.60
  -6  -1  18   -0.52    0.63
   6   2 -18   -0.79    0.62
   6   3 -18    1.05    0.71
   6   4 -18   -0.73    0.78
   5  -5 -18   -0.02    0.81
   5  -5 -18    1.28    0.85
   5  -4 -18    1.98    0.63
   5  -4 -18    1.05    0.76
   5  -3 -18    0.23    0.47
   5  -3 -18    0.78    0.60
  -5   3  18    0.60    0.31
   5  -2 -18    0.03    0.38
   5  -2 -18   -0.50    0.31
  -5   2  18    0.61    0.39
  -5   2  18    0.24    0.32
   5  -1 -18    2.87    0.42
   5  -1 -18    2.65    0.48
  -5   1  18    2.67    0.54
  -5   1  18    3.63    0.51
  -5   0  18   -0.33    0.44
  -5   0  18    0.61    0.69
  -5   0  18   -0.42    0.46
   5   1 -18    2.55    0.55
  -5  -1  18    2.47    0.62
  -5  -1  18    2.77    0.63
   5   2 -18    0.22    0.48
  -5  -2  18    0.20    0.57
   5   3 -18    0.54    0.59
  -5  -4  18    3.57    0.81
  -5  -5  18    1.19    0.83
   4  -5 -18    0.05    0.71
   4  -5 -18    0.78    0.77
   4  -4 -18   10.43    1.02
   4  -4 -18   12.15    1.15
   4  -4 -18   11.02    1.03
   4  -3 -18   17.57    1.08
   4  -3 -18   16.37    1.20
   4  -2 -18    0.17    0.32
   4  -2 -18    0.10    0.32
   4  -2 -18   -0.69    0.52
  -4   2  18    0.24    0.20
  -4   2  18    0.01    0.34
   4  -1 -18    0.34    0.28
   4  -1 -18    0.35    0.28
  -4   1  18    0.09    0.40
  -4   1  18    0.15    0.52
  -4   1  18    0.48    0.28
   4   0 -18   -0.33    0.30
  -4   0  18   -0.04    0.40
  -4   0  18    0.32    0.36
  -4   0  18    0.48    0.40
   4   1 -18   -0.37    0.38
  -4  -1  18    0.24    0.46
  -4  -1  18   -0.06    0.42
  -4  -1  18   -1.36    0.65
   4   2 -18    0.20    0.43
  -4  -2  18   -0.41    0.53
  -4  -2  18   -0.19    0.42
  -4  -3  18   17.32    1.18
  -4  -3  18   16.16    1.18
  -4  -4  18   12.59    1.15
  -4  -5  18   -0.67    0.74
   3  -6 -18    0.24    0.76
   3  -6 -18    0.64    0.82
   3  -5 -18    2.62    0.78
   3  -5 -18    1.12    0.68
   3  -4 -18    6.86    0.80
   3  -4 -18    6.09    0.85
   3  -4 -18    5.71    0.83
   3  -3 -18   10.55    0.97
   3  -3 -18   11.49    1.00
   3  -3 -18   11.46    0.88
   3  -2 -18    4.57    0.54
   3  -2 -18    4.43    0.64
  -3   2  18    4.42    0.62
   3  -1 -18    2.86    0.39
  -3   1  18    2.86    0.30
  -3   1  18    2.38    0.51
  -3   1  18    2.73    0.56
  -3   1  18    2.25    0.28
   3   0 -18    6.60    0.39
  -3   0  18    5.85    0.71
  -3   0  18    6.44    0.53
  -3   0  18    5.75    0.70
  -3   0  18    6.85    0.54
  -3  -1  18    2.09    0.49
  -3  -1  18    2.72    0.48
  -3  -1  18    2.58    0.48
  -3  -1  18    1.72    0.58
  -3  -2  18    4.58    0.73
  -3  -2  18    3.73    0.56
  -3  -2  18    3.73    0.62
  -3  -3  18    9.28    0.88
  -3  -3  18   11.87    1.01
  -3  -4  18    6.76    0.88
  -3  -5  18    1.29    0.62
  -3  -6  18   -2.05    0.89
   2  -6 -18    0.18    0.47
   2  -6 -18    0.77    0.79
   2  -5 -18    1.21    0.59
   2  -5 -18    2.71    0.66
   2  -4 -18    0.71    0.56
   2  -4 -18   -0.04    0.50
   2  -4 -18    0.03    0.45
   2  -3 -18   -0.11    0.52
   2  -3 -18    0.34    0.38
   2  -3 -18    0.19    0.44
   2  -2 -18    4.23    0.54
   2  -2 -18    3.62    0.60
   2  -2 -18    3.26    0.64
  -2   2  18    3.57    0.59
   2  -1 -18   15.12    0.78
  -2   1  18   14.38    1.01
  -2   1  18   14.63    0.56
  -2   1  18   14.27    0.56
  -2   1  18   13.33    0.97
   2   0 -18    3.97    0.38
  -2   0  18    4.54    0.42
  -2   0  18    4.32    0.62
  -2   0  18    4.90    0.65
  -2   0  18    4.50    0.43
   2   1 -18   13.95    0.51
  -2  -1  18   12.90    0.96
  -2  -1  18   13.91    1.00
  -2  -1  18   14.15    0.82
  -2  -1  18   14.38    0.83
  -2  -2  18    3.57    0.59
  -2  -2  18    2.62    0.51
  -2  -2  18    2.24    0.60
  -2  -3  18    0.32    0.56
  -2  -3  18   -0.81    0.52
  -2  -4  18   -0.72    0.80
  -2  -4  18    0.05    0.52
  -2  -5  18    1.23    0.67
  -2  -6  18    0.88    0.78
   1  -6 -18    0.58    0.65
   1  -6 -18    1.90    0.86
   1  -5 -18    6.11    0.90
   1  -5 -18    5.41    0.85
   1  -4 -18   16.03    1.17
   1  -4 -18   16.86    1.20
   1  -4 -18   15.13    1.24
   1  -3 -18    0.89    0.51
   1  -3 -18    0.30    0.45
   1  -3 -18    0.86    0.62
   1  -2 -18   68.70    2.22
   1  -2 -18   71.90    2.45
   1  -2 -18   69.87    2.37
  -1   2  18   71.31    2.48
   1  -1 -18    3.83    0.64
   1  -1 -18    2.88    0.43
  -1   1  18    2.42    0.25
  -1   1  18    2.68    0.26
  -1   1  18    3.02    0.56
  -1   1  18    2.53    0.50
  -1   0  18   -0.85    0.41
  -1   0  18    0.07    0.23
  -1   0  18   -0.01    0.23
  -1   0  18    0.46    0.43
  -1  -1  18    2.61    0.46
  -1  -1  18    2.42    0.55
  -1  -1  18    2.66    0.50
  -1  -1  18    2.86    0.46
   1   2 -18   70.91    1.83
  -1  -2  18   70.46    2.25
  -1  -2  18   71.87    2.26
  -1  -2  18   71.82    2.48
   1   3 -18    0.32    0.28
  -1  -3  18    0.36    0.58
  -1  -3  18    1.31    0.54
   1   4 -18   14.57    0.72
  -1  -4  18   15.01    1.14
  -1  -4  18   14.56    1.24
  -1  -5  18    6.62    0.94
  -1  -6  18    1.58    0.85
   0  -6 -18   -0.12    0.79
   0  -6 -18    0.26    0.69
   0  -5 -18    0.62    0.68
   0  -5 -18    0.85    0.60
   0  -4 -18   30.47    1.59
   0  -4 -18   32.46    1.66
   0  -3 -18   16.81    1.08
   0  -3 -18   15.92    1.18
   0  -3 -18   15.88    1.06
   0  -2 -18    1.07    0.43
   0  -2 -18    1.43    0.59
   0  -1 -18    0.11    0.48
   0   1  18    0.19    0.20
   0   1  18    0.07    0.37
   0   0 -18    0.21    0.26
   0   0  18    0.36    0.26
   0   0  18   -0.03    0.35
   0   0  18    0.85    0.42
   0   1 -18    0.43    0.40
   0  -1  18    0.54    0.34
   0  -1  18    0.57    0.44
   0  -1  18    0.56    0.43
   0   2 -18    1.18    0.46
   0   2 -18    1.68    0.37
   0  -2  18    1.16    0.45
   0  -2  18    0.46    0.36
   0   3 -18   16.69    0.86
   0  -3  18   16.70    1.11
   0  -3  18   16.94    1.13
   0  -3  18   17.03    1.15
   0   4 -18   33.27    1.29
   0  -4  18   30.02    1.61
   0  -4  18   29.75    1.67
   0   5 -18    0.51    0.45
   0  -5  18   -0.60    0.64
   0  -6  18   -0.84    0.79
  -1  -6 -18    2.30    0.93
  -1  -6 -18    1.19    0.65
  -1  -5 -18    7.17    1.01
  -1  -5 -18    6.08    0.82
  -1  -4 -18   -0.56    0.49
  -1  -4 -18    0.12    0.58
  -1  -3 -18   22.99    1.36
  -1  -3 -18   22.47    1.23
  -1  -2 -18    3.36    0.69
  -1  -2 -18    2.88    0.49
  -1  -2 -18    3.12    0.34
   1   2  18    2.72    0.30
  -1  -1 -18    3.15    0.62
  -1  -1 -18    4.08    0.42
   1   1  18    4.06    0.40
   1   1  18    4.58    0.65
  -1   0 -18    7.36    0.60
   1   0  18    8.00    0.67
   1   0  18    8.44    0.63
   1   0  18    9.08    0.78
  -1   1 -18    4.16    0.58
   1  -1  18    3.62    0.60
   1  -1  18    4.20    0.53
   1  -1  18    3.46    0.54
  -1   2 -18    2.81    0.57
   1  -2  18    3.78    0.61
   1  -2  18    2.01    0.54
  -1   3 -18   23.41    1.16
  -1   3 -18   21.32    1.29
   1  -3  18   19.45    1.20
   1  -3  18   20.59    1.22
  -1   4 -18   -0.12    0.47
   1  -4  18   -1.49    0.66
   1  -4  18    0.03    0.43
  -1   5 -18    7.90    0.86
   1  -5  18    7.25    0.88
   1  -6  18    3.11    0.88
  -2  -6 -18    2.04    0.96
  -2  -6 -18    1.87    0.78
  -2  -5 -18    2.04    0.76
  -2  -5 -18    1.93    0.62
  -2  -4 -18    0.19    0.45
   2   4  18    0.29    0.29
  -2  -3 -18    0.56    0.39
  -2  -3 -18    0.35    0.29
  -2  -2 -18    7.60    0.67
  -2  -2 -18    7.44    0.85
  -2  -2 -18    6.83    0.56
   2   2  18    7.90    0.58
  -2  -1 -18    0.68    0.39
  -2  -1 -18    0.67    0.55
   2   1  18    1.40    0.37
  -2   0 -18    0.31    0.48
  -2   0 -18    0.61    0.44
   2   0  18    0.50    0.34
   2   0  18    0.55    0.44
   2   0  18    1.48    0.40
  -2   1 -18    0.14    0.49
   2  -1  18    1.53    0.48
   2  -1  18    0.85    0.38
  -2   2 -18    8.33    0.84
   2  -2  18    8.17    0.71
   2  -2  18    8.02    0.78
   2  -2  18    8.25    0.84
  -2   3 -18    0.46    0.50
   2  -3  18    0.77    0.53
   2  -3  18   -0.36    0.41
  -2   4 -18    0.08    0.57
   2  -4  18    0.07    0.49
   2  -4  18   -0.47    0.63
  -2   5 -18    1.49    0.76
   2  -5  18    0.14    0.53
   2  -5  18   -1.04    0.77
   2  -6  18    1.62    0.90
   2  -6  18    1.81    0.76
  -3  -5 -18    0.47    0.59
  -3  -5 -18    0.05    0.61
  -3  -4 -18    0.29    0.47
   3   4  18    0.08    0.35
  -3  -3 -18    6.84    0.64
  -3  -3 -18    6.19    0.65
   3   3  18    6.07    0.60
  -3  -2 -18   -0.03    0.68
  -3  -2 -18    0.61    0.42
   3   2  18    0.54    0.35
  -3  -1 -18    1.12    0.48
  -3  -1 -18    2.18    0.67
   3   1  18    1.29    0.41
  -3   0 -18    5.98    0.67
  -3   0 -18    5.70    0.71
   3   0  18    5.94    0.67
  -3   1 -18    0.90    0.49
   3  -1  18    1.72    0.40
   3  -1  18    1.70    0.55
   3  -1  18    1.76    0.51
  -3   2 -18    1.41    0.66
   3  -2  18    0.81    0.41
   3  -2  18    0.28    0.42
   3  -2  18    0.81    0.48
  -3   3 -18    6.45    0.82
   3  -3  18    7.05    0.75
   3  -3  18    7.05    0.91
   3  -4  18    0.11    0.47
   3  -4  18    0.45    0.69
   3  -5  18   -0.78    0.87
   3  -5  18    1.04    0.60
  -4  -4 -18    5.22    0.91
   4   4  18    4.13    0.66
  -4  -3 -18   -0.01    0.51
   4   3  18    0.26    0.44
  -4  -2 -18    0.57    0.58
   4   2  18   -0.08    0.42
  -4  -1 -18    0.40    0.51
  -4  -1 -18    0.66    0.64
   4   1  18    0.36    0.45
  -4   0 -18   10.20    0.94
  -4   0 -18   12.42    1.00
   4   0  18   12.68    0.99
   4  -1  18    0.61    0.56
   4  -2  18   -1.11    0.62
   4  -2  18    0.38    0.35
   4  -2  18    0.15    0.43
   4  -3  18    1.24    0.48
   4  -3  18   -0.49    0.69
   4  -3  18    0.05    0.43
   4  -4  18    5.95    1.09
  -5  -3 -18    0.51    0.82
   5   3  18    0.91    0.63
  -5  -2 -18   -1.42    0.73
   5   2  18    0.24    1.00
  -5  -1 -18   10.66    1.05
  -5  -1 -18    9.74    1.16
   5   1  18   10.59    1.06
  -5   0 -18    3.40    0.75
  -5   0 -18    3.71    0.88
   5   0  18    2.90    0.74
  -5   1 -18   10.37    1.19
   5  -1  18    9.75    1.09
  -5   2 -18    1.22    0.81
   5  -2  18   -1.43    0.85
  -5   3 -18    2.40    0.80
   5  -3  18   -0.25    0.83
   6   1  18    0.99    0.80
  -6   0 -18   -0.52    0.88
   6   0  18    1.34    0.74
  -6   1 -18   -0.38    0.87
   6  -1  18   -0.09    0.83
  -7   2  19   -0.11    0.55
   7  -1 -19    2.01    0.65
  -7   1  19    0.26    0.61
   7   0 -19   -0.87    0.64
  -7   0  19    0.82    0.61
   7   1 -19    1.42    0.69
  -7  -1  19    0.74    0.69
   7   2 -19    0.90    0.73
  -7  -2  19    0.62    0.66
   6  -4 -19    1.11    0.74
   6  -4 -19    1.93    0.80
   6  -3 -19    2.17    0.78
   6  -3 -19   -0.87    0.65
  -6   3  19    0.07    0.67
   6  -2 -19    2.05    0.46
  -6   2  19    1.89    0.57
  -6   2  19    2.54    0.54
   6  -1 -19    1.90    0.49
  -6   1  19    1.45    0.57
  -6   1  19    2.46    0.59
   6   0 -19   -0.33    0.50
  -6   0  19   -0.12    0.54
  -6   0  19   -0.82    0.56
   6   1 -19    2.23    0.65
  -6  -1  19    2.29    0.75
  -6  -1  19    2.61    0.67
   6   2 -19    2.63    0.70
  -6  -2  19    2.17    0.66
   6   3 -19    0.63    0.63
   6   4 -19    1.01    0.86
   5  -5 -19    0.08    0.75
   5  -5 -19   -0.04    0.82
   5  -4 -19    1.56    0.78
   5  -3 -19    2.93    0.71
   5  -3 -19    3.45    0.65
   5  -2 -19    1.44    0.33
   5  -2 -19    1.14    0.42
  -5   2  19    0.82    0.30
  -5   2  19    0.86    0.43
   5  -1 -19    0.47    0.39
   5  -1 -19    0.34    0.33
  -5   1  19    0.48    0.44
  -5   1  19    0.28    0.35
   5   0 -19    0.24    0.41
  -5   0  19    0.03    0.47
  -5   0  19   -0.26    0.48
   5   1 -19    1.07    0.47
  -5  -1  19    0.49    0.51
  -5  -1  19   -0.38    0.56
  -5  -2  19    1.96    0.73
   5   3 -19    3.77    0.71
  -5  -4  19    2.17    0.84
  -5  -5  19   -0.13    0.68
   4  -5 -19    0.62    0.75
   4  -5 -19   -1.76    0.80
   4  -4 -19    5.18    0.78
   4  -4 -19    2.97    0.79
   4  -4 -19    3.91    0.89
   4  -3 -19    0.65    0.46
   4  -3 -19    0.06    0.38
   4  -2 -19    2.40    0.29
   4  -2 -19    2.09    0.48
   4  -2 -19    3.60    0.69
  -4   2  19    1.95    0.27
  -4   2  19    2.14    0.52
   4  -1 -19    0.75    0.29
   4  -1 -19    0.99    0.29
  -4   1  19    1.60    0.66
  -4   1  19    1.09    0.46
   4   0 -19   -0.39    0.19
   4   0 -19   -0.19    0.32
  -4   0  19   -0.67    0.44
  -4   0  19    0.50    0.61
  -4   0  19    0.11    0.37
   4   1 -19    1.11    0.41
  -4  -1  19    0.83    0.46
  -4  -1  19    0.31    0.40
  -4  -1  19    0.34    0.45
  -4  -2  19    2.78    0.64
  -4  -2  19    2.06    0.64
  -4  -3  19    1.31    0.51
  -4  -3  19    0.82    0.80
  -4  -4  19    4.26    0.73
  -4  -5  19   -0.82    0.74
   3  -6 -19    0.79    0.81
   3  -6 -19    0.89    0.85
   3  -5 -19    0.46    0.75
   3  -5 -19    0.16    0.64
   3  -4 -19    2.85    0.63
   3  -4 -19    2.23    0.66
   3  -3 -19   11.75    0.91
   3  -3 -19   11.75    1.04
   3  -3 -19   10.72    1.03
   3  -2 -19    3.33    0.52
   3  -2 -19    4.01    0.62
  -3   2  19    3.88    0.60
   3  -1 -19    3.77    0.44
  -3   1  19    3.90    0.56
  -3   1  19    3.88    0.66
  -3   1  19    3.35    0.34
  -3   1  19    3.74    0.36
   3   0 -19    0.06    0.18
  -3   0  19   -0.13    0.32
  -3   0  19   -0.02    0.48
  -3   0  19    0.25    0.45
  -3   0  19    0.11    0.26
  -3  -1  19    3.04    0.60
  -3  -1  19    4.03    0.54
  -3  -1  19    4.02    0.53
  -3  -1  19    4.80    0.70
  -3  -2  19    3.71    0.59
  -3  -2  19    3.67    0.61
  -3  -2  19    3.03    0.70
  -3  -2  19    2.99    0.62
  -3  -3  19    9.57    0.90
  -3  -3  19   10.55    1.00
  -3  -4  19    3.15    0.74
  -3  -5  19    2.23    0.77
  -3  -6  19   -0.95    0.79
   2  -6 -19    0.09    0.72
   2  -6 -19    0.21    0.71
   2  -5 -19    2.46    0.77
   2  -5 -19    3.36    0.80
   2  -4 -19    1.01    0.55
   2  -4 -19   -0.45    0.47
   2  -3 -19    8.19    0.78
   2  -3 -19    7.36    0.78
   2  -3 -19    6.75    0.86
   2  -2 -19   13.57    1.01
   2  -2 -19   12.99    1.03
   2  -2 -19   15.44    0.92
  -2   2  19   13.75    1.03
   2  -1 -19   11.28    0.70
  -2   1  19   11.53    0.50
  -2   1  19   11.13    0.92
  -2   1  19   11.40    0.93
  -2   1  19   10.68    0.49
   2   0 -19   -0.63    0.25
  -2   0  19   -0.30    0.35
  -2   0  19   -0.13    0.26
  -2   0  19   -0.15    0.27
  -2   0  19   -0.67    0.37
   2   1 -19   11.11    0.47
  -2  -1  19   11.16    0.76
  -2  -1  19   11.63    0.94
  -2  -1  19    9.09    0.89
  -2  -1  19   11.17    0.75
  -2  -2  19   14.43    0.95
  -2  -2  19   13.82    1.06
  -2  -2  19   15.14    0.98
  -2  -2  19   13.85    1.07
  -2  -3  19    8.47    0.90
  -2  -3  19    7.92    0.83
  -2  -4  19    0.94    0.60
  -2  -5  19    2.75    0.78
  -2  -6  19    0.85    0.65
   1  -6 -19   -0.82    0.81
   1  -6 -19   -0.93    0.73
   1  -5 -19    1.71    0.74
   1  -5 -19   -0.99    0.65
   1  -4 -19   16.97    1.22
   1  -4 -19   15.86    1.20
   1  -3 -19   50.37    2.11
   1  -3 -19   49.16    1.96
   1  -3 -19   49.70    2.03
   1  -2 -19    7.84    0.73
   1  -2 -19    6.89    0.79
   1  -2 -19    8.88    0.83
  -1   2  19    8.18    0.88
   1  -1 -19   15.90    0.88
   1  -1 -19   15.19    1.09
  -1   1  19   14.89    0.59
  -1   1  19   14.20    1.00
  -1   1  19   15.41    1.01
  -1   1  19   15.84    0.60
  -1   0  19   -0.14    0.39
  -1   0  19    0.08    0.30
  -1   0  19    0.04    0.42
  -1   0  19   -0.29    0.25
  -1  -1  19   17.06    1.06
  -1  -1  19   15.24    1.07
  -1  -1  19   16.82    0.91
  -1  -1  19   15.77    0.87
   1   2 -19    8.18    0.51
  -1  -2  19    7.57    0.82
  -1  -2  19    9.55    0.83
  -1  -2  19    8.50    0.76
   1   3 -19   46.40    1.38
  -1  -3  19   47.77    2.06
  -1  -3  19   46.31    1.89
  -1  -3  19   54.12    2.02
   1   4 -19   16.38    0.76
  -1  -4  19   18.73    1.29
  -1  -5  19    0.36    0.63
  -1  -6  19   -0.55    0.83
   0  -6 -19   -0.08    0.66
   0  -6 -19   -1.13    0.81
   0  -5 -19    1.51    0.76
   0  -5 -19    1.43    0.68
   0  -4 -19   24.62    1.47
   0  -4 -19   26.64    1.50
   0  -3 -19    3.47    0.77
   0  -3 -19    2.74    0.58
   0  -3 -19    2.91    0.55
   0  -2 -19    4.99    0.76
   0  -2 -19    5.71    0.68
   0  -1 -19    4.47    0.71
   0   1  19    2.96    0.30
   0   1  19    3.31    0.53
   0   1  19    3.05    0.34
   0   0 -19   -0.31    0.30
   0   0  19    0.27    0.42
   0   0  19   -0.15    0.41
   0   0  19    0.07    0.25
   0   1 -19    3.39    0.51
   0  -1  19    3.16    0.59
   0  -1  19    3.17    0.49
   0  -1  19    2.18    0.55
   0   2 -19    5.97    0.71
   0   2 -19    4.95    0.52
   0  -2  19    6.48    0.69
   0  -2  19    6.11    0.71
   0  -2  19    5.14    0.72
   0   3 -19    2.56    0.46
   0  -3  19    2.66    0.64
   0  -3  19    2.74    0.64
   0  -3  19    3.28    0.66
   0   4 -19   25.16    1.16
   0  -4  19   26.72    1.54
   0  -5  19    0.58    0.68
   0  -6  19    0.55    0.68
  -1  -6 -19   -0.06    0.74
  -1  -6 -19    1.39    0.91
  -1  -5 -19    0.01    0.70
  -1  -5 -19   -0.35    0.59
  -1  -4 -19    0.63    0.49
  -1  -4 -19    0.16    0.58
  -1  -3 -19   19.35    1.17
  -1  -2 -19   10.32    0.82
  -1  -2 -19   10.01    0.54
  -1  -2 -19   11.32    1.02
   1   2  19    9.95    0.53
  -1  -1 -19   -0.33    0.52
   1   1  19    0.14    0.23
   1   1  19   -0.10    0.43
  -1   0 -19    0.13    0.35
   1   0  19    0.13    0.38
   1   0  19   -0.36    0.42
   1   0  19    0.17    0.32
  -1   1 -19   -0.46    0.45
   1  -1  19    0.27    0.42
   1  -1  19    0.22    0.44
   1  -1  19    0.05    0.38
  -1   2 -19   11.16    0.91
   1  -2  19   11.70    0.88
   1  -2  19    9.86    0.88
   1  -2  19    9.36    0.87
  -1   3 -19   18.47    1.06
  -1   3 -19   16.69    1.20
   1  -3  19   18.06    1.19
   1  -3  19   18.90    1.24
  -1   4 -19   -0.59    0.53
   1  -4  19   -1.13    0.64
   1  -4  19   -0.26    0.50
  -1   5 -19    0.39    0.56
   1  -5  19    0.32    0.61
   1  -6  19   -0.76    0.87
  -2  -5 -19   -0.47    0.79
  -2  -5 -19    0.19    0.56
  -2  -4 -19    0.32    0.49
   2   4  19   -0.22    0.30
  -2  -3 -19   -0.35    0.45
  -2  -3 -19   -0.18    0.29
   2   3  19    0.20    0.24
  -2  -2 -19    5.63    0.88
  -2  -2 -19    4.06    0.47
  -2  -2 -19    4.08    0.55
   2   2  19    4.58    0.48
  -2  -1 -19    0.98    0.64
  -2  -1 -19    1.74    0.42
   2   1  19    0.77    0.32
  -2   0 -19    0.14    0.40
  -2   0 -19    0.65    0.55
   2   0  19   -0.09    0.36
   2   0  19    0.82    0.40
   2   0  19    0.45    0.38
  -2   1 -19    2.03    0.54
   2  -1  19    0.79    0.46
   2  -1  19    1.62    0.46
  -2   2 -19    4.52    0.75
   2  -2  19    4.74    0.62
   2  -2  19    4.82    0.72
   2  -2  19    3.90    0.61
  -2   3 -19    0.59    0.53
   2  -3  19    0.18    0.54
   2  -3  19    0.39    0.47
  -2   4 -19   -0.50    0.60
   2  -4  19   -0.05    0.63
   2  -4  19   -0.91    0.55
   2  -5  19    0.41    0.59
   2  -5  19    0.11    0.80
  -3  -5 -19    2.56    0.75
  -3  -5 -19    1.02    0.66
  -3  -4 -19   -0.51    0.49
   3   4  19   -0.86    0.44
  -3  -3 -19    2.95    0.52
  -3  -3 -19    2.71    0.52
   3   3  19    1.94    0.43
   3   2  19    1.03    0.41
  -3  -1 -19    6.89    0.74
  -3  -1 -19    7.12    0.90
   3   1  19    5.87    0.65
  -3   0 -19   -0.42    0.49
  -3   0 -19   -0.53    0.51
   3   0  19    0.28    0.40
  -3   1 -19    6.21    0.81
   3  -1  19    6.12    0.73
   3  -1  19    6.14    0.71
   3  -1  19    6.56    0.59
  -3   2 -19   -0.83    0.75
   3  -2  19    1.82    0.52
   3  -2  19    1.90    0.63
   3  -2  19    1.15    0.48
   3  -3  19    3.61    0.64
   3  -3  19    1.62    0.68
   3  -4  19    0.44    0.53
   3  -4  19   -0.54    0.55
   3  -5  19    2.75    0.73
   3  -5  19    0.02    0.86
   4   4  19    0.63    0.53
   4   3  19    1.96    0.55
  -4  -2 -19    0.49    0.58
   4   2  19   -0.39    0.44
  -4  -1 -19    0.44    0.55
  -4  -1 -19    0.91    0.70
   4   1  19    0.12    0.45
  -4   0 -19   -0.63    0.61
  -4   0 -19    0.73    0.66
   4   0  19   -0.07    0.51
   4  -1  19    0.29    0.57
   4  -2  19   -0.77    0.49
   4  -2  19   -0.05    0.63
   4  -2  19    0.73    0.44
   4  -3  19    0.62    0.73
   4  -3  19    0.90    0.54
   4  -4  19    0.66    0.78
  -5  -3 -19   -0.39    0.85
   5   3  19    0.93    0.66
  -5  -2 -19    0.56    0.79
   5   2  19    1.24    0.65
  -5  -1 -19    5.86    1.03
   5   1  19    5.01    0.87
  -5   0 -19   -1.81    0.85
   5   0  19    0.04    0.62
  -5   1 -19    4.96    1.02
   5  -1  19    6.56    0.97
  -5   2 -19    2.09    0.90
   5  -2  19    0.50    0.75
  -5   3 -19   -1.20    0.93
   5  -3  19    1.25    0.90
  -7   2  20    0.60    0.61
  -7   1  20    5.74    0.87
   7   0 -20    1.39    0.66
  -7   0  20    0.24    0.68
   7   1 -20    6.63    0.92
  -7  -1  20    4.63    0.91
   7   2 -20    0.19    0.76
  -7  -2  20    0.39    0.72
  -6   2  20    0.88    0.57
  -6   1  20    1.65    0.60
  -6   1  20    1.79    0.59
   6   0 -20   13.86    1.00
  -6   0  20   12.58    1.11
  -6   0  20   11.96    1.01
   6   1 -20    1.07    0.59
  -6  -1  20    0.82    0.55
   6   2 -20    0.52    0.58
  -6  -2  20    0.92    0.69
   6   3 -20    0.69    0.72
   5  -4 -20   -0.35    0.76
   5  -4 -20    0.76    0.65
   5  -3 -20   -0.22    0.58
   5  -3 -20    0.59    0.51
   5  -2 -20    1.03    0.45
   5  -2 -20    1.85    0.34
  -5   2  20    1.61    0.37
  -5   2  20    1.85    0.56
   5  -1 -20    8.40    0.67
   5  -1 -20    7.92    0.57
  -5   1  20    7.90    0.66
  -5   1  20    5.67    0.75
   5   0 -20    2.05    0.48
  -5   0  20    2.00    0.56
   5   1 -20    8.06    0.80
  -5  -1  20    8.19    0.86
  -5  -1  20    7.66    0.89
   5   2 -20    0.76    0.60
  -5  -3  20    1.30    0.67
  -5  -4  20    0.29    0.73
   4  -5 -20    1.19    0.81
   4  -5 -20    0.71    0.72
   4  -4 -20    1.79    0.65
   4  -4 -20    1.24    0.76
   4  -3 -20    5.79    0.77
   4  -3 -20    6.64    0.75
   4  -2 -20   -0.27    0.39
  -4   2  20    0.03    0.41
  -4   2  20    0.08    0.20
   4  -1 -20   11.60    0.68
  -4   1  20   11.73    0.99
  -4   1  20   12.18    0.68
  -4   1  20   12.98    0.70
  -4   0  20   12.50    1.17
  -4   0  20   13.85    0.82
  -4   0  20   16.84    0.89
  -4   0  20   15.14    1.08
  -4  -1  20   11.69    0.89
  -4  -1  20   12.44    0.88
  -4  -1  20   12.74    1.05
  -4  -2  20    1.82    0.64
  -4  -2  20    1.23    0.51
  -4  -2  20    0.99    0.64
  -4  -3  20    5.73    0.79
  -4  -4  20    1.43    0.70
  -4  -5  20    1.39    0.85
   3  -5 -20    3.06    0.81
   3  -5 -20    4.17    0.82
   3  -4 -20   -0.51    0.53
   3  -4 -20    1.77    0.68
   3  -3 -20    0.00    0.51
   3  -3 -20    0.76    0.70
   3  -2 -20    1.97    0.44
   3  -2 -20    2.25    0.51
  -3   2  20    2.05    0.56
   3  -1 -20   12.26    0.71
  -3   1  20   12.48    0.59
  -3   1  20   12.53    0.61
  -3   1  20   12.96    1.07
  -3   1  20   13.84    1.05
   3   0 -20    0.64    0.22
  -3   0  20    1.47    0.39
  -3   0  20    1.26    0.50
  -3   0  20    1.10    0.31
  -3   0  20    1.95    0.50
  -3  -1  20   10.58    0.97
  -3  -1  20   12.08    1.04
  -3  -1  20   11.68    0.82
  -3  -1  20   11.92    0.81
  -3  -2  20    2.16    0.76
  -3  -2  20    3.23    0.58
  -3  -2  20    1.94    0.62
  -3  -2  20    2.29    0.60
  -3  -3  20    0.76    0.54
  -3  -3  20    0.41    0.69
  -3  -4  20   -0.12    0.58
  -3  -5  20    2.63    0.89
   2  -6 -20   -0.08    0.74
   2  -6 -20   -0.90    0.94
   2  -5 -20    1.02    0.69
   2  -5 -20    2.14    0.79
   2  -4 -20    0.43    0.53
   2  -4 -20    0.13    0.50
   2  -3 -20   10.41    1.07
   2  -3 -20    8.64    0.92
   2  -3 -20   10.19    0.86
   2  -2 -20    0.47    0.37
   2  -2 -20   -0.30    0.33
   2  -2 -20    0.19    0.41
  -2   2  20   -0.18    0.46
   2  -1 -20    0.25    0.30
  -2   1  20    0.59    0.47
  -2   1  20    0.29    0.18
  -2   1  20    0.55    0.51
  -2   1  20    0.32    0.20
   2   0 -20   86.31    2.21
  -2   0  20   85.83    2.76
  -2   0  20   83.79    2.84
  -2   0  20   81.68    2.23
  -2   0  20   87.61    2.25
   2   1 -20    0.05    0.17
  -2  -1  20   -0.20    0.36
  -2  -1  20    0.30    0.38
  -2  -1  20    0.15    0.34
  -2  -1  20   -0.61    0.55
  -2  -2  20    0.47    0.52
  -2  -2  20    0.03    0.36
  -2  -2  20    0.02    0.43
  -2  -2  20    1.50    0.63
  -2  -3  20   10.37    0.90
  -2  -3  20   10.26    1.00
  -2  -4  20   -0.67    0.59
  -2  -5  20    1.77    0.79
  -2  -6  20    1.45    0.81
   1  -6 -20    5.70    1.10
   1  -6 -20    4.15    0.94
   1  -5 -20    1.79    0.71
   1  -5 -20    3.38    0.87
   1  -4 -20    3.08    0.70
   1  -4 -20    2.89    0.69
   1  -3 -20    5.04    0.94
   1  -3 -20    4.61    0.75
   1  -3 -20    5.83    0.74
   1  -2 -20    0.45    0.55
   1  -2 -20   -0.09    0.44
   1  -2 -20    0.04    0.37
  -1   2  20    0.22    0.45
   1  -1 -20    5.82    0.60
   1  -1 -20    7.87    0.80
  -1   1  20    7.05    0.79
  -1   1  20    9.51    0.85
  -1   1  20    7.63    0.42
  -1   1  20    7.04    0.40
  -1   0  20   -0.24    0.28
  -1   0  20   -0.18    0.33
  -1   0  20    0.30    0.41
  -1   0  20    0.73    0.32
  -1  -1  20    7.12    0.63
  -1  -1  20    8.18    0.85
  -1  -1  20    6.72    0.64
  -1  -1  20    7.09    0.79
   1   2 -20    0.42    0.27
  -1  -2  20   -0.90    0.57
  -1  -2  20   -0.89    0.45
  -1  -2  20   -0.32    0.40
   1   3 -20    5.01    0.42
  -1  -3  20    3.87    0.74
  -1  -3  20    5.14    0.77
  -1  -3  20    4.82    0.73
  -1  -4  20    2.06    0.63
  -1  -5  20    0.87    0.74
  -1  -6  20    2.98    0.99
   0  -6 -20   -0.02    0.77
   0  -6 -20    0.46    0.75
   0  -5 -20    0.07    0.73
   0  -5 -20   -1.40    0.71
   0  -4 -20    1.50    0.61
   0  -3 -20    2.91    0.62
   0  -3 -20    2.72    0.60
   0  -2 -20    4.98    0.64
   0  -2 -20    4.57    0.81
   0  -1 -20    2.50    0.66
   0   1  20    2.81    0.31
   0   1  20    3.11    0.62
   0   1  20    2.90    0.33
   0   0 -20    2.49    0.40
   0   0  20    2.71    0.62
   0   0  20    2.29    0.39
   0   0  20    2.59    0.55
   0   0  20    2.72    0.41
   0   1 -20    3.39    0.53
   0  -1  20    2.63    0.48
   0  -1  20    2.99    0.50
   0  -1  20    2.68    0.61
   0  -1  20    3.22    0.62
   0   2 -20    4.61    0.53
   0  -2  20    5.62    0.67
   0  -2  20    4.65    0.72
   0  -2  20    5.22    0.73
   0  -2  20    4.20    0.67
   0   3 -20    2.40    0.43
   0  -3  20    1.95    0.71
   0  -3  20    1.35    0.49
   0  -3  20    2.30    0.62
   0   4 -20    1.96    0.46
   0  -4  20    1.52    0.68
   0  -4  20    2.77    0.70
   0  -5  20   -0.54    0.77
   0  -6  20   -0.21    0.91
  -1  -5 -20   -0.89    0.70
  -1  -5 -20    0.76    0.79
  -1  -4 -20    0.03    0.61
  -1  -4 -20    1.63    0.59
  -1  -3 -20    1.81    0.54
  -1  -2 -20    1.02    0.68
  -1  -2 -20    0.06    0.36
  -1  -2 -20    0.41    0.28
  -1  -1 -20    4.95    0.49
  -1  -1 -20    5.20    0.81
   1   1  20    3.59    0.66
   1   1  20    4.03    0.44
  -1   0 -20   12.92    0.81
   1   0  20   13.24    0.91
   1   0  20   11.68    0.93
   1   0  20   13.04    0.83
  -1   1 -20    4.19    0.61
   1  -1  20    4.51    0.69
   1  -1  20    4.37    0.63
   1  -1  20    4.33    0.59
  -1   2 -20    0.24    0.52
   1  -2  20    0.80    0.53
   1  -2  20   -0.66    0.51
   1  -2  20   -0.26    0.51
  -1   3 -20    0.82    0.49
   1  -3  20    0.01    0.56
   1  -3  20    1.59    0.57
  -1   4 -20    0.69    0.53
   1  -4  20    0.74    0.54
   1  -4  20   -0.11    0.53
   1  -5  20    0.17    0.75
   1  -5  20    0.56    0.59
  -2  -5 -20    0.90    0.67
  -2  -5 -20    1.34    0.86
  -2  -4 -20   -0.05    0.48
  -2  -3 -20    0.34    0.45
   2   3  20    0.20    0.27
  -2  -2 -20    0.14    0.35
   2   2  20    0.02    0.30
  -2  -1 -20   -0.24    0.37
  -2  -1 -20   -0.08    0.63
   2   1  20    0.58    0.33
   2   0  20    0.25    0.47
   2   0  20    0.25    0.38
   2   0  20    0.52    0.43
  -2   1 -20    0.84    0.52
   2  -1  20    0.44    0.42
   2  -1  20    0.86    0.45
   2  -1  20   -0.12    0.35
  -2   2 -20   -0.43    0.61
   2  -2  20   -0.23    0.45
   2  -2  20    0.69    0.48
   2  -2  20    1.58    0.56
  -2   3 -20    0.01    0.54
   2  -3  20    0.57    0.56
   2  -3  20   -0.27    0.57
  -2   4 -20   -0.04    0.60
   2  -4  20    0.03    0.56
   2  -4  20    0.92    0.72
   2  -5  20    1.89    0.90
   2  -5  20    2.37    0.74
  -3  -4 -20    0.30    0.55
  -3  -3 -20   -0.03    0.41
   3   3  20    0.92    0.39
  -3  -2 -20    0.13    0.43
   3   2  20   -0.32    0.37
  -3  -1 -20    2.52    0.57
  -3  -1 -20    3.62    0.78
   3   1  20    3.81    0.58
  -3   0 -20    2.92    0.64
  -3   0 -20    2.66    0.66
   3   0  20    4.07    0.63
  -3   1 -20    3.72    0.75
   3  -1  20    3.41    0.65
   3  -1  20    3.73    0.55
   3  -1  20    4.13    0.70
   3  -2  20    0.42    0.50
   3  -2  20    0.21    0.44
   3  -2  20   -0.19    0.52
   3  -3  20   -1.94    0.76
   3  -3  20    0.73    0.48
   3  -4  20   -1.64    0.64
   3  -4  20    1.45    0.85
  -4  -4 -20    0.79    0.79
   4   3  20    0.88    0.51
  -4  -2 -20    1.61    0.61
   4   2  20    3.04    0.60
  -4  -1 -20   -0.45    0.59
   4   1  20   -0.37    0.48
  -4   0 -20   -0.75    0.67
   4   0  20    0.28    0.55
   4  -1  20   -0.05    0.54
   4  -2  20    0.96    0.68
   4  -2  20    2.63    0.60
   4  -3  20   -1.15    0.81
   4  -3  20   -0.02    0.51
   4  -4  20    0.06    0.86
  -5  -2 -20    1.76    0.90
   5   2  20    0.96    0.69
  -5  -1 -20    2.97    0.76
   5   1  20    2.61    0.81
  -5   0 -20    1.05    0.88
   5   0  20    1.28    0.65
  -5   1 -20    3.48    0.96
   5  -1  20    2.86    0.83
  -5   2 -20    0.67    0.78
   5  -2  20    0.80    0.81
  -7   1  21    0.10    0.61
   7   0 -21    0.69    0.63
  -7   0  21   -0.17    0.75
   7   1 -21   -0.33    0.71
  -7  -1  21   -0.73    0.79
  -6   2  21    1.06    0.57
   6  -1 -21    2.60    0.59
  -6   1  21    2.22    0.64
   6   0 -21   -0.39    0.51
  -6   0  21   -0.45    0.60
  -6   0  21   -0.01    0.61
   6   1 -21    3.73    0.72
  -6  -1  21    2.87    0.72
  -6  -1  21    3.20    0.97
   6   2 -21   -0.25    0.63
  -6  -2  21   -1.09    0.73
   6   3 -21   -1.32    0.76
   5  -4 -21    0.04    0.77
   5  -4 -21    1.21    0.73
   5  -3 -21   -1.92    0.74
   5  -3 -21   -0.29    0.48
   5  -2 -21    0.16    0.39
  -5   2  21    0.73    0.54
   5  -1 -21    1.56    0.35
   5  -1 -21    1.28    0.38
  -5   1  21    0.84    0.59
  -5   1  21    0.91    0.41
   5   0 -21    0.68    0.44
  -5   0  21    0.05    0.56
  -5   0  21    0.47    0.48
   5   1 -21   -0.15    0.48
  -5  -1  21    0.97    0.56
  -5  -1  21    0.00    0.54
  -5  -2  21    1.55    0.83
  -5  -2  21    0.17    0.61
  -5  -2  21    0.99    0.58
  -5  -3  21    0.46    0.58
  -5  -4  21    0.03    0.67
   4  -5 -21    2.03    0.85
   4  -5 -21    0.48    0.80
   4  -4 -21   -0.68    0.77
   4  -4 -21   -0.01    0.55
   4  -3 -21   -0.55    0.47
   4  -3 -21    0.30    0.47
   4  -2 -21    0.36    0.43
  -4   2  21    0.20    0.46
   4  -1 -21    0.16    0.33
  -4   1  21    0.63    0.44
  -4   1  21    0.97    0.33
  -4   0  21    1.10    0.56
  -4   0  21   -0.32    0.40
  -4   0  21    0.14    0.33
  -4  -1  21    1.55    0.62
  -4  -1  21    0.73    0.54
  -4  -1  21    0.10    0.39
  -4  -2  21    0.64    0.62
  -4  -2  21   -0.46    0.55
  -4  -2  21    0.33    0.49
  -4  -3  21    0.68    0.55
  -4  -4  21   -0.78    0.72
  -4  -5  21    0.61    0.85
   3  -5 -21   -0.15    0.71
   3  -5 -21    0.76    0.71
   3  -4 -21    0.14    0.53
   3  -4 -21    1.02    0.63
   3  -3 -21    1.02    0.58
   3  -3 -21    1.07    0.53
   3  -2 -21    3.52    0.62
   3  -2 -21    4.02    0.55
  -3   2  21    3.17    0.67
   3  -1 -21    3.06    0.45
  -3   1  21    3.41    0.65
  -3   1  21    2.07    0.32
  -3   1  21    2.16    0.30
   3   0 -21   -0.17    0.22
  -3   0  21    0.32    0.31
  -3   0  21   -0.18    0.64
  -3   0  21    0.55    0.37
  -3   0  21    0.11    0.41
  -3  -1  21    0.93    0.74
  -3  -1  21    1.44    0.57
  -3  -1  21    2.22    0.51
  -3  -1  21    2.20    0.47
  -3  -2  21    4.37    0.70
  -3  -2  21    4.64    0.78
  -3  -2  21    3.92    0.61
  -3  -3  21    0.69    0.53
  -3  -4  21    0.51    0.60
  -3  -5  21    0.66    0.82
   2  -5 -21    4.28    0.82
   2  -5 -21    4.60    0.94
   2  -4 -21    0.51    0.60
   2  -4 -21    0.90    0.58
   2  -3 -21    3.40    0.61
   2  -3 -21    2.45    0.63
   2  -2 -21    5.83    0.66
   2  -2 -21    5.99    0.74
   2  -2 -21    7.59    0.99
  -2   2  21    6.22    0.76
   2  -1 -21    1.21    0.38
  -2   1  21    1.40    0.24
  -2   1  21    0.82    0.56
  -2   1  21    1.24    0.23
  -2   1  21    1.21    0.53
   2   0 -21    0.12    0.26
  -2   0  21   -0.08    0.58
  -2   0  21   -0.55    0.31
  -2   0  21    0.04    0.51
  -2   0  21    0.36    0.34
  -2  -1  21    1.05    0.39
  -2  -1  21    1.02    0.53
  -2  -1  21    0.64    0.48
  -2  -1  21    1.20    0.44
  -2  -2  21    6.72    0.75
  -2  -2  21    7.51    0.90
  -2  -2  21    6.62    0.92
  -2  -2  21    6.15    0.71
  -2  -3  21    3.72    0.77
  -2  -3  21    1.97    0.69
  -2  -3  21    4.14    0.70
  -2  -4  21    0.32    0.64
  -2  -5  21    2.09    0.87
   1  -5 -21    1.96    0.72
   1  -4 -21    0.04    0.49
   1  -4 -21    0.56    0.59
   1  -3 -21    2.92    0.62
   1  -3 -21    3.54    0.64
   1  -2 -21    0.45    0.40
   1  -2 -21   -0.58    0.46
   1  -2 -21    1.11    0.69
  -1   2  21   -0.16    0.44
   1  -1 -21    0.12    0.33
  -1   1  21    0.47    0.43
  -1   1  21    0.28    0.50
  -1   1  21    0.43    0.21
  -1   1  21    0.22    0.21
  -1   0  21   -0.83    0.54
  -1   0  21    0.10    0.26
  -1   0  21    0.61    0.36
  -1  -1  21    0.53    0.37
  -1  -1  21   -0.01    0.46
  -1  -1  21    0.31    0.41
  -1  -1  21    0.45    0.52
   1   2 -21    0.09    0.24
  -1  -2  21    0.01    0.41
  -1  -2  21    0.03    0.49
  -1  -2  21   -0.23    0.59
  -1  -2  21   -0.11    0.50
   1   3 -21    3.35    0.38
  -1  -3  21    3.05    0.64
  -1  -3  21    3.85    0.76
  -1  -3  21    2.79    0.80
  -1  -4  21   -0.89    0.63
  -1  -4  21    0.17    0.45
  -1  -5  21    0.20    0.79
   0  -5 -21    5.69    0.92
   0  -5 -21    5.20    1.00
   0  -4 -21   -0.17    0.61
   0  -4 -21   -0.67    0.56
   0  -3 -21    0.80    0.47
   0  -3 -21    0.55    0.50
   0  -2 -21    5.38    0.91
   0  -2 -21    7.01    0.75
   0  -1 -21   -0.93    0.65
   0   1  21    0.25    0.22
   0   1  21    0.52    0.50
   0   1  21   -0.45    0.28
   0   0  21   -0.25    0.35
   0   0  21   -0.34    0.28
   0   0  21    0.15    0.35
   0   0  21   -0.42    0.48
   0  -1  21    0.14    0.50
   0  -1  21   -0.03    0.50
   0   2 -21    7.13    0.63
   0  -2  21    6.44    0.81
   0  -2  21    7.56    0.82
   0  -2  21    5.49    0.80
   0  -2  21    7.63    0.77
   0   3 -21    0.78    0.38
   0  -3  21    1.03    0.59
   0  -3  21    1.28    0.55
   0  -3  21   -0.01    0.69
   0  -4  21    0.89    0.64
   0  -4  21    2.45    0.72
   0  -5  21    2.88    0.90
   0  -5  21    4.26    0.89
  -1  -5 -21    2.39    0.72
  -1  -5 -21    3.56    0.96
  -1  -4 -21    0.43    0.56
  -1  -4 -21    1.04    0.69
  -1  -2 -21    4.00    0.39
   1   2  21    3.90    0.37
  -1  -1 -21    8.51    0.98
  -1  -1 -21    7.95    0.59
   1   1  21    7.83    0.56
   1   1  21    8.32    0.86
  -1   0 -21    0.15    0.43
   1   0  21    0.63    0.51
   1   0  21   -0.21    0.44
   1   0  21   -0.28    0.35
  -1   1 -21    6.88    0.72
   1  -1  21    7.89    0.74
   1  -1  21    7.32    0.77
   1  -1  21    6.98    0.82
  -1   2 -21    4.93    0.76
   1  -2  21    2.98    0.64
   1  -2  21    3.54    0.64
   1  -2  21    3.69    0.69
  -1   3 -21   -0.59    0.48
   1  -3  21    0.61    0.59
   1  -3  21    0.55    0.50
  -1   4 -21    1.10    0.55
   1  -4  21    0.84    0.69
   1  -4  21   -0.44    0.62
   1  -5  21    3.76    0.87
   1  -5  21    1.60    0.79
  -2  -5 -21    0.26    0.67
  -2  -5 -21    1.13    0.89
  -2  -4 -21    0.29    0.53
  -2  -3 -21    3.91    0.65
   2   3  21    3.98    0.44
  -2  -2 -21    4.26    0.51
   2   2  21    3.40    0.44
  -2  -1 -21    2.17    0.49
  -2  -1 -21    2.44    0.82
   2   1  21    2.66    0.45
  -2   0 -21    0.05    0.41
   2   0  21   -0.15    0.42
   2   0  21   -0.15    0.39
   2   0  21   -0.21    0.49
  -2   1 -21    2.53    0.65
   2  -1  21    2.95    0.59
   2  -1  21    3.07    0.59
   2  -1  21    4.23    0.67
  -2   2 -21    4.46    0.81
   2  -2  21    3.25    0.67
   2  -2  21    5.03    0.71
   2  -2  21    3.48    0.67
  -2   3 -21    4.12    0.74
   2  -3  21    2.44    0.64
   2  -3  21    2.38    0.67
  -2   4 -21    0.20    0.62
   2  -4  21   -0.31    0.61
   2  -4  21    0.61    0.62
   2  -5  21   -1.22    0.84
   2  -5  21   -1.23    0.74
  -3  -4 -21    0.95    0.58
  -3  -3 -21    2.82    0.57
   3   3  21    2.11    0.51
   3   2  21    2.12    0.50
  -3  -1 -21   -0.37    0.51
   3   1  21   -0.37    0.43
  -3   0 -21    0.44    0.53
   3   0  21    0.24    0.47
   3  -1  21    1.31    0.61
   3  -1  21    0.73    0.49
   3  -1  21   -0.40    0.52
   3  -2  21    2.18    0.53
   3  -2  21    1.79    0.70
   3  -3  21    2.47    0.64
   3  -3  21    2.86    0.68
   3  -3  21    3.16    0.82
   3  -4  21    1.11    0.70
   3  -4  21    1.20    0.72
   4   3  21    3.82    0.67
   4   2  21   -0.85    0.54
   4   1  21    1.32    0.60
   4   0  21    0.76    0.60
   4  -1  21    0.81    0.68
   4  -2  21   -0.82    0.55
   4  -3  21    2.53    0.81
  -5  -1 -21   -0.03    0.87
   5   1  21   -0.77    0.73
  -5   0 -21   -0.25    0.84
   5   0  21    0.12    0.70
  -5   1 -21   -0.20    0.87
   5  -1  21    0.04    0.79
  -6   2  22   -0.22    0.58
  -6   1  22    0.59    0.59
   6   0 -22    9.95    0.89
  -6   0  22    8.04    1.01
  -6   0  22   10.07    0.97
   6   1 -22    0.08    0.58
  -6  -1  22    1.81    0.70
   6   2 -22   -1.09    0.73
  -6  -2  22    0.18    0.71
   5  -4 -22    0.26    0.71
   5  -4 -22    2.18    0.93
   5  -3 -22    0.05    0.70
   5  -3 -22    0.37    0.50
   5  -2 -22    2.45    0.53
  -5   2  22    0.26    0.54
   5  -1 -22    8.64    0.64
  -5   1  22    7.86    0.93
  -5   1  22    7.99    0.68
  -5   1  22    8.49    0.64
   5   0 -22    0.71    0.42
  -5   0  22    0.67    0.62
  -5   0  22   -0.22    0.51
  -5   0  22   -0.17    0.40
  -5  -1  22    8.50    0.82
  -5  -1  22    7.47    0.88
  -5  -1  22    7.42    0.90
  -5  -2  22    0.54    0.71
  -5  -2  22    1.84    0.66
  -5  -3  22    0.49    0.70
  -5  -4  22    3.29    0.90
   4  -4 -22    0.89    0.62
   4  -4 -22   -0.40    0.78
   4  -3 -22    0.81    0.51
   4  -3 -22   -0.25    0.56
   4  -2 -22    0.52    0.41
  -4   2  22    0.41    0.44
   4  -1 -22    2.15    0.39
  -4   1  22    1.94    0.34
  -4   0  22   22.52    1.06
  -4   0  22   24.45    1.48
  -4   0  22   22.67    1.08
  -4  -1  22    3.32    0.71
  -4  -1  22    2.92    0.63
  -4  -1  22    1.92    0.50
  -4  -2  22    0.87    0.68
  -4  -2  22    0.25    0.50
  -4  -2  22    0.84    0.56
  -4  -3  22   -0.38    0.62
  -4  -3  22   -0.34    0.70
  -4  -4  22    0.97    0.66
   3  -5 -22    1.24    0.84
   3  -5 -22    3.11    0.94
   3  -4 -22    2.36    0.67
   3  -4 -22    1.42    0.70
   3  -3 -22    0.15    0.56
   3  -2 -22    0.33    0.44
  -3   2  22   -0.36    0.48
   3  -1 -22    4.45    0.51
  -3   1  22    4.97    0.40
  -3   1  22    4.15    0.39
  -3   1  22    4.51    0.74
   3   0 -22    1.20    0.24
  -3   0  22    0.43    0.52
  -3   0  22    0.75    0.36
  -3   0  22    0.54    0.40
  -3  -1  22    6.60    0.85
  -3  -1  22    4.93    0.59
  -3  -1  22    4.80    0.64
  -3  -2  22    0.42    0.57
  -3  -2  22   -0.29    0.47
  -3  -2  22    0.09    0.51
  -3  -3  22    0.99    0.61
  -3  -3  22    0.51    0.60
  -3  -4  22    2.02    0.75
   2  -5 -22   -0.31    0.67
   2  -4 -22   -0.13    0.49
   2  -4 -22    0.45    0.55
   2  -3 -22    0.79    0.54
   2  -3 -22    0.37    0.53
   2  -2 -22   -0.03    0.42
  -2   2  22   -0.05    0.47
   2  -1 -22    0.59    0.38
  -2   1  22    1.10    0.66
  -2   1  22    1.33    0.56
  -2   1  22    0.32    0.20
  -2   1  22    0.48    0.21
   2   0 -22    0.39    0.26
  -2   0  22    0.74    0.59
  -2   0  22   -0.35    0.50
  -2   0  22    0.49    0.35
  -2   0  22   -0.64    0.29
   2   1 -22    0.63    0.22
  -2  -1  22    1.65    0.43
  -2  -1  22    0.70    0.62
  -2  -1  22    0.43    0.44
  -2  -1  22    0.57    0.53
  -2  -2  22   -0.45    0.45
  -2  -2  22    1.40    0.60
  -2  -2  22   -0.67    0.56
  -2  -3  22   -0.26    0.52
  -2  -3  22    0.14    0.59
  -2  -4  22   -0.19    0.59
  -2  -5  22    0.60    0.83
   1  -5 -22   -0.27    0.74
   1  -4 -22    4.19    0.82
   1  -4 -22    3.86    0.78
   1  -3 -22    1.68    0.62
   1  -3 -22    1.33    0.57
   1  -2 -22    3.48    0.56
  -1   2  22    4.79    0.74
   1  -1 -22    4.40    0.56
  -1   1  22    4.09    0.63
  -1   1  22    4.52    0.35
  -1   1  22    4.39    0.73
  -1   1  22    4.11    0.36
  -1   0  22   -0.18    0.54
  -1   0  22    0.04    0.27
  -1   0  22    0.44    0.51
  -1   0  22   -0.51    0.37
  -1  -1  22    4.57    0.56
  -1  -1  22    3.88    0.62
  -1  -1  22    4.95    0.78
  -1  -1  22    3.65    0.56
   1   2 -22    4.54    0.42
  -1  -2  22    5.07    0.84
  -1  -2  22    3.89    0.69
  -1  -2  22    3.95    0.59
  -1  -2  22    4.06    0.73
  -1  -3  22    2.44    0.69
  -1  -3  22    0.68    0.70
  -1  -3  22    2.27    0.63
  -1  -4  22    3.60    0.85
  -1  -4  22    3.78    0.74
  -1  -5  22    1.44    0.86
   0  -5 -22    1.48    0.85
   0  -5 -22    2.62    0.80
   0  -4 -22   -0.03    0.65
   0  -4 -22   -0.44    0.63
   0  -3 -22    0.48    0.53
   0  -3 -22    0.76    0.55
   0   1  22    6.61    0.47
   0   1  22    5.68    0.44
   0   1  22    6.04    0.74
   0   0  22    8.92    0.65
   0   0  22    7.53    0.61
   0   0  22    7.63    0.83
   0   0  22    9.33    0.94
   0  -1  22    7.23    0.87
   0  -1  22    8.43    0.86
   0  -1  22    6.40    0.70
   0  -1  22    6.33    0.67
   0   2 -22    2.56    0.49
   0  -2  22    1.56    0.66
   0  -2  22    2.84    0.57
   0  -2  22    2.37    0.66
   0  -2  22    2.71    0.67
   0   3 -22    0.15    0.38
   0  -3  22   -0.96    0.58
   0  -3  22    0.94    0.58
   0  -3  22    0.57    0.81
   0  -4  22   -0.28    0.67
   0  -4  22   -0.21    0.66
   0  -5  22    1.59    0.67
   0  -5  22    1.57    0.80
  -1  -5 -22    1.75    0.77
  -1  -5 -22    1.17    0.69
  -1  -4 -22    0.90    0.59
  -1  -3 -22    0.14    0.53
  -1  -2 -22    0.03    0.26
   1   2  22   -0.02    0.20
  -1  -1 -22    0.35    0.33
   1   1  22    0.53    0.32
   1   1  22   -0.86    0.55
  -1   0 -22   10.36    0.75
   1   0  22   10.21    0.76
   1   0  22    9.53    0.89
   1   0  22   10.96    0.91
  -1   1 -22   -0.32    0.47
   1  -1  22   -0.03    0.45
   1  -1  22    0.84    0.53
   1  -1  22    0.19    0.41
  -1   2 -22   -0.13    0.62
   1  -2  22   -0.31    0.56
   1  -2  22   -0.16    0.45
   1  -2  22    0.36    0.53
  -1   3 -22   -0.47    0.50
   1  -3  22   -0.09    0.53
   1  -3  22    0.12    0.60
   1  -4  22   -0.17    0.62
   1  -5  22    2.00    0.80
   1  -5  22    0.22    0.85
  -2  -4 -22    1.42    0.64
  -2  -3 -22    0.90    0.51
   2   2  22    1.89    0.39
  -2  -1 -22    1.25    0.44
   2   1  22    1.49    0.43
  -2   0 -22   11.16    0.90
   2   0  22   11.74    1.04
   2   0  22   11.21    0.88
  -2   1 -22    0.68    0.56
   2  -1  22    0.92    0.55
   2  -1  22    1.73    0.58
   2  -1  22    2.47    0.63
   2  -2  22    1.43    0.63
   2  -2  22    0.95    0.58
   2  -2  22    1.17    0.59
  -2   3 -22    0.04    0.55
   2  -3  22   -0.38    0.61
   2  -3  22   -0.85    0.63
   2  -3  22    0.15    0.65
   2  -4  22    2.14    0.86
   2  -4  22    0.72    0.68
   3   2  22    0.52    0.43
  -3  -1 -22    3.09    0.64
   3   1  22    2.91    0.57
  -3   0 -22    0.27    0.58
   3   0  22    2.34    0.63
   3  -1  22    2.29    0.68
   3  -1  22    2.22    0.58
   3  -1  22    3.42    0.74
   3  -2  22    0.64    0.61
   3  -2  22    0.61    0.51
   3  -2  22    0.89    0.59
   3  -3  22    2.13    0.82
   3  -3  22    4.13    0.80
   3  -4  22    1.30    0.89
   3  -4  22    1.21    0.72
   4   2  22    0.76    0.56
   4   1  22    0.84    0.63
   4   0  22    0.02    0.58
   4  -2  22   -0.26    0.61
  -6   2  23   -0.13    0.67
  -6   1  23    1.61    0.68
  -6   0  23   -0.17    0.67
   6   1 -23   -0.52    0.62
  -6  -1  23    1.43    0.73
  -6  -2  23    0.23    0.71
  -6  -2  23   -0.92    0.86
  -5   2  23   -0.01    0.48
  -5   1  23    3.32    0.76
  -5   1  23    3.70    0.54
  -5   0  23    0.02    0.45
  -5   0  23    0.06    0.54
  -5   0  23   -0.56    0.55
  -5  -1  23    2.01    0.67
  -5  -1  23    2.28    0.61
  -5  -1  23    3.54    0.74
  -5  -2  23   -0.34    1.25
  -5  -2  23    0.27    0.74
  -5  -3  23    0.20    0.65
  -5  -3  23   -1.10    0.80
   4  -4 -23    1.39    0.66
   4  -4 -23    2.17    0.89
   4  -3 -23    4.22    0.69
   4  -3 -23    5.09    0.89
   4  -2 -23    0.79    0.44
   4  -1 -23    1.69    0.37
  -4   1  23    2.04    0.39
  -4   1  23    1.71    0.37
  -4   1  23    1.48    0.61
  -4   0  23   -0.33    0.44
  -4   0  23   -0.25    0.57
  -4   0  23   -0.38    0.42
  -4  -1  23    2.05    0.59
  -4  -1  23    1.42    0.65
  -4  -1  23    1.07    0.59
  -4  -2  23   -0.35    0.60
  -4  -2  23    1.21    0.71
  -4  -2  23    0.93    0.57
  -4  -3  23    4.11    0.96
  -4  -3  23    3.59    0.75
  -4  -4  23    0.69    0.72
   3  -4 -23    0.78    0.74
   3  -4 -23    0.72    0.65
   3  -3 -23    0.48    0.53
   3  -3 -23    2.53    0.77
   3  -2 -23    1.00    0.48
  -3   2  23    0.70    0.51
   3  -1 -23    9.49    0.67
  -3   1  23   10.36    0.54
  -3   1  23   11.06    0.56
  -3   1  23    9.96    1.01
  -3   0  23    0.40    0.54
  -3   0  23    0.61    0.41
  -3   0  23    0.27    0.32
  -3  -1  23    9.72    0.83
  -3  -1  23   10.69    1.07
  -3  -1  23    9.25    0.77
  -3  -2  23    0.38    0.56
  -3  -2  23    1.40    0.54
  -3  -2  23    1.42    0.66
  -3  -3  23    0.27    0.61
  -3  -3  23    1.10    0.69
  -3  -4  23   -0.56    0.71
   2  -5 -23   -0.68    0.75
   2  -5 -23    0.86    0.83
   2  -4 -23   -0.42    0.55
   2  -4 -23   -0.43    0.65
   2  -3 -23    2.90    0.69
   2  -3 -23    3.26    0.66
   2  -2 -23    0.44    0.48
  -2   2  23    0.23    0.53
   2  -1 -23   -0.18    0.34
  -2   1  23    0.14    0.19
  -2   1  23    0.25    0.21
  -2   1  23    0.35    0.51
   2   0 -23    0.44    0.31
  -2   0  23    0.33    0.33
  -2   0  23    0.48    0.53
   2   1 -23   -0.09    0.22
  -2  -1  23    0.15    0.40
  -2  -1  23    0.14    0.45
  -2  -1  23   -0.09    0.50
  -2  -2  23   -0.55    0.48
  -2  -2  23   -0.34    0.57
  -2  -2  23    0.06    0.57
  -2  -3  23    0.92    0.60
  -2  -3  23    1.98    0.66
  -2  -4  23   -0.18    0.70
  -2  -4  23    0.15    0.66
  -2  -5  23    0.80    0.86
   1  -5 -23   -0.44    0.66
   1  -5 -23   -0.34    0.78
   1  -4 -23    2.07    0.75
   1  -4 -23    1.86    0.73
   1  -3 -23    0.47    0.57
   1  -3 -23    0.27    0.54
   1  -2 -23    1.22    0.51
  -1   2  23    2.00    0.65
   1  -1 -23    1.56    0.46
  -1   1  23    1.25    0.28
  -1   1  23    0.97    0.24
  -1   1  23    1.32    0.60
  -1   0  23    0.96    0.55
  -1   0  23   -0.28    0.35
  -1   0  23   -0.66    0.53
  -1   0  23   -0.58    0.35
  -1  -1  23    0.85    0.59
  -1  -1  23    1.95    0.48
  -1  -1  23    2.20    0.65
  -1  -1  23    1.60    0.52
   1   2 -23    1.44    0.34
  -1  -2  23    0.42    0.61
  -1  -2  23    1.53    0.55
  -1  -2  23    1.59    0.61
  -1  -3  23   -0.25    0.56
  -1  -3  23    0.72    0.52
  -1  -4  23    0.58    0.69
  -1  -4  23    1.50    0.72
  -1  -5  23   -0.26    0.81
  -1  -5  23   -1.37    0.87
   0  -5 -23    0.08    0.71
   0  -5 -23    0.89    0.80
   0  -4 -23    0.25    0.62
   0  -4 -23    1.22    0.71
   0  -3 -23    3.16    0.65
   0  -3 -23    3.90    0.73
   0   1  23    2.42    0.67
   0   1  23    1.97    0.33
   0   1  23    3.14    0.41
   0   0  23    0.08    0.55
   0   0  23   -0.05    0.40
   0   0  23   -0.12    0.36
   0   0  23    1.05    0.58
   0  -1  23    2.72    0.70
   0  -1  23    2.40    0.53
   0  -1  23    2.65    0.58
   0  -1  23    2.15    0.64
   0   2 -23    3.91    0.54
   0  -2  23    4.68    0.81
   0  -2  23    4.91    0.81
   0  -2  23    5.06    0.79
   0  -2  23    3.97    0.63
   0  -3  23    2.38    0.70
   0  -3  23    2.40    0.74
   0  -4  23    0.53    0.70
   0  -5  23    0.40    0.80
   0  -5  23    0.22    0.67
  -1  -4 -23    1.37    0.77
  -1  -4 -23    0.41    0.64
  -1  -3 -23    0.85    0.56
   1   2  23   -0.16    0.23
  -1  -1 -23    0.13    0.34
   1   1  23    1.51    0.64
  -1   0 -23    0.29    0.46
   1   0  23   -0.15    0.54
   1   0  23    1.27    0.60
   1   0  23    0.23    0.39
   1  -1  23    1.08    0.60
   1  -1  23    0.16    0.55
   1  -1  23    0.56    0.47
  -1   2 -23    0.93    0.67
   1  -2  23   -0.12    0.55
   1  -2  23   -0.44    0.63
   1  -2  23   -0.32    0.51
  -1   3 -23    0.63    0.52
   1  -3  23   -0.40    0.65
   1  -3  23   -0.08    0.62
   1  -4  23   -0.17    0.63
   1  -4  23    0.14    0.72
  -2  -4 -23    0.13    0.64
  -2  -3 -23   -0.42    0.54
   2   2  23    2.45    0.45
  -2  -1 -23   -0.14    0.43
   2   1  23    0.43    0.38
  -2   0 -23    0.10    0.52
   2   0  23   -0.02    0.44
   2   0  23    0.53    0.60
   2  -1  23    0.25    0.55
   2  -1  23   -0.55    0.51
   2  -1  23   -0.41    0.58
   2  -2  23    1.99    0.65
   2  -2  23    2.45    0.72
   2  -3  23    0.67    0.68
   2  -3  23    0.83    0.73
   2  -3  23    1.59    0.74
   2  -4  23   -0.56    0.80
   3   2  23    4.90    0.63
   3   1  23   -0.89    0.48
  -3   0 -23   -1.00    0.57
   3   0  23    0.53    0.55
   3  -1  23    1.75    0.66
   3  -1  23    0.20    0.57
   3  -1  23   -0.54    0.63
   3  -2  23    5.03    0.93
   3  -2  23    3.82    0.79
   3  -3  23    1.44    0.84
   3  -3  23    1.85    0.75
   4   2  23    3.70    0.73
   4   1  23   -0.98    0.70
   4   0  23    0.40    0.68
   4  -1  23    0.67    0.79
   4  -2  23    3.41    0.95
  -6   1  24    3.26    0.89
  -6   0  24    2.41    0.78
  -6  -1  24    3.73    0.81
  -6  -1  24    3.15    0.88
  -5   2  24    1.39    0.69
  -5   1  24    1.37    0.70
  -5   0  24    0.23    0.45
  -5   0  24    1.01    0.64
  -5  -1  24    1.60    0.65
  -5  -1  24    0.08    0.54
  -5  -1  24    1.11    0.70
  -5  -2  24    2.72    0.75
  -5  -2  24    2.66    0.84
  -5  -3  24    2.62    0.83
  -5  -3  24    0.09    0.81
   4  -4 -24    0.59    0.66
   4  -3 -24    6.84    1.04
   4  -3 -24    7.29    0.86
   4  -2 -24    2.43    0.55
  -4   2  24    1.55    0.67
  -4   1  24    2.11    0.69
  -4   1  24    2.11    0.39
  -4   0  24    6.84    0.70
  -4   0  24    5.72    0.92
  -4   0  24    5.26    0.58
  -4  -1  24    1.23    0.67
  -4  -1  24    1.54    0.63
  -4  -2  24    1.99    0.77
  -4  -2  24    2.43    1.29
  -4  -3  24    7.25    0.97
  -4  -3  24    6.81    1.09
  -4  -4  24    1.17    0.81
   3  -4 -24    1.56    0.75
   3  -4 -24    0.96    0.78
   3  -3 -24    1.57    0.60
   3  -3 -24    1.01    0.71
   3  -2 -24    0.81    0.48
  -3   2  24    0.75    0.60
   3  -1 -24    6.08    0.56
  -3   1  24    6.82    0.91
  -3   1  24    5.60    0.42
  -3   1  24    6.46    0.44
   3   0 -24    1.28    0.31
  -3   0  24    1.61    0.42
  -3   0  24    0.91    0.59
  -3   0  24    1.44    0.42
  -3  -1  24    6.27    0.68
  -3  -1  24    6.40    0.73
  -3  -1  24    5.84    0.90
  -3  -2  24    1.25    0.61
  -3  -2  24    0.94    0.67
  -3  -2  24    1.11    0.56
  -3  -3  24    2.68    0.75
  -3  -3  24    0.39    0.71
  -3  -4  24    0.62    0.80
  -3  -4  24   -0.03    0.69
   2  -4 -24    0.88    0.63
   2  -4 -24   -0.05    0.66
   2  -3 -24    4.57    0.71
   2  -3 -24    5.85    0.80
   2  -2 -24    2.37    0.57
  -2   2  24    1.02    0.61
   2  -1 -24    2.04    0.44
  -2   1  24    1.52    0.62
  -2   1  24    2.12    0.28
  -2   1  24    1.98    0.28
   2   0 -24   19.05    0.92
  -2   0  24   18.51    1.30
  -2   0  24   19.94    0.94
  -2   0  24   19.80    0.93
   2   1 -24    2.18    0.31
  -2  -1  24    1.72    0.51
  -2  -1  24    1.90    0.57
  -2  -1  24    2.29    0.69
  -2  -2  24    2.51    0.73
  -2  -2  24    2.09    0.66
  -2  -2  24    2.50    0.60
  -2  -3  24    4.42    0.92
  -2  -3  24    7.08    0.90
  -2  -4  24    0.98    0.80
  -2  -4  24    0.66    0.73
   1  -4 -24    0.58    0.66
   1  -4 -24    0.84    0.69
   1  -3 -24   21.09    1.34
   1  -3 -24   17.91    1.38
   1  -2 -24    7.93    0.82
  -1   2  24    7.04    0.91
   1  -1 -24    0.50    0.42
  -1   1  24    0.24    0.22
  -1   1  24    0.46    0.54
  -1   1  24    0.08    0.23
  -1   0  24    2.53    0.67
  -1   0  24    2.84    0.45
  -1   0  24    2.21    0.45
  -1  -1  24   -0.05    0.54
  -1  -1  24    0.87    0.51
  -1  -1  24   -0.11    0.40
  -1  -2  24    6.44    0.84
  -1  -2  24    6.76    0.79
  -1  -2  24    7.63    0.88
  -1  -3  24   20.95    1.37
  -1  -3  24   20.15    1.49
  -1  -4  24    0.14    0.68
  -1  -4  24    2.57    0.86
   0  -4 -24    0.78    0.71
   0  -4 -24    0.41    0.64
   0  -3 -24    3.29    0.75
   0  -3 -24    2.79    0.72
   0   1  24    0.00    0.23
   0   1  24   -0.57    0.54
   0   0  24    1.83    0.64
   0   0  24    2.50    0.45
   0   0  24    2.62    0.66
   0  -1  24    0.96    0.70
   0  -1  24    1.06    0.47
   0  -1  24    0.00    0.50
   0  -1  24    0.81    0.55
   0   2 -24    2.44    0.51
   0  -2  24    2.40    0.62
   0  -2  24    2.07    0.74
   0  -2  24    1.13    0.66
   0  -3  24    2.83    0.74
   0  -3  24    4.32    0.81
   0  -4  24   -0.33    0.74
   0  -4  24    0.42    0.68
  -1  -4 -24    0.59    0.78
  -1  -4 -24   -0.34    0.63
  -1  -3 -24   -0.83    0.58
   1   2  24    1.75    0.30
   1   1  24    0.49    0.62
   1   1  24    1.31    0.35
  -1   0 -24    0.34    0.44
   1   0  24    1.79    0.65
   1   0  24    0.66    0.42
   1   0  24    0.90    0.49
  -1   1 -24    1.88    0.61
   1  -1  24    1.10    0.64
   1  -1  24    0.70    0.65
  -1   2 -24    1.66    0.84
   1  -2  24    0.97    0.59
   1  -2  24    0.98    0.67
   1  -3  24    0.20    0.61
   1  -3  24    0.77    0.70
   1  -4  24   -1.24    0.76
   1  -4  24    0.94    0.80
   2   2  24    0.14    0.36
   2   1  24    1.46    0.49
   2   0  24    1.53    0.52
   2   0  24    1.38    0.72
  -2   1 -24    2.97    0.72
   2  -1  24    3.62    0.70
   2  -1  24    1.41    0.69
   2  -1  24    3.38    0.71
   2  -2  24    0.99    0.62
   2  -2  24   -0.63    0.64
   2  -3  24    0.64    0.74
   2  -3  24    1.12    0.72
   3   1  24    0.88    0.57
   3   0  24   -0.70    0.60
   3  -1  24    1.74    0.73
   3  -1  24    1.55    0.71
   3  -2  24    0.15    0.65
   3  -2  24   -0.08    0.73
   4   0  24    0.06    0.73
  -5   2  25    1.84    0.78
  -5   1  25    2.23    0.74
  -5   0  25    0.68    0.71
  -5   0  25    0.06    0.45
  -5  -1  25    0.92    0.64
  -5  -2  25    1.64    0.72
  -4   2  25    6.42    0.92
  -4   1  25    4.21    0.86
  -4   0  25    0.10    0.42
  -4   0  25   -0.78    0.68
  -4  -1  25    1.66    0.55
  -4  -1  25    1.84    0.64
  -4  -1  25    2.83    0.84
  -4  -2  25    4.07    0.96
  -4  -2  25    4.79    1.33
  -4  -3  25    1.78    0.77
  -4  -3  25    2.23    0.72
   3  -4 -25    1.10    0.76
   3  -4 -25   -0.01    0.75
   3  -3 -25    5.64    0.83
   3  -3 -25    5.77    0.99
   3  -2 -25    1.16    0.53
  -3   2  25    0.36    0.62
  -3   1  25    1.36    0.64
  -3   0  25   -0.48    0.60
  -3   0  25   -0.18    0.34
  -3   0  25    0.71    0.45
  -3  -1  25    1.72    0.74
  -3  -1  25   -0.06    0.57
  -3  -1  25    0.08    0.42
  -3  -2  25   -0.05    0.63
  -3  -2  25    0.03    0.54
  -3  -2  25    2.40    0.78
  -3  -3  25    3.87    0.85
  -3  -3  25    5.52    0.89
  -3  -4  25   -0.32    0.75
  -3  -4  25    1.56    0.85
   2  -4 -25    3.61    0.84
   2  -4 -25    3.11    0.84
   2  -3 -25   -0.53    0.60
   2  -3 -25    0.92    0.59
   2  -2 -25    0.72    0.49
  -2   2  25    0.33    0.60
   2  -1 -25   -0.90    0.42
  -2   1  25    0.45    0.59
   2   0 -25    0.31    0.32
  -2   0  25    0.23    0.37
  -2   0  25    0.10    0.33
  -2   0  25    0.60    0.57
  -2  -1  25    0.15    0.52
  -2  -1  25    0.56    0.52
  -2  -1  25    0.29    0.42
  -2  -2  25    0.50    0.53
  -2  -2  25    0.61    0.54
  -2  -2  25    0.76    0.63
  -2  -3  25    0.39    0.75
  -2  -3  25    0.36    0.64
  -2  -4  25    3.81    0.92
  -2  -4  25    2.61    0.95
   1  -4 -25    5.61    0.93
   1  -4 -25    6.47    1.02
   1  -3 -25    1.93    0.67
   1  -3 -25    0.62    0.59
   1  -2 -25    0.57    0.51
  -1   2  25    0.15    0.52
   1  -1 -25    0.49    0.47
  -1   1  25    0.26    0.26
  -1   1  25    0.12    0.53
  -1   1  25    0.57    0.26
  -1   0  25    0.32    0.56
  -1   0  25    0.23    0.38
  -1   0  25   -0.07    0.32
  -1  -1  25   -0.39    0.43
  -1  -1  25   -0.55    0.59
  -1  -1  25   -0.01    0.55
  -1  -2  25    0.40    0.55
  -1  -2  25   -0.29    0.66
  -1  -2  25    0.54    0.59
  -1  -3  25    2.00    0.81
  -1  -4  25    7.48    1.09
  -1  -4  25    8.87    1.18
   0  -4 -25    0.58    0.71
   0  -4 -25    1.65    0.81
   0  -3 -25    2.49    0.71
   0  -3 -25    2.15    0.73
   0  -2 -25    6.81    0.83
   0   1  25    0.94    0.64
   0   1  25    1.02    0.31
   0   1  25    0.33    0.32
   0   0  25    0.70    0.59
   0   0  25    0.01    0.42
   0   0  25    0.18    0.36
   0  -1  25    1.36    0.61
   0  -1  25    1.91    0.54
   0  -1  25    0.81    0.55
   0  -2  25    7.33    0.86
   0  -2  25    6.95    0.89
   0  -2  25    6.08    0.97
   0  -3  25    1.35    0.72
   0  -3  25    1.95    0.75
   0  -4  25    0.88    0.78
   0  -4  25    0.68    0.72
   1   1  25    1.01    0.36
   1   0  25    0.11    0.41
   1   0  25    0.29    0.65
   1   0  25   -0.80    0.61
  -1   1 -25    0.06    0.59
   1  -1  25    0.63    0.65
   1  -1  25    1.17    0.68
   1  -1  25    1.05    0.55
   1  -2  25   -0.86    0.61
   1  -2  25   -0.33    0.62
   1  -3  25   -0.31    0.74
   1  -3  25    0.58    0.66
   2   1  25    0.41    0.43
   2   0  25   -0.54    0.68
   2   0  25   -0.47    0.51
   2  -1  25    0.22    0.59
   2  -1  25    1.26    0.66
   2  -2  25    1.32    0.69
   2  -2  25    0.66    0.63
   2  -3  25    2.97    0.86
   2  -3  25    1.41    0.81
   3   1  25    0.07    0.55
   3   0  25    0.02    0.64
   3  -1  25   -0.40    0.71
   3  -2  25   -1.37    0.83
   3  -2  25    0.29    0.78
  -5   1  26   -0.42    0.77
  -5   0  26    2.32    0.85
  -5  -1  26   -0.50    0.65
  -5  -1  26   -0.79    0.62
  -4   2  26    0.96    0.74
  -4   1  26   -0.06    0.58
  -4   0  26    0.71    0.58
  -4  -1  26    2.15    0.83
  -4  -2  26    1.10    0.84
  -4  -2  26    0.90    0.70
   3  -2 -26    1.14    0.58
  -3   2  26    0.39    0.70
  -3   1  26    0.10    0.45
  -3   0  26    1.06    0.64
  -3   0  26    0.45    0.43
  -3  -1  26    1.85    0.54
  -3  -1  26    0.23    0.67
  -3  -2  26    0.34    0.71
  -3  -2  26    0.27    0.61
  -3  -3  26    0.28    0.75
  -3  -3  26   -0.74    0.75
   2  -3 -26    3.89    0.79
   2  -2 -26    0.32    0.51
  -2   2  26    0.33    0.67
   2  -1 -26   -0.17    0.44
  -2   1  26   -0.57    0.66
  -2   0  26    0.59    0.37
  -2   0  26   -0.29    0.61
  -2  -1  26    0.95    0.52
  -2  -1  26    0.13    0.45
  -2  -1  26   -0.01    0.52
  -2  -2  26    0.20    0.50
  -2  -2  26    0.54    0.58
  -2  -2  26    1.00    0.65
  -2  -3  26    4.49    0.87
  -2  -3  26    4.06    0.96
   1  -3 -26    3.78    0.83
   1  -2 -26    0.92    0.55
   1  -1 -26    3.01    0.59
  -1   1  26    4.65    0.91
  -1   0  26    2.19    0.71
  -1   0  26    2.14    0.48
  -1  -1  26    4.19    0.64
  -1  -1  26    3.49    0.69
  -1  -1  26    3.39    0.78
  -1  -2  26    2.40    0.75
  -1  -2  26    1.16    0.73
  -1  -3  26    3.16    0.92
  -1  -3  26    2.66    0.79
   0  -3 -26    0.02    0.60
   0  -2 -26    2.25    0.69
   0   1  26   -0.04    0.65
   0   0  26    1.85    0.54
   0   0  26    0.41    0.61
   0   0  26    1.26    0.45
   0  -1  26    0.32    0.49
   0  -1  26    0.37    0.67
   0  -1  26   -0.86    0.60
   0  -2  26    0.44    0.66
   0  -2  26    0.44    0.72
   0  -3  26    0.48    0.74
   0  -3  26    0.04    0.71
   1   0  26    0.53    0.63
   1   0  26    1.35    0.51
   1   0  26   -1.35    0.84
   1  -1  26    0.88    0.60
   1  -1  26    1.02    0.68
   1  -2  26    1.00    0.64
   1  -2  26    2.00    0.74
   1  -3  26   -1.71    0.84
   1  -3  26    1.45    0.76
   2   0  26    1.87    0.80
   2   0  26    1.42    0.61
   2  -1  26   -0.65    0.75
   2  -1  26   -0.76    0.69
   2  -2  26    0.00    0.70
   2  -2  26    0.51    0.76
  -4   2  27   -0.94    0.77
  -4   1  27    1.81    0.80
  -4   0  27    1.03    0.76
  -4  -1  27    2.33    0.66
  -4  -1  27    0.84    0.82
  -4  -2  27    2.05    0.79
  -4  -2  27   -0.50    0.87
  -3   2  27   -0.08    0.70
  -3   1  27    1.68    0.80
  -3   0  27    1.01    0.69
  -3  -1  27    3.01    0.87
  -3  -1  27    1.27    0.58
  -3  -2  27    0.74    0.69
  -3  -2  27    0.90    0.83
   2  -3 -27    0.89    0.72
   2  -2 -27    0.73    0.59
  -2   2  27   -0.20    0.67
  -2   1  27    0.36    0.50
  -2   0  27    0.35    0.39
  -2   0  27    0.58    0.69
  -2  -1  27    1.54    0.68
  -2  -1  27    1.54    0.55
  -2  -2  27    0.31    0.69
  -2  -2  27   -0.31    0.64
  -2  -3  27   -0.69    0.79
  -2  -3  27    0.38    0.78
   1  -3 -27    2.34    0.83
   1  -2 -27   -0.11    0.59
   1  -1 -27    0.11    0.47
  -1   1  27    0.68    0.72
  -1   0  27    0.23    0.67
  -1   0  27   -0.14    0.42
  -1  -1  27    0.27    0.88
  -1  -1  27    0.54    0.53
  -1  -1  27    0.60    0.56
  -1  -2  27    0.24    0.63
  -1  -2  27    0.28    0.71
  -1  -3  27    1.25    0.85
   0  -3 -27    1.10    0.74
   0  -2 -27    0.89    0.68
   0   1  27    3.31    0.90
   0   0  27   -0.42    0.70
   0   0  27    1.52    0.51
   0  -1  27    4.03    0.72
   0  -1  27    5.07    0.85
   0  -2  27    0.76    0.78
   0  -2  27    0.75    0.68
   0  -3  27    1.34    0.82
   1   0  27    0.16    0.71
   1   0  27    0.19    0.49
   1  -1  27    0.73    0.74
   1  -1  27    1.83    0.65
   1  -2  27    3.88    0.92
   2   0  27   -0.32    0.61
   2  -1  27   -0.60    0.73
   2  -1  27   -0.74    0.85
  -4   0  28    5.10    1.03
  -3   2  28   -0.03    0.68
  -3   1  28   -1.38    0.82
  -3   0  28    0.73    0.78
  -3  -1  28    0.73    0.83
  -3  -2  28   -1.66    0.75
  -2   2  28    0.64    0.80
  -2   1  28   -0.07    0.67
  -2  -1  28    0.24    0.53
  -2  -1  28    0.03    0.75
  -2  -2  28   -0.73    0.78
  -2  -2  28   -0.47    0.69
   1  -2 -28    0.01    0.65
  -1   1  28   -0.06    0.69
  -1   0  28    0.65    0.54
  -1  -1  28    1.53    0.76
  -1  -1  28    0.50    0.54
  -1  -2  28    0.89    0.80
  -1  -2  28    0.48    0.74
   0  -2 -28   -0.35    0.65
   0   1  28    1.28    0.84
   0   0  28    1.75    0.81
   0  -1  28    2.38    0.68
   0  -1  28    1.96    0.87
   0  -2  28    0.96    0.84
   0  -2  28    0.58    0.73
   1   0  28    0.89    0.86
   1  -1  28    1.74    0.89
   1  -1  28    1.81    0.73
  -2   1  29    1.06    0.80
  -2   0  29    0.55    0.78
  -2  -1  29    0.44    0.83
  -1   1  29    0.19    0.69
  -1   0  29   -1.56    0.87
  -1  -1  29    0.21    0.81
   0   0  29    0.35    0.63
   0   0   0    0.00    0.00
;
_shelx_hkl_checksum     55594
_shelx_res_file
;
TITL nhtriac in P2(1)/c
    shelx.res
    created by SHELXL-2016/6 at 16:21:29 on 24-Apr-2019
CELL  0.71073   7.2288   6.8265  23.9223   90.000   98.688   90.000
ZERR     4.00   0.0014   0.0014   0.0048    0.000    0.030    0.000
LATT   1
SYMM  - X, 1/2 + Y, 1/2 - Z
SFAC  C    H    N    O
UNIT  40 48 16 12
MERG   2
EQIV $1 -X,2-Y,-Z
EQIV $2 +X,-1+Y,+Z
EQIV $3 1+X,+Y,+Z
MPLA N4 C4 C5 C6 C7 C8 C9
MPLA 8 N1 N2 N3 N4 C1 C2 C3 C10 O1 O2
HTAB O1 O1W_$1
HTAB N4 O1W_$2
HTAB O1W O2_$3
HTAB O1W N1
SHEL 30 0.82
CONF
BOND $H
FMAP   2
PLAN   20
SIZE     0.060   0.200   0.240
ACTA
L.S.  10
TEMP    24.85
WGHT    0.045100    0.231700
EXTI    0.015983
FVAR       0.27976
N1    3    0.113379    0.577272    0.075795    11.00000    0.03953    0.04830 =
         0.05296    0.01478    0.00603    0.00658
N2    3    0.195172    0.425281    0.102008    11.00000    0.04105    0.04863 =
         0.05697    0.01505    0.00669    0.00586
N3    3    0.055285    0.301553    0.110416    11.00000    0.04227    0.03901 =
         0.04038    0.00644    0.00425    0.00537
N4    3    0.095559    0.121108    0.136754    11.00000    0.05727    0.03553 =
         0.04309    0.00465    0.00462    0.01144
O1    4   -0.114520    0.838551    0.016063    11.00000    0.04673    0.05271 =
         0.06406    0.02326    0.00575    0.01013
O2    4   -0.370501    0.698349    0.039871    11.00000    0.03944    0.07037 =
         0.07846    0.01869    0.01016    0.01407
C1    1   -0.202991    0.701667    0.040168    11.00000    0.04263    0.04502 =
         0.03740    0.00105    0.00676    0.00823
C2    1   -0.076277    0.551180    0.068306    11.00000    0.03613    0.04190 =
         0.03548    0.00201    0.00512    0.00544
C3    1   -0.116534    0.372662    0.090344    11.00000    0.04072    0.04034 =
         0.03130   -0.00192    0.00530    0.00533
C4    1    0.177708    0.135129    0.194810    11.00000    0.03898    0.03484 =
         0.04281    0.00702    0.00799    0.00288
C5    1    0.316272    0.004363    0.215380    11.00000    0.05799    0.05195 =
         0.05215    0.00783    0.01295    0.02011
C6    1    0.393655    0.008817    0.271959    11.00000    0.05332    0.06776 =
         0.05936    0.01921    0.00266    0.01723
C7    1    0.331968    0.142739    0.307812    11.00000    0.05693    0.06381 =
         0.04330    0.01091    0.00219   -0.00763
C8    1    0.192830    0.272125    0.287315    11.00000    0.06576    0.05661 =
         0.05061   -0.00385    0.01074    0.00405
C9    1    0.113864    0.268116    0.230763    11.00000    0.04983    0.04865 =
         0.05120    0.00197    0.00447    0.01456
C10   1   -0.292238    0.263848    0.093297    11.00000    0.04783    0.04775 =
         0.05570   -0.00447    0.00534   -0.00475
AFIX 123
H10A  2   -0.397146    0.341238    0.076648    10.50000   -1.50000
H10B  2   -0.290788    0.142584    0.073046    10.50000   -1.50000
H10C  2   -0.302575    0.237247    0.132110    10.50000   -1.50000
H10D  2   -0.263193    0.139474    0.111221    10.50000   -1.50000
H10E  2   -0.369552    0.338129    0.114823    10.50000   -1.50000
H10F  2   -0.357764    0.243466    0.055760    10.50000   -1.50000
AFIX   0
O1W   4    0.309995    0.911111    0.050544    11.00000    0.04302    0.04451 =
         0.06495    0.01085    0.00738    0.00727
H1    2   -0.198923    0.926041   -0.004934    11.00000    0.08100
H9    2    0.022337    0.353138    0.217195    11.00000    0.05797
H5    2    0.358695   -0.091388    0.190725    11.00000    0.06652
H6    2    0.495086   -0.078383    0.285083    11.00000    0.07556
H7    2    0.387802    0.149322    0.345647    11.00000    0.06736
H8    2    0.138672    0.367044    0.312513    11.00000    0.08271
H4    2    0.169657    0.055692    0.115689    11.00000    0.06349
H1WA  2    0.414779    0.876365    0.045467    11.00000    0.07402
H1WB  2    0.241298    0.800160    0.055184    11.00000    0.08907
HKLF 4
REM  nhtriac in P2(1)/c
REM R1 =  0.0412 for    1559 Fo > 4sig(Fo)  and  0.0718 for all    2207 data
REM    191 parameters refined using      0 restraints
END
WGHT      0.0451      0.2317
REM Highest difference peak  0.178,  deepest hole -0.154,  1-sigma level  0.037
Q1    1  -0.2944  0.7361  0.0604  11.00000  0.05    0.14
Q2    1  -0.0043  0.0187  0.1297  11.00000  0.05    0.14
Q3    1   0.2504  1.0496  0.0587  11.00000  0.05    0.13
Q4    1   0.1377  0.6456  0.0483  11.00000  0.05    0.12
Q5    1   0.4171 -0.0274  0.1836  11.00000  0.05    0.12
Q6    1   0.0437  0.9078  0.0178  11.00000  0.05    0.12
Q7    1  -0.1436  0.9124  0.0504  11.00000  0.05    0.12
Q8    1   0.2947  0.8643  0.0034  11.00000  0.05    0.12
Q9    1   0.3058  0.1194  0.1975  11.00000  0.05    0.12
Q10   1   0.0369  0.0090  0.0600  11.00000  0.05    0.12
Q11   1  -0.1212  0.4897  0.0972  11.00000  0.05    0.11
Q12   1   0.4038  0.9564  0.1174  11.00000  0.05    0.11
Q13   1   0.3325  0.2577  0.2927  11.00000  0.05    0.11
Q14   1   0.2039  0.4367  0.3033  11.00000  0.05    0.11
Q15   1   0.4004  1.0037  0.0704  11.00000  0.05    0.11
Q16   1  -0.0405  0.3011  0.0813  11.00000  0.05    0.10
Q17   1   0.2686 -0.1323  0.1914  11.00000  0.05    0.10
Q18   1  -0.1311  0.6356  0.0681  11.00000  0.05    0.10
Q19   1   0.0995  0.4279  0.2134  11.00000  0.05    0.10
Q20   1  -0.4383  0.8183  0.0571  11.00000  0.05    0.10
;
_shelx_res_checksum     81926
