# Supplementary material for: Crystal structure of 1-anilino-5-methyl-1H-1,2,3-triazole-4-carb­oxy­lic acid monohydrate
Source: Acta Crystallogr E Crystallogr Commun. 2019 May 3;75(Pt 6):738–41. doi: 10.1107/S2056989019005711 (PMC6658979; doi:10.1107/S2056989019005711)
Supplement: Supplementary file 2 [file e-75-00738-Isup2.hkl]

#
# h,k,l, Fc-squared, Fo-squared, sigma(Fo-squared), status flag
#
data_I
_shelx_title ' nhtriac in P2(1)/c'
_shelx_refln_list_code          4
_shelx_F_calc_maximum      118.16
_exptl_crystal_F_000       496.00
_reflns_d_resolution_high  0.8205

loop_
 _space_group_symop_operation_xyz
 'x, y, z'
 '-x, y+1/2, -z+1/2'
 '-x, -y, -z'
 'x, -y-1/2, z-1/2'

_cell_length_a     7.2288
_cell_length_b     6.8265
_cell_length_c    23.9223
_cell_angle_alpha  90.000
_cell_angle_beta   98.688
_cell_angle_gamma  90.000

_shelx_F_squared_multiplier     1.000

loop_
 _refln_index_h
 _refln_index_k
 _refln_index_l
 _refln_F_squared_calc
 _refln_F_squared_meas
 _refln_F_squared_sigma
 _refln_observed_status
   2   0   0       3875.68       3712.26        43.41 o
   3   0   0          4.06          0.54         1.14 o
   4   0   0       4077.83       4270.56        54.26 o
   5   0   0        548.04        551.04        12.62 o
   6   0   0          0.14          3.41         3.66 o
   7   0   0         76.29         59.62         7.35 o
   8   0   0         28.25         20.06         9.46 o
   1   1   0       7210.56       7109.85       108.46 o
   2   1   0       4429.19       4215.36        35.56 o
   3   1   0       1781.30       1770.87        15.85 o
   4   1   0        187.80        205.31         3.77 o
   5   1   0         65.59         77.83         2.67 o
   6   1   0        489.74        487.58         7.13 o
   7   1   0          4.25          3.21         3.76 o
   8   1   0         40.32         61.61        15.14 o
   0   2   0       1159.29       1066.16        12.70 o
   1   2   0        481.76        439.32         5.10 o
   2   2   0         90.21         98.71         2.75 o
   3   2   0         58.66         59.29         2.20 o
   4   2   0          1.31          0.79         1.60 o
   5   2   0         21.32         23.28         2.02 o
   6   2   0          5.28          7.93         2.31 o
   7   2   0          0.72          6.13         5.37 o
   8   2   0          6.84         14.57         6.49 o
   1   3   0        178.82        179.72         3.43 o
   2   3   0          0.01          1.14         1.16 o
   3   3   0         93.31         88.05         2.66 o
   4   3   0         51.04         53.19         2.69 o
   5   3   0         71.33         62.59         3.52 o
   6   3   0         29.78         31.61         3.28 o
   7   3   0         12.41         18.08         5.32 o
   8   3   0          2.51          5.30         6.82 o
   0   4   0        198.65        207.95         5.47 o
   1   4   0        329.83        330.71         5.40 o
   2   4   0         10.60          7.00         1.71 o
   3   4   0        172.93        171.47         4.70 o
   4   4   0        106.95        115.00         3.65 o
   5   4   0         59.73         55.93         5.04 o
   6   4   0          0.68          4.03         3.66 o
   7   4   0          2.69         10.44         7.67 o
   1   5   0         66.42         56.13         2.81 o
   2   5   0         20.14         22.94         2.66 o
   3   5   0          0.41          2.24         2.17 o
   4   5   0         52.02         55.42         3.37 o
   5   5   0         16.29         22.51        10.61 o
   6   5   0         38.10         48.01         7.44 o
   0   6   0         27.87         23.43         5.01 o
   1   6   0         26.48         27.80         2.80 o
   2   6   0         22.36         26.84         4.13 o
   3   6   0          5.45          1.67         3.18 o
   4   6   0         10.29         12.06         4.49 o
   5   6   0         18.37         25.09         4.71 o
   6   6   0          0.03         -5.71         5.71 o
   1   7   0         54.20         58.40         4.04 o
   2   7   0          6.45          7.68         5.46 o
   3   7   0          3.38          6.90         4.78 o
   4   7   0         20.62         17.00         4.18 o
   0   8   0          7.38          8.82         9.07 o
   1   8   0          0.62         12.73         5.03 o
   2   8   0          5.63          8.81         4.87 o
  -8   1   1          2.00          3.12         7.79 o
  -7   1   1         68.40         56.38         5.80 o
  -6   1   1         25.83         23.51         2.36 o
  -5   1   1        290.85        272.65         4.79 o
  -4   1   1        531.55        580.27         7.37 o
  -3   1   1        903.17       1033.58        11.03 o
  -2   1   1       2761.27       2782.64        24.19 o
  -1   1   1        837.41        760.80         7.88 o
   0   1   1        863.49        328.91        60.06 o
   1   1   1       6256.92       6259.41        48.19 o
   2   1   1        394.04        376.61         4.74 o
   3   1   1          0.05          0.69         1.01 o
   4   1   1         41.04         32.02         1.68 o
   5   1   1          1.97          0.82         1.78 o
   6   1   1         57.82         59.15         3.69 o
   7   1   1         37.05         39.04         6.28 o
   8   1   1          2.54         13.08         6.54 o
  -8   2   1          0.73         -6.32         6.32 o
  -7   2   1         92.81        100.31         9.12 o
  -6   2   1        343.63        330.01         5.45 o
  -5   2   1         39.97         40.66         2.36 o
  -4   2   1         59.24         52.39         2.22 o
  -3   2   1        673.48        716.46         8.38 o
  -2   2   1       3927.89       3945.08        46.22 o
  -1   2   1        148.27        148.58         3.41 o
   0   2   1        182.89        176.94         2.45 o
   1   2   1        266.35        256.23         3.55 o
   2   2   1       3257.79       3414.93        27.60 o
   3   2   1        758.41        781.95         8.92 o
   4   2   1        184.99        218.92         4.62 o
   5   2   1         49.96         53.28         2.62 o
   6   2   1        275.09        259.95         5.07 o
   7   2   1        198.27        188.83        12.02 o
   8   2   1          6.06          3.58         9.14 o
  -8   3   1          3.35         -9.20         9.20 o
  -7   3   1         17.87         23.23         3.70 o
  -6   3   1         35.56         31.68         2.90 o
  -5   3   1        248.27        245.80         5.08 o
  -4   3   1         74.52         75.80         3.05 o
  -3   3   1        493.80        472.60         6.19 o
  -2   3   1        112.11        106.72         2.64 o
  -1   3   1        532.94        548.10         6.57 o
   0   3   1         31.25         34.87         1.55 o
   1   3   1        274.60        264.72         4.27 o
   2   3   1          3.29          4.73         1.56 o
   3   3   1        109.91        108.08         3.16 o
   4   3   1          5.86          9.57         2.44 o
   5   3   1         19.82         31.76         3.74 o
   6   3   1          8.81          2.68         6.20 o
   7   3   1          4.46          3.74         8.80 o
   8   3   1          5.31          1.77         6.37 o
  -7   4   1         10.48         13.25         4.54 o
  -6   4   1        183.38        170.27         7.65 o
  -5   4   1         43.46         43.97         3.48 o
  -4   4   1          3.02          3.58         1.70 o
  -3   4   1         68.99         60.07         2.43 o
  -2   4   1        304.73        304.78         4.66 o
  -1   4   1        407.52        411.03         6.09 o
   0   4   1         61.29         68.03         2.38 o
   1   4   1        157.66        144.80         3.56 o
   2   4   1         77.03         81.33         2.91 o
   3   4   1         31.41         31.09         2.64 o
   4   4   1         49.95         47.57         3.49 o
   5   4   1         19.31         16.38         4.62 o
   6   4   1          4.45          2.03         5.24 o
   7   4   1          5.68          0.81         4.27 o
  -7   5   1         10.17          8.10         5.42 o
  -6   5   1          0.26          7.60         5.96 o
  -5   5   1         13.18         13.66         4.54 o
  -4   5   1         29.15         33.06         2.57 o
  -3   5   1        374.13        386.41         7.01 o
  -2   5   1        142.39        130.98         3.67 o
  -1   5   1         25.41         27.35         2.34 o
   0   5   1        256.43        264.59         4.89 o
   1   5   1         43.84         38.25         2.34 o
   2   5   1        309.75        322.08         6.08 o
   3   5   1         67.92         66.75         3.37 o
   4   5   1          0.16         -1.08         2.38 o
   5   5   1          0.90          7.60         4.97 o
   6   5   1          1.29          2.52         6.00 o
  -6   6   1          3.73          8.80         5.54 o
  -5   6   1          0.51         -2.26         4.07 o
  -4   6   1          2.09          1.99         3.19 o
  -3   6   1        189.73        173.63         5.50 o
  -2   6   1        253.52        240.32         5.75 o
  -1   6   1         19.81         19.73         2.84 o
   0   6   1        113.74        114.10         4.05 o
   1   6   1        293.30        286.53         6.45 o
   2   6   1         74.02         73.10         3.67 o
   3   6   1         52.21         49.38         3.70 o
   4   6   1          1.77          0.71         3.52 o
   5   6   1          1.02          0.08        10.28 o
  -4   7   1         13.76         10.64         3.89 o
  -3   7   1          0.34          4.86         7.10 o
  -2   7   1         41.64         48.67         4.27 o
  -1   7   1        373.56        362.08         8.81 o
   0   7   1        156.12        159.39         5.65 o
   1   7   1         10.07         14.46         4.84 o
   2   7   1         34.41         37.69         4.99 o
   3   7   1         50.09         43.04         4.75 o
   4   7   1          0.30          3.68         5.24 o
  -2   8   1          8.58          7.66         8.72 o
  -1   8   1         10.34          7.47         5.44 o
   0   8   1         42.02         46.93         5.46 o
   1   8   1         17.42         25.50         8.50 o
   2   8   1          2.56          4.01         4.97 o
  -8   0   2          9.20         23.77         9.07 o
  -7   0   2         12.49         11.03         4.37 o
  -6   0   2         58.88         51.69         4.10 o
  -5   0   2         84.16         91.62         4.96 o
  -4   0   2         79.95         88.14         4.14 o
  -3   0   2        109.48        100.56         4.21 o
  -2   0   2       2926.91       2971.63        37.67 o
   1   0   2        564.53        514.45         9.47 o
   2   0   2       3353.93       3163.05        38.79 o
   3   0   2         17.21         23.12         4.09 o
   4   0   2        150.05        154.24         6.66 o
   5   0   2        336.23        326.92        11.54 o
   6   0   2         64.63         53.12         3.67 o
   7   0   2         93.83         83.08        11.44 o
   8   0   2          5.07          1.66         8.43 o
  -8   1   2          0.45          1.30         4.96 o
  -7   1   2         54.83         44.35         6.96 o
  -6   1   2        277.45        269.63         5.26 o
  -5   1   2        101.71        106.99         3.29 o
  -4   1   2        124.05        120.86         3.35 o
  -3   1   2        426.38        427.02         5.95 o
  -2   1   2        478.59        475.27         6.19 o
  -1   1   2       5546.97       5508.18        53.15 o
   0   1   2        852.97        733.70        15.28 o
   1   1   2        330.72        337.98         4.08 o
   2   1   2         26.38         16.07         1.33 o
   3   1   2         24.12         27.14         1.92 o
   4   1   2          0.78          0.57         1.08 o
   5   1   2         27.51         24.74         2.80 o
   6   1   2         47.35         43.41         3.79 o
   7   1   2          4.16         14.35         8.62 o
   8   1   2         20.06         30.28         8.82 o
  -8   2   2         12.59          6.02        10.80 o
  -7   2   2         10.99          8.78         7.73 o
  -6   2   2         34.36         36.80         2.46 o
  -5   2   2        450.67        464.85         7.49 o
  -4   2   2          0.12         -1.75         1.96 o
  -3   2   2       2078.44       2106.31        20.28 o
  -2   2   2        145.30        166.86         3.44 o
  -1   2   2       8453.93       8985.94        67.12 o
   0   2   2        351.44        338.75         3.87 o
   1   2   2         66.74         62.78         1.55 o
   2   2   2        439.71        451.87         6.23 o
   3   2   2          1.34          3.11         1.66 o
   4   2   2        102.65         91.39         3.73 o
   5   2   2         10.66         15.37         3.16 o
   6   2   2          5.11          5.81         1.74 o
   7   2   2          3.81          5.79         8.11 o
   8   2   2          1.27          3.89         6.59 o
  -8   3   2          0.42         -6.26         6.78 o
  -7   3   2          4.42          9.44         3.52 o
  -6   3   2         14.13         15.02         3.00 o
  -5   3   2         96.33         93.90         3.54 o
  -4   3   2         13.13         12.13         2.59 o
  -3   3   2        666.12        673.88         7.57 o
  -2   3   2        771.91        775.37         7.99 o
  -1   3   2        350.11        364.87         4.53 o
   0   3   2         34.12         33.77         1.61 o
   1   3   2         77.50         87.02         2.23 o
   2   3   2        121.56        119.10         3.34 o
   3   3   2        806.86        829.83        10.67 o
   4   3   2         41.88         48.30         3.55 o
   5   3   2        649.41        625.98        11.21 o
   6   3   2         20.00         17.42         4.81 o
   7   3   2         53.70         47.26         5.27 o
   8   3   2          0.52         -7.41         7.41 o
  -7   4   2         26.20         35.94         6.75 o
  -6   4   2         14.19         29.58         7.51 o
  -5   4   2         60.94         68.94         3.51 o
  -4   4   2        132.15        122.13         3.10 o
  -3   4   2         21.56         26.45         1.83 o
  -2   4   2         21.06         23.70         2.04 o
  -1   4   2        398.79        392.03         5.87 o
   0   4   2        421.32        460.00         6.01 o
   1   4   2        161.63        167.00         3.52 o
   2   4   2         34.81         37.46         2.25 o
   3   4   2          4.68          4.14         2.15 o
   4   4   2         36.81         45.58         3.53 o
   5   4   2         49.51         48.67         4.26 o
   6   4   2         25.24         16.05         5.62 o
   7   4   2          2.08          5.47         6.14 o
  -7   5   2         13.51         17.61         5.67 o
  -6   5   2          2.42          3.33         6.20 o
  -5   5   2         11.83         13.37         3.30 o
  -4   5   2         95.03        102.99         3.47 o
  -3   5   2        142.63        140.66         3.75 o
  -2   5   2         16.72         16.71         2.22 o
  -1   5   2         69.18         68.97         2.98 o
   0   5   2         69.78         70.62         2.95 o
   1   5   2        275.74        274.78         5.06 o
   2   5   2         99.39        114.47         3.81 o
   3   5   2          0.89         -0.92         2.29 o
   4   5   2         39.74         39.83         3.28 o
   5   5   2         24.81         30.66         6.96 o
   6   5   2         57.52         51.62         7.71 o
  -6   6   2         11.68         13.46         7.09 o
  -5   6   2         28.40         25.80         6.77 o
  -4   6   2          0.01         -1.52         2.66 o
  -3   6   2        139.13        136.67         5.20 o
  -2   6   2         14.54          9.06         2.57 o
  -1   6   2          1.61          0.72         3.40 o
   0   6   2         36.75         33.40         2.71 o
   1   6   2        155.27        160.16         4.75 o
   2   6   2         71.66         68.32         3.64 o
   3   6   2         42.79         40.08         3.54 o
   4   6   2         16.81         21.11         4.06 o
   5   6   2          2.70          0.81         4.81 o
  -4   7   2          0.01         -2.90         3.93 o
  -3   7   2          0.37         -1.06         4.45 o
  -2   7   2         33.46         21.79         9.90 o
  -1   7   2        164.30        163.51         6.07 o
   0   7   2         40.79         44.20         4.09 o
   1   7   2         40.46         40.75         4.01 o
   2   7   2         37.25         30.27         4.17 o
   3   7   2         22.84         22.33         4.68 o
   4   7   2         25.20         38.35         6.49 o
  -2   8   2          5.00         -3.99         4.75 o
  -1   8   2         11.59          1.09         4.83 o
   0   8   2        111.48        124.14         7.10 o
   1   8   2          0.20          3.88         5.79 o
   2   8   2          2.90          1.69         7.41 o
  -8   1   3          0.75         -2.68         4.98 o
  -7   1   3          0.77         -1.32         4.50 o
  -6   1   3         13.43         12.21         2.11 o
  -5   1   3          7.52         12.54         1.83 o
  -4   1   3        320.33        326.63         4.73 o
  -3   1   3        161.98        188.71         3.15 o
  -2   1   3         22.42         16.16         0.84 o
  -1   1   3       1054.54       1023.88         8.29 o
   0   1   3         20.80         21.61         1.19 o
   1   1   3          0.53          0.20         1.37 o
   2   1   3         34.27         33.64         1.29 o
   3   1   3         30.38         25.16         2.31 o
   4   1   3        217.01        218.27         6.01 o
   5   1   3         63.96         65.91         3.65 o
   6   1   3         34.44         31.76         3.44 o
   7   1   3         13.34         10.65         7.73 o
   8   1   3          5.17         10.93         7.08 o
  -8   2   3         39.80         46.64        13.99 o
  -7   2   3          1.38          1.34         5.15 o
  -6   2   3         21.32         23.68         2.13 o
  -5   2   3          0.03          4.71         2.05 o
  -4   2   3        104.92         95.07         3.19 o
  -3   2   3        129.25        138.34         3.13 o
  -2   2   3        428.87        396.40         4.97 o
  -1   2   3        557.31        572.26         6.94 o
   0   2   3        464.29        432.52         4.99 o
   1   2   3         71.24         68.64         2.27 o
   2   2   3        420.08        394.38         5.75 o
   3   2   3          0.09          2.96         1.97 o
   4   2   3          0.32          0.86         2.14 o
   5   2   3          4.42          5.58         1.92 o
   6   2   3        143.20        130.54         4.11 o
   7   2   3         26.87         22.17         5.82 o
   8   2   3         21.14         34.63        11.12 o
  -8   3   3          0.43         -6.73         6.73 o
  -7   3   3          1.99         -3.15         3.72 o
  -6   3   3          4.59          2.52         2.16 o
  -5   3   3        740.22        726.97         9.88 o
  -4   3   3         71.81         75.36         2.61 o
  -3   3   3        148.29        147.32         3.38 o
  -2   3   3         86.04         85.94         2.55 o
  -1   3   3       1339.09       1333.16        11.74 o
   0   3   3         30.31         29.26         1.53 o
   1   3   3        282.31        275.75         4.02 o
   2   3   3        509.64        568.01         7.17 o
   3   3   3        110.11        129.18         4.12 o
   4   3   3         21.36         26.73         2.70 o
   5   3   3         89.47         88.73         4.71 o
   6   3   3          0.55         -2.60         2.60 o
   7   3   3         73.12         76.80         8.12 o
  -7   4   3          0.52          2.61        12.24 o
  -6   4   3        274.46        282.29         6.92 o
  -5   4   3        160.01        167.77         4.95 o
  -4   4   3        191.70        185.55         4.10 o
  -3   4   3        125.35        133.24         3.79 o
  -2   4   3        848.62        881.00         9.28 o
  -1   4   3        412.36        429.48         5.73 o
   0   4   3          1.80         -0.31         1.48 o
   1   4   3        585.20        597.44         6.98 o
   2   4   3        216.29        222.33         4.62 o
   3   4   3         53.86         43.48         2.85 o
   4   4   3        316.22        295.29         7.29 o
   5   4   3        225.74        198.73         6.60 o
   6   4   3          0.37          2.04         7.54 o
   7   4   3          0.02          8.17         6.68 o
  -7   5   3          0.71         10.05         6.09 o
  -6   5   3          3.18         -2.89         5.88 o
  -5   5   3         84.37         84.13         4.20 o
  -4   5   3        355.29        343.70         5.60 o
  -3   5   3        167.71        176.76         4.11 o
  -2   5   3        379.80        360.73         5.46 o
  -1   5   3        276.04        280.37         5.45 o
   0   5   3         12.66         13.77         2.22 o
   1   5   3         91.48         87.84         3.30 o
   2   5   3         23.89         26.58         2.75 o
   3   5   3          0.95          4.61         2.20 o
   4   5   3        130.12        128.84         5.04 o
   5   5   3          5.57          5.17         4.45 o
   6   5   3         42.98         51.38         7.77 o
  -6   6   3         13.91         23.13         5.72 o
  -5   6   3          7.69          9.88         4.12 o
  -4   6   3         45.86         52.59         3.54 o
  -3   6   3        105.72         99.62         4.16 o
  -2   6   3        182.28        170.04         4.85 o
  -1   6   3          9.87         12.10         3.43 o
   0   6   3        110.72        104.87         3.90 o
   1   6   3         18.67         23.70         3.70 o
   2   6   3         18.16         19.68         2.82 o
   3   6   3          9.99          6.33         3.61 o
   4   6   3         38.42         41.49         5.53 o
   5   6   3          0.18          2.85         4.83 o
  -4   7   3          8.87          8.58         4.32 o
  -3   7   3         19.85         33.46         5.92 o
  -2   7   3         81.16         83.72         4.92 o
  -1   7   3         72.64         82.67         4.79 o
   0   7   3          1.02         -1.97         3.11 o
   1   7   3         24.39         27.43         4.12 o
   2   7   3         48.86         54.04         5.06 o
   3   7   3          6.64          4.30         4.19 o
   4   7   3          0.14         -4.60         4.60 o
  -2   8   3          0.91         -1.49         4.76 o
  -1   8   3         18.34         27.58         4.90 o
   0   8   3          2.07          5.93         5.06 o
   1   8   3          4.91          6.16         5.26 o
   2   8   3          1.00          0.90         5.03 o
  -8   0   4         45.75         33.05        17.25 o
  -7   0   4         60.75         51.36         6.65 o
  -6   0   4         20.67         26.76         3.65 o
  -5   0   4        104.78        113.75         4.19 o
  -4   0   4        366.34        381.78         7.12 o
  -3   0   4        281.57        313.37         5.99 o
  -2   0   4       1994.57       2026.46        43.06 o
  -1   0   4       4743.99       4713.43        54.48 o
   0   0   4        427.89        385.62        16.13 o
   1   0   4        911.73        841.18         8.67 o
   2   0   4         48.75         53.34         2.44 o
   3   0   4        456.49        468.57         7.84 o
   4   0   4        232.98        235.40         6.27 o
   5   0   4         29.60         30.11         2.82 o
   6   0   4         59.95         53.75         3.88 o
   7   0   4         13.97         16.76         4.41 o
   8   0   4          9.95         27.22        10.73 o
  -8   1   4          0.30          8.14         9.36 o
  -7   1   4        120.23        102.02         4.53 o
  -6   1   4         90.69         88.86         3.72 o
  -5   1   4        234.34        242.12         4.34 o
  -4   1   4        618.93        680.98         7.81 o
  -3   1   4         41.70         39.37         1.56 o
  -2   1   4        155.41        162.50         2.50 o
  -1   1   4       3747.38       3678.13        31.91 o
   0   1   4       1000.71       1039.09         9.24 o
   1   1   4       1393.46       1384.06        21.61 o
   2   1   4         21.35         20.44         1.38 o
   3   1   4         91.68         90.08         3.00 o
   4   1   4         58.46         55.33         3.63 o
   5   1   4        250.92        255.45         7.33 o
   6   1   4         55.86         53.46         4.13 o
   7   1   4         10.79          8.03         3.67 o
   8   1   4         15.96         17.31         6.37 o
  -8   2   4         10.16          7.95         5.55 o
  -7   2   4          0.41          0.73         4.79 o
  -6   2   4          6.50          8.35         2.41 o
  -5   2   4        258.01        270.13         5.78 o
  -4   2   4         30.06         27.45         2.03 o
  -3   2   4       1473.43       1437.29        13.44 o
  -2   2   4          3.20          6.36         1.15 o
  -1   2   4          8.02          4.94         0.87 o
   0   2   4        110.67        117.80         2.18 o
   1   2   4       3086.96       3084.84        26.71 o
   2   2   4        350.31        346.91         4.93 o
   3   2   4        829.60        943.34         9.90 o
   4   2   4        258.99        279.81         6.40 o
   5   2   4         28.00         24.99         2.60 o
   6   2   4          0.10          0.51         4.06 o
   7   2   4         59.52         50.71         6.81 o
   8   2   4          9.17         40.12        11.75 o
  -8   3   4          9.79          0.24         6.20 o
  -7   3   4          1.49         -1.12         3.73 o
  -6   3   4          3.20         -0.78         2.28 o
  -5   3   4        137.48        135.57         4.24 o
  -4   3   4         21.13         21.64         1.68 o
  -3   3   4        198.88        222.55         4.20 o
  -2   3   4         47.20         34.79         1.80 o
  -1   3   4        278.69        255.37         3.75 o
   0   3   4        782.75        806.38         7.92 o
   1   3   4       2048.67       2216.53        17.83 o
   2   3   4         16.68         24.78         1.78 o
   3   3   4          5.13          9.85         3.13 o
   4   3   4          1.08         -0.62         3.57 o
   5   3   4        310.97        317.95         7.86 o
   6   3   4          1.64          1.78         4.30 o
   7   3   4         17.39         40.25        10.99 o
  -7   4   4         29.47         33.85         4.95 o
  -6   4   4          9.08          5.91         2.95 o
  -5   4   4          1.55          4.19         2.86 o
  -4   4   4        832.90        789.23         8.70 o
  -3   4   4          0.46         -0.10         1.33 o
  -2   4   4        515.22        556.05         7.47 o
  -1   4   4         12.71          9.53         1.72 o
   0   4   4        389.21        404.38         5.88 o
   1   4   4        277.24        261.59         4.29 o
   2   4   4        396.03        411.97         6.45 o
   3   4   4        237.54        244.67         5.68 o
   4   4   4          8.79          9.51         4.85 o
   5   4   4          3.65          2.17         3.78 o
   6   4   4         40.43         42.15         6.56 o
   7   4   4          1.83          6.92         6.32 o
  -7   5   4         11.50         20.79         6.02 o
  -6   5   4         15.65         14.75         3.72 o
  -5   5   4         88.73         81.49         3.76 o
  -4   5   4         15.42         15.02         2.75 o
  -3   5   4         87.05         92.44         3.24 o
  -2   5   4         14.14         15.96         2.34 o
  -1   5   4          2.11          1.72         1.83 o
   0   5   4         11.44         11.15         2.46 o
   1   5   4          6.86          3.40         1.89 o
   2   5   4        103.97        104.38         3.64 o
   3   5   4         66.10         65.70         3.34 o
   4   5   4        110.28        105.76         5.66 o
   5   5   4        130.89        125.60        11.12 o
   6   5   4          0.08         -2.42         6.22 o
  -6   6   4          2.27          2.71         5.66 o
  -5   6   4         25.74         23.86         4.60 o
  -4   6   4          0.07         -0.73         2.69 o
  -3   6   4          3.29          2.51         2.80 o
  -2   6   4         61.16         60.37         3.42 o
  -1   6   4        117.32        118.28         4.93 o
   0   6   4        115.40        108.30         3.95 o
   1   6   4        104.51        104.12         4.00 o
   2   6   4          0.18         -0.59         3.47 o
   3   6   4          5.99          5.34         3.06 o
   4   6   4         25.37         22.45         6.36 o
   5   6   4         10.35          4.56         4.98 o
  -4   7   4          8.10          8.63         5.72 o
  -3   7   4          0.00         -0.97         3.86 o
  -2   7   4          3.31          1.34         3.10 o
  -1   7   4          3.01          2.10         3.56 o
   0   7   4          6.84          3.84         2.96 o
   1   7   4          0.16         -2.09         3.62 o
   2   7   4          1.19          0.53         3.99 o
   3   7   4          3.68          6.52         4.34 o
   4   7   4          0.51         -2.89         4.86 o
  -2   8   4         13.43          6.99         4.86 o
  -1   8   4         17.32         13.92         6.11 o
   0   8   4          0.33         -4.38         4.38 o
   1   8   4         14.67         14.95         4.95 o
  -8   1   5          4.53          2.48         5.41 o
  -7   1   5         15.65         17.77         3.09 o
  -6   1   5         48.18         53.80         2.30 o
  -5   1   5         49.43         45.41         2.09 o
  -4   1   5          0.49          0.48         1.11 o
  -3   1   5       1139.26       1114.57        10.81 o
  -2   1   5       3831.45       3959.36        27.06 o
  -1   1   5       6833.77       6951.89        58.86 o
   0   1   5       4626.11       4592.45        42.66 o
   1   1   5        597.78        587.80         6.97 o
   2   1   5        708.99        677.49         8.41 o
   3   1   5        283.01        329.98         5.68 o
   4   1   5        241.70        271.41         6.93 o
   5   1   5         75.51         68.65         4.06 o
   6   1   5         24.93         30.04         3.23 o
   7   1   5         24.34         41.49         9.33 o
   8   1   5         20.17         13.56         7.23 o
  -8   2   5          0.47         -6.83         6.83 o
  -7   2   5        210.33        201.55         7.14 o
  -6   2   5        179.42        165.08         4.49 o
  -5   2   5        101.46         99.19         3.59 o
  -4   2   5        297.78        308.03         5.29 o
  -3   2   5         56.83         59.40         1.99 o
  -2   2   5        408.12        371.63         4.36 o
  -1   2   5        110.80        111.52         1.83 o
   0   2   5        577.83        562.64         5.29 o
   1   2   5          0.10          0.31         1.18 o
   2   2   5       1234.22       1213.09        12.68 o
   3   2   5        132.11        130.17         3.35 o
   4   2   5        100.07        106.19         4.13 o
   5   2   5        393.75        378.36         6.70 o
   6   2   5         38.35         35.43        12.84 o
   7   2   5          3.14          5.39         5.27 o
   8   2   5          7.89         13.03         6.17 o
  -8   3   5          3.06         -9.45         9.45 o
  -7   3   5         20.56         21.91         4.32 o
  -6   3   5         14.22         14.92         2.75 o
  -5   3   5         13.21         21.17         2.67 o
  -4   3   5        182.27        180.45         3.93 o
  -3   3   5        955.91        908.10         9.21 o
  -2   3   5          3.65          5.58         1.19 o
  -1   3   5        362.62        364.80         4.60 o
   0   3   5        312.04        336.07         4.41 o
   1   3   5        812.56        895.78         9.47 o
   2   3   5        392.31        406.73         5.42 o
   3   3   5         47.14         55.98         2.83 o
   4   3   5          2.73          0.54         2.27 o
   5   3   5          0.26         -2.91         2.91 o
   6   3   5         83.12         91.77         4.89 o
   7   3   5          0.35          9.27         6.13 o
  -7   4   5          0.03          2.64         4.31 o
  -6   4   5         71.12         78.00         4.31 o
  -5   4   5         15.06          9.77         2.64 o
  -4   4   5          0.75          1.68         2.58 o
  -3   4   5          0.00         -2.12         2.20 o
  -2   4   5        597.04        619.71         7.95 o
  -1   4   5        185.94        168.25         3.37 o
   0   4   5         16.01          9.22         1.66 o
   1   4   5        319.87        310.31         5.21 o
   2   4   5         33.71         29.64         2.05 o
   3   4   5        563.49        564.29        11.94 o
   4   4   5         78.88         76.81         3.14 o
   5   4   5         97.86         89.04         7.43 o
   6   4   5          1.39         -8.94        10.22 o
   7   4   5         32.36         22.49         9.71 o
  -7   5   5          9.73          6.05        10.54 o
  -6   5   5         45.30         54.02         4.03 o
  -5   5   5         35.45         33.14         3.01 o
  -4   5   5         17.39         14.42         2.20 o
  -3   5   5        397.92        380.56         5.70 o
  -2   5   5         28.24         27.61         2.17 o
  -1   5   5         87.68         95.31         3.31 o
   0   5   5          0.05          2.01         2.22 o
   1   5   5         45.93         52.07         2.36 o
   2   5   5          2.96          1.48         1.89 o
   3   5   5          5.10          3.82         2.30 o
   4   5   5         56.19         47.63        10.56 o
   5   5   5         31.76         45.92         6.55 o
   6   5   5         49.33         46.59         7.81 o
  -6   6   5         19.27         21.37         4.59 o
  -5   6   5         15.69         17.93         3.84 o
  -4   6   5        145.99        134.80         4.28 o
  -3   6   5         37.04         36.93         3.76 o
  -2   6   5         11.21         11.49         3.56 o
  -1   6   5         12.37         16.40         3.26 o
   0   6   5        335.20        335.42         6.50 o
   1   6   5         82.20         69.26         3.57 o
   2   6   5         38.26         39.30         5.09 o
   3   6   5         45.36         45.99         3.82 o
   4   6   5          2.71          4.11         4.41 o
   5   6   5          0.08          8.74         4.88 o
  -4   7   5         23.97         45.18         6.15 o
  -3   7   5          9.48         13.42         4.09 o
  -2   7   5          1.84         -0.20         3.14 o
  -1   7   5         28.29         31.05         3.73 o
   0   7   5         10.52         10.48         3.03 o
   1   7   5         13.42         21.27         3.62 o
   2   7   5          1.41         -1.46         3.46 o
   3   7   5         11.74          7.32         4.13 o
   4   7   5          0.26          0.67         5.35 o
  -2   8   5          8.00         12.02         5.83 o
  -1   8   5          4.62         -2.72         4.51 o
   0   8   5          3.34         -3.20         4.22 o
   1   8   5          1.28          0.61         4.77 o
  -8   0   6         63.20         74.15         8.08 o
  -7   0   6         28.64         19.83        12.97 o
  -6   0   6        408.20        408.36         8.94 o
  -5   0   6         56.06         61.37         3.27 o
  -4   0   6        359.86        396.92         7.37 o
  -3   0   6       1839.19       1840.75        20.99 o
  -2   0   6        788.30        728.30         8.55 o
  -1   0   6       4231.35       4347.67        51.71 o
   0   0   6       7386.02       7412.76       125.33 o
   1   0   6         89.02         88.12         2.13 o
   2   0   6        970.10        935.87        11.40 o
   3   0   6        966.56       1037.95        14.19 o
   4   0   6         40.90         38.77         2.54 o
   5   0   6        174.61        169.51         7.61 o
   6   0   6        878.56        875.55        16.31 o
   7   0   6         21.10         20.15         3.74 o
   8   0   6         15.23         16.48        10.61 o
  -8   1   6          9.32          7.25         6.23 o
  -7   1   6        163.75        153.91         4.99 o
  -6   1   6        211.68        196.48         4.06 o
  -5   1   6        152.52        154.93         3.34 o
  -4   1   6         20.68         23.12         1.48 o
  -3   1   6        350.62        392.59         4.81 o
  -2   1   6        502.71        475.56         4.97 o
  -1   1   6       2853.35       2742.81        25.19 o
   0   1   6      13962.84      14340.33       207.06 o
   1   1   6        737.33        719.61         7.04 o
   2   1   6        468.73        485.24         6.22 o
   3   1   6         97.63        104.60         2.51 o
   4   1   6        329.66        309.14         6.78 o
   5   1   6         61.23         54.63         4.21 o
   6   1   6        131.76        134.15         4.95 o
   7   1   6         14.61         17.27         3.85 o
   8   1   6          5.96          8.05         7.16 o
  -8   2   6          4.85          8.69         6.32 o
  -7   2   6        111.21        117.27         5.81 o
  -6   2   6         47.88         46.15         2.91 o
  -5   2   6         72.74         60.27         3.04 o
  -4   2   6        413.51        429.74         6.38 o
  -3   2   6          4.69          7.54         1.84 o
  -2   2   6        170.92        165.24         2.64 o
  -1   2   6        939.65        943.62         7.61 o
   0   2   6        319.76        339.54         4.01 o
   1   2   6        915.29        909.81        10.50 o
   2   2   6         58.17         62.99         2.62 o
   3   2   6         83.95         73.09         2.28 o
   4   2   6         15.80         19.50         2.38 o
   5   2   6         12.94         15.82         2.15 o
   6   2   6         12.08         21.63         8.56 o
   7   2   6          9.50         14.01         5.27 o
  -8   3   6          6.86         20.14        10.03 o
  -7   3   6          6.57          4.71         3.82 o
  -6   3   6        177.06        175.42         6.56 o
  -5   3   6        630.26        622.15         9.02 o
  -4   3   6          7.32          5.91         1.80 o
  -3   3   6        579.18        554.95         6.55 o
  -2   3   6        466.56        483.10         5.69 o
  -1   3   6        345.88        378.25         4.65 o
   0   3   6        283.19        274.38         4.11 o
   1   3   6          0.66         -0.23         1.40 o
   2   3   6        225.08        226.96         4.52 o
   3   3   6        198.32        197.89         4.71 o
   4   3   6        203.14        211.76         6.04 o
   5   3   6         94.36         84.72         5.33 o
   6   3   6          1.30         12.26         6.20 o
   7   3   6         52.04         61.35         8.31 o
  -7   4   6          9.93          8.77         4.61 o
  -6   4   6         54.52         58.25         4.31 o
  -5   4   6         12.40         13.56         2.79 o
  -4   4   6        299.80        275.90         4.94 o
  -3   4   6          0.02          1.69         1.50 o
  -2   4   6         37.63         35.24         2.09 o
  -1   4   6         11.84         12.76         1.55 o
   0   4   6        446.29        451.75         6.26 o
   1   4   6         11.38          5.93         1.94 o
   2   4   6          5.95          7.14         1.97 o
   3   4   6        154.39        154.49         4.48 o
   4   4   6         80.90         71.47         3.11 o
   5   4   6          2.13          4.07         3.46 o
   6   4   6         82.87         78.32        19.55 o
   7   4   6         23.64         16.57         7.10 o
  -7   5   6          1.43          7.04         5.34 o
  -6   5   6          8.22          9.80         3.27 o
  -5   5   6        111.60         92.88         4.33 o
  -4   5   6         59.43         62.10         3.16 o
  -3   5   6        238.01        231.00         4.39 o
  -2   5   6        508.72        503.31         7.57 o
  -1   5   6        147.12        160.44         3.77 o
   0   5   6         18.23         17.25         2.13 o
   1   5   6        118.19        114.92         3.24 o
   2   5   6         37.85         32.29         2.25 o
   3   5   6         55.37         59.71         3.85 o
   4   5   6         28.79         28.82         4.95 o
   5   5   6         22.62         36.93         8.18 o
   6   5   6         14.61         20.81         6.45 o
  -6   6   6          9.71         19.29         4.31 o
  -5   6   6         26.13         32.85         4.11 o
  -4   6   6        100.73         97.63         3.79 o
  -3   6   6         77.72         75.33         3.81 o
  -2   6   6          0.61          2.10         3.98 o
  -1   6   6         11.20         11.00         2.53 o
   0   6   6        255.73        243.74         5.57 o
   1   6   6        130.51        127.10         4.29 o
   2   6   6         60.05         62.00         3.68 o
   3   6   6          1.79          3.80         3.02 o
   4   6   6          2.63          4.01         4.49 o
   5   6   6         36.69         33.34         5.87 o
  -4   7   6         17.25         10.44         4.47 o
  -3   7   6         16.08         17.81         3.75 o
  -2   7   6          1.44          6.07         3.23 o
  -1   7   6          1.57         -2.76         3.23 o
   0   7   6          2.11          0.65         3.03 o
   1   7   6         25.25         24.41         3.60 o
   2   7   6         14.63         13.51         3.69 o
   3   7   6          0.48         -1.80         3.97 o
   4   7   6          5.49         11.68         5.97 o
  -1   8   6         51.95         64.16         6.99 o
   0   8   6          2.62         -5.13         5.13 o
   1   8   6          2.55          7.97         6.75 o
  -8   1   7         28.23         37.16         8.32 o
  -7   1   7         36.55         38.99         3.24 o
  -6   1   7         55.83         59.91         2.55 o
  -5   1   7        121.99        130.37         3.11 o
  -4   1   7        662.49        709.91         7.14 o
  -3   1   7       1477.52       1467.89        12.45 o
  -2   1   7        509.85        529.85         5.11 o
  -1   1   7       6534.54       6748.62        92.97 o
   0   1   7       2437.85       2376.23        21.08 o
   1   1   7         31.66         30.65         1.31 o
   2   1   7       1274.48       1380.85        12.51 o
   3   1   7          5.96          2.63         1.76 o
   4   1   7        433.54        451.82         7.05 o
   5   1   7         26.27         23.38         2.88 o
   6   1   7        386.57        376.74         9.45 o
   7   1   7        151.80        158.77         7.43 o
   8   1   7         30.92         38.59        11.76 o
  -8   2   7          0.00          2.91         5.02 o
  -7   2   7         55.65         55.75         3.81 o
  -6   2   7         33.11         40.36         3.02 o
  -5   2   7        184.58        182.86         4.83 o
  -4   2   7        402.46        410.63         6.22 o
  -3   2   7        227.61        221.92         3.68 o
  -2   2   7         14.81         17.84         1.03 o
  -1   2   7        129.42        116.35         2.38 o
   0   2   7       1093.05       1112.56        10.07 o
   1   2   7        470.41        420.39         6.11 o
   2   2   7        113.74        120.64         3.05 o
   3   2   7          0.27         -1.10         1.29 o
   4   2   7        126.20        122.01         4.10 o
   5   2   7        288.68        291.65         7.53 o
   6   2   7         10.94          7.18        12.91 o
   7   2   7         41.24         51.53         7.58 o
  -8   3   7         19.11         33.10         7.53 o
  -7   3   7         72.05         64.76         4.77 o
  -6   3   7        246.90        233.54         6.68 o
  -5   3   7        263.51        246.20         5.50 o
  -4   3   7        102.44         98.59         2.88 o
  -3   3   7         26.24         23.16         1.57 o
  -2   3   7        489.55        514.00         5.90 o
  -1   3   7        848.76        845.66         7.98 o
   0   3   7        269.20        294.60         4.24 o
   1   3   7        136.21        153.43         3.44 o
   2   3   7        167.60        171.39         3.95 o
   3   3   7          1.40          4.28         1.90 o
   4   3   7         39.83         41.39         2.35 o
   5   3   7        150.61        137.84         5.96 o
   6   3   7         78.58         85.18         5.02 o
   7   3   7          1.44         -0.35        13.99 o
  -7   4   7         10.63          9.46         7.92 o
  -6   4   7         46.78         55.27         4.18 o
  -5   4   7         34.25         33.61         2.59 o
  -4   4   7          2.47          0.07         1.81 o
  -3   4   7         75.08         77.61         2.60 o
  -2   4   7         70.93         75.76         2.45 o
  -1   4   7          0.98         -1.21         1.41 o
   0   4   7        634.82        653.47         7.91 o
   1   4   7         36.46         33.56         2.05 o
   2   4   7         36.92         34.50         2.00 o
   3   4   7        358.78        346.88         6.76 o
   4   4   7         27.44         21.10         2.26 o
   5   4   7         64.60         58.89         5.53 o
   6   4   7         16.77         11.10         6.26 o
   7   4   7         45.17         47.27        10.67 o
  -6   5   7         47.52         53.45         3.84 o
  -5   5   7         59.97         60.52         4.77 o
  -4   5   7          8.51          9.11         2.10 o
  -3   5   7        144.28        137.84         3.73 o
  -2   5   7         29.23         30.34         2.46 o
  -1   5   7        107.93        114.53         3.37 o
   0   5   7         34.55         35.91         2.41 o
   1   5   7         64.44         61.95         2.90 o
   2   5   7         87.34         78.47         3.05 o
   3   5   7         35.19         29.13         3.15 o
   4   5   7          2.76          3.92         3.80 o
   5   5   7          0.16         -0.49        10.16 o
   6   5   7          8.70         10.47         6.77 o
  -5   6   7          0.44         -3.29         3.29 o
  -4   6   7         18.33         15.23         3.33 o
  -3   6   7          0.88          5.42         2.19 o
  -2   6   7          7.42          8.03         2.63 o
  -1   6   7         11.90         13.45         2.51 o
   0   6   7        115.53        110.46         3.32 o
   1   6   7         15.52         16.47         2.82 o
   2   6   7         10.13         11.06         3.08 o
   3   6   7         25.09         33.76         4.74 o
   4   6   7          6.17          0.03         8.37 o
   5   6   7          0.44          6.90         5.53 o
  -4   7   7          2.02         -3.55         4.27 o
  -3   7   7         14.27         14.89         4.18 o
  -2   7   7         20.17         12.66         6.97 o
  -1   7   7         79.04         84.41         4.56 o
   0   7   7          3.15          0.90         2.88 o
   1   7   7         31.63         26.82         3.74 o
   2   7   7         38.50         41.85         4.23 o
   3   7   7         32.95         24.77         4.67 o
  -1   8   7          7.52          1.47         6.19 o
   0   8   7          5.37         -0.75         6.23 o
  -8   0   8         96.01         98.21         5.87 o
  -7   0   8          0.01         -2.13         3.42 o
  -6   0   8        572.48        548.34        10.63 o
  -5   0   8         93.17         95.79         3.99 o
  -4   0   8        126.18        130.34         4.05 o
  -3   0   8        959.79        878.51        11.69 o
  -2   0   8         53.43         59.34         1.68 o
  -1   0   8         46.04         41.17         1.82 o
   0   0   8       1363.20       1459.10        14.83 o
   1   0   8       2178.82       2134.90        20.86 o
   2   0   8       3058.90       3116.02        37.46 o
   3   0   8         11.14          8.48         2.14 o
   4   0   8         39.29         36.36         2.89 o
   5   0   8         18.35         23.77         3.04 o
   6   0   8          0.43          1.29         4.54 o
   7   0   8          8.74          7.16         8.18 o
   8   0   8          0.27         14.05         8.69 o
  -8   1   8          0.65          5.41         5.04 o
  -7   1   8         57.84         66.90         3.11 o
  -6   1   8        122.72        119.26         3.34 o
  -5   1   8          2.26          2.02         1.63 o
  -4   1   8         18.29         15.43         1.32 o
  -3   1   8        953.28        959.43         8.06 o
  -2   1   8        394.83        393.54         4.05 o
  -1   1   8        292.72        262.54         3.82 o
   0   1   8       6490.52       6566.30        83.91 o
   1   1   8          6.06          7.12         0.98 o
   2   1   8       1432.01       1418.58        13.20 o
   3   1   8        195.62        210.11         3.64 o
   4   1   8        587.63        584.05         8.29 o
   5   1   8         82.09         91.84         4.25 o
   6   1   8        102.05         93.57         5.78 o
   7   1   8         22.92         19.57         4.21 o
  -8   2   8          0.88          3.75        15.59 o
  -7   2   8         63.14         66.36         3.82 o
  -6   2   8        217.69        214.58         5.13 o
  -5   2   8        390.21        377.76         6.14 o
  -4   2   8         64.39         65.83         2.34 o
  -3   2   8        714.23        718.66         6.56 o
  -2   2   8        300.93        288.24         3.88 o
  -1   2   8        851.15        851.19        12.28 o
   0   2   8        239.20        261.39         5.46 o
   1   2   8        676.87        673.56         7.92 o
   2   2   8        213.74        217.11         4.20 o
   3   2   8        832.89        821.09         9.48 o
   4   2   8         18.06         21.94         2.32 o
   5   2   8        301.46        285.33         7.49 o
   6   2   8          3.90          1.49         3.86 o
   7   2   8         17.52         15.99         5.09 o
  -8   3   8         20.52         25.04        11.18 o
  -7   3   8          1.94          4.48         3.26 o
  -6   3   8         10.16          9.72         3.32 o
  -5   3   8         12.54         13.76         2.43 o
  -4   3   8         37.03         37.82         2.25 o
  -3   3   8        229.05        231.11         3.65 o
  -2   3   8        239.07        285.40         4.00 o
  -1   3   8        137.41        131.57         2.41 o
   0   3   8         64.88         59.97         1.85 o
   1   3   8        457.54        481.40         7.21 o
   2   3   8         45.69         50.75         2.70 o
   3   3   8         29.02         30.28         2.18 o
   4   3   8         23.15         19.84         1.97 o
   5   3   8        123.71        124.29         8.58 o
   6   3   8         91.27         91.13         4.51 o
   7   3   8          0.92          9.37         6.62 o
  -7   4   8          8.61          7.06         4.74 o
  -6   4   8        105.91         97.08         4.96 o
  -5   4   8         16.03         16.49         2.39 o
  -4   4   8        177.64        168.88         3.88 o
  -3   4   8          7.87          9.55         2.83 o
  -2   4   8         56.19         60.14         2.20 o
  -1   4   8         69.62         73.92         2.30 o
   0   4   8         71.99         87.12         2.64 o
   1   4   8         16.17         17.78         2.25 o
   2   4   8         27.40         30.40         2.28 o
   3   4   8         52.77         60.61         3.22 o
   4   4   8        104.50         94.56         3.72 o
   5   4   8          0.14          2.55         3.50 o
   6   4   8          0.81          1.33         6.39 o
  -6   5   8         10.16          8.24         4.62 o
  -5   5   8         37.23         32.48         2.93 o
  -4   5   8          0.84          4.52         2.15 o
  -3   5   8          0.35          2.37         2.17 o
  -2   5   8        104.25         91.59         3.03 o
  -1   5   8          0.14         -1.62         1.62 o
   0   5   8         13.98         15.85         2.06 o
   1   5   8        113.53        106.76         2.95 o
   2   5   8          0.22          0.14         2.09 o
   3   5   8        178.04        149.52         4.61 o
   4   5   8         72.93         78.52         4.47 o
   5   5   8          8.18          5.71         5.65 o
   6   5   8          7.17         -5.98         8.11 o
  -5   6   8         29.96         36.60         4.48 o
  -4   6   8         94.39         95.57         3.97 o
  -3   6   8         28.99         31.92         2.38 o
  -2   6   8         43.74         42.63         2.48 o
  -1   6   8         13.06         11.18         2.94 o
   0   6   8         44.81         43.52         3.05 o
   1   6   8         66.89         71.67         3.37 o
   2   6   8          7.02          5.50         2.66 o
   3   6   8          3.72         -0.91         4.98 o
   4   6   8          4.57         16.74         5.08 o
   5   6   8          7.96         21.71        15.69 o
  -4   7   8         23.45         23.58         5.71 o
  -3   7   8          8.45          6.73         3.75 o
  -2   7   8          2.09          6.77         4.61 o
  -1   7   8          0.26          3.66         3.22 o
   0   7   8          0.12          3.73         3.49 o
   1   7   8          7.91          9.49         3.91 o
   2   7   8          1.38         -0.72         3.83 o
   3   7   8          0.20         -1.66         5.33 o
  -8   1   9          1.41          6.96         3.82 o
  -7   1   9         34.29         28.99         2.52 o
  -6   1   9          0.00          1.94         1.60 o
  -5   1   9         39.68         39.05         2.09 o
  -4   1   9        137.70        131.48         2.54 o
  -3   1   9          3.15          4.80         1.25 o
  -2   1   9         25.91         27.10         1.15 o
  -1   1   9        279.29        264.14         4.08 o
   0   1   9         71.83         68.54         1.86 o
   1   1   9        178.39        180.45         3.12 o
   2   1   9         33.81         36.60         1.72 o
   3   1   9         17.65         17.07         1.45 o
   4   1   9          2.45          3.68         1.96 o
   5   1   9         88.47         91.40         4.01 o
   6   1   9         29.44         30.32         6.18 o
   7   1   9          1.52         -3.22         4.55 o
  -8   2   9         23.35         18.56         6.28 o
  -7   2   9          3.02         -1.14         2.98 o
  -6   2   9          0.12          2.71         1.97 o
  -5   2   9        192.64        177.86         3.93 o
  -4   2   9         43.45         43.21         2.59 o
  -3   2   9         10.54         11.09         1.81 o
  -2   2   9        238.23        242.00         3.30 o
  -1   2   9        612.68        600.11         7.40 o
   0   2   9         13.90         16.59         3.98 o
   1   2   9        323.23        303.14         4.72 o
   2   2   9         38.86         31.31         1.80 o
   3   2   9          0.63          2.50         1.57 o
   4   2   9        118.76        104.01         2.88 o
   5   2   9          0.62          2.44         2.57 o
   6   2   9         75.16         68.77         5.60 o
   7   2   9         10.68         14.42         5.48 o
  -8   3   9          5.48          7.43         6.44 o
  -7   3   9          5.38          5.50         4.34 o
  -6   3   9         58.82         54.48         3.91 o
  -5   3   9        378.53        370.67         6.71 o
  -4   3   9         22.66         22.79         1.61 o
  -3   3   9        132.19        141.87         2.80 o
  -2   3   9        275.89        274.14         3.71 o
  -1   3   9        320.33        344.44         5.47 o
   0   3   9          0.07          0.08         1.58 o
   1   3   9         67.03         74.38         2.80 o
   2   3   9          3.80          2.40         1.64 o
   3   3   9         27.90         28.38         2.08 o
   4   3   9         33.82         36.20         2.27 o
   5   3   9         29.50         32.31         4.54 o
   6   3   9         29.85         36.16         9.20 o
   7   3   9          0.52          7.09        10.92 o
  -7   4   9          0.01         -6.01         6.01 o
  -6   4   9         21.82         22.80         2.86 o
  -5   4   9         38.83         36.44         3.00 o
  -4   4   9        213.80        203.23         4.00 o
  -3   4   9        103.25        115.11         3.38 o
  -2   4   9          8.22          9.93         1.37 o
  -1   4   9         87.19         82.13         2.28 o
   0   4   9        116.26        118.12         2.95 o
   1   4   9         50.14         55.20         2.53 o
   2   4   9          6.68          5.82         2.46 o
   3   4   9          2.20          2.08         3.09 o
   4   4   9        345.60        324.26         6.56 o
   5   4   9         27.39         23.42         4.60 o
   6   4   9          0.33          1.36         5.56 o
  -6   5   9        186.56        199.04         5.98 o
  -5   5   9          1.76          5.56         2.84 o
  -4   5   9         49.45         47.26         2.84 o
  -3   5   9          3.58          4.43         1.78 o
  -2   5   9        434.61        431.45         6.33 o
  -1   5   9         48.30         48.75         2.43 o
   0   5   9        108.06        109.48         3.55 o
   1   5   9         25.83         29.24         1.91 o
   2   5   9         80.26         78.81         3.32 o
   3   5   9          0.13          1.16         2.69 o
   4   5   9         43.17         46.95         3.88 o
   5   5   9          0.57         -6.16         6.16 o
   6   5   9          1.31          0.31         6.59 o
  -5   6   9        100.63        110.19         5.42 o
  -4   6   9         45.48         50.10         3.44 o
  -3   6   9         27.78         33.20         2.57 o
  -2   6   9         32.52         31.68         2.77 o
  -1   6   9         72.70         74.09         3.35 o
   0   6   9          9.41         11.82         3.96 o
   1   6   9         37.15         41.67         2.78 o
   2   6   9        156.43        151.09         4.62 o
   3   6   9          3.98          1.14         3.49 o
   4   6   9          3.95          4.92         4.95 o
  -4   7   9         24.23         35.59         7.90 o
  -3   7   9         14.00          3.07         5.36 o
  -2   7   9         39.92         45.84         5.74 o
  -1   7   9         61.58         72.08         5.01 o
   0   7   9          8.84         13.23         3.30 o
   1   7   9         77.12         88.63         5.62 o
   2   7   9          6.80          9.65         4.13 o
   3   7   9          6.29          9.64         9.53 o
  -8   0  10         35.52         45.06         5.26 o
  -7   0  10         67.76         66.79         5.20 o
  -6   0  10          0.64          1.49         2.00 o
  -5   0  10        168.37        164.44         4.50 o
  -4   0  10       1254.12       1299.00        17.24 o
  -3   0  10        335.20        322.44         4.73 o
  -2   0  10         14.95         15.98         1.79 o
  -1   0  10        697.51        717.59         9.74 o
   0   0  10       1088.49       1110.76        12.32 o
   1   0  10        948.13        901.37        10.66 o
   2   0  10        431.48        466.62         6.90 o
   3   0  10        441.66        460.40        12.45 o
   4   0  10        481.03        513.33         9.95 o
   5   0  10         73.86         78.24         4.49 o
   6   0  10        124.37        125.07        11.44 o
   7   0  10          1.68        -10.22        10.22 o
  -8   1  10          7.65          3.23         5.37 o
  -7   1  10        134.88        125.26         4.05 o
  -6   1  10         69.88         71.36         2.78 o
  -5   1  10        173.74        179.99         3.71 o
  -4   1  10          3.22          2.85         1.60 o
  -3   1  10        232.09        235.09         3.49 o
  -2   1  10        104.57        117.34         2.19 o
  -1   1  10        108.52        115.36         2.69 o
   0   1  10          4.05          3.43         0.93 o
   1   1  10        504.82        511.91         6.05 o
   2   1  10        746.81        763.76         8.37 o
   3   1  10          2.47          4.45         2.27 o
   4   1  10          5.11         -0.28         2.15 o
   5   1  10         77.41         92.96         3.78 o
   6   1  10          0.59         -4.20         4.58 o
   7   1  10         50.36         70.06         9.97 o
  -8   2  10          0.01          0.43        12.07 o
  -7   2  10          1.34          1.06         4.03 o
  -6   2  10         77.25         72.82         2.72 o
  -5   2  10         89.87         88.55         2.62 o
  -4   2  10         64.60         62.74         2.35 o
  -3   2  10        368.33        385.04         4.81 o
  -2   2  10         30.50         30.56         1.24 o
  -1   2  10         23.40         21.58         1.56 o
   0   2  10         59.73         66.28         2.72 o
   1   2  10        327.37        353.33         4.90 o
   2   2  10         45.35         50.35         1.98 o
   3   2  10         13.91         12.13         1.73 o
   4   2  10          0.45          0.81         1.41 o
   5   2  10        103.26        114.45         6.12 o
   6   2  10          3.22          2.70         3.77 o
   7   2  10         49.92         50.46         8.24 o
  -8   3  10          5.12          1.01         6.72 o
  -7   3  10        135.80        135.16         5.79 o
  -6   3  10          0.47          1.75         3.42 o
  -5   3  10         52.85         58.22         3.76 o
  -4   3  10          0.08          0.71         1.16 o
  -3   3  10        304.16        314.18         4.81 o
  -2   3  10        184.52        194.76         2.92 o
  -1   3  10        430.95        409.19         7.00 o
   0   3  10        393.07        386.86         4.96 o
   1   3  10        786.63        796.28         9.53 o
   2   3  10        489.77        464.66         7.84 o
   3   3  10        239.28        262.60         5.09 o
   4   3  10         20.56         18.19         3.27 o
   5   3  10         79.80         75.24         3.63 o
   6   3  10          0.72          0.16         5.43 o
   7   3  10          4.58         -5.05         9.58 o
  -7   4  10         10.79         14.12         5.22 o
  -6   4  10         60.79         55.74         3.43 o
  -5   4  10         38.55         39.09         2.61 o
  -4   4  10        232.04        225.07         4.15 o
  -3   4  10        120.88        109.41         2.84 o
  -2   4  10         14.34         17.18         1.41 o
  -1   4  10          7.35          9.53         1.88 o
   0   4  10         17.33         17.12         1.55 o
   1   4  10         36.78         35.94         2.20 o
   2   4  10         43.45         42.87         4.08 o
   3   4  10        120.57        117.37         3.56 o
   4   4  10         20.75         13.24         2.44 o
   5   4  10         26.05         33.20         6.15 o
   6   4  10          4.30          2.14         5.18 o
  -6   5  10         23.55         27.48         4.07 o
  -5   5  10         36.09         33.74         4.11 o
  -4   5  10         20.49         19.60         2.59 o
  -3   5  10         31.99         29.33         2.47 o
  -2   5  10          2.48         -1.93         2.23 o
  -1   5  10        152.14        148.52         3.43 o
   0   5  10        149.02        151.40         5.82 o
   1   5  10         77.51         78.50         3.48 o
   2   5  10         30.51         34.60         2.49 o
   3   5  10         13.27         20.95         3.64 o
   4   5  10        125.75        118.69         5.35 o
   5   5  10         28.82         28.24        10.73 o
  -5   6  10         68.56         88.83         8.92 o
  -4   6  10          4.80          8.17         2.88 o
  -3   6  10          1.55          0.29         2.25 o
  -2   6  10          0.39         -1.82         2.18 o
  -1   6  10          0.60          0.35         2.11 o
   0   6  10         15.16         18.45         2.46 o
   1   6  10          4.51          2.53         2.64 o
   2   6  10          3.99          0.60         2.57 o
   3   6  10         70.38         66.60         5.03 o
   4   6  10         13.03          8.51         6.31 o
  -4   7  10          3.31          2.56        11.37 o
  -3   7  10         11.22         11.89         7.38 o
  -2   7  10         23.23         21.70         6.93 o
  -1   7  10          0.28          5.63         4.61 o
   0   7  10          0.00          6.47         4.20 o
   1   7  10          0.51         -1.13         3.73 o
   2   7  10          8.53          2.85         4.31 o
   3   7  10         37.90         32.61         7.83 o
  -8   1  11         21.99         13.91         8.29 o
  -7   1  11          0.19         -1.91         2.16 o
  -6   1  11         45.16         46.06         2.42 o
  -5   1  11        100.80        103.32         2.89 o
  -4   1  11          1.36         -0.28         1.00 o
  -3   1  11        162.24        176.77         2.90 o
  -2   1  11          3.61          4.55         0.96 o
  -1   1  11        187.88        186.74         3.09 o
   0   1  11        758.66        721.69         7.06 o
   1   1  11        202.02        225.70         3.60 o
   2   1  11        509.12        496.83         6.40 o
   3   1  11          0.32         -0.93         1.20 o
   4   1  11         19.70         21.06         2.30 o
   5   1  11        520.40        510.31         8.59 o
   6   1  11          0.86         -7.41         8.88 o
   7   1  11          0.72         12.76        10.03 o
  -8   2  11          7.90          7.44         5.72 o
  -7   2  11         21.15         27.57         3.37 o
  -6   2  11        259.78        254.33         4.61 o
  -5   2  11        249.96        249.92         4.15 o
  -4   2  11         35.14         36.23         1.93 o
  -3   2  11         35.02         31.99         1.54 o
  -2   2  11        312.97        325.25         5.26 o
  -1   2  11       2420.95       2508.79        23.26 o
   0   2  11        265.67        273.26         5.39 o
   1   2  11         54.26         56.33         1.89 o
   2   2  11        141.96        145.11         3.14 o
   3   2  11        119.06        123.93         3.13 o
   4   2  11          7.44          7.03         1.75 o
   5   2  11          3.01          2.63         3.24 o
   6   2  11          5.13         15.72         4.53 o
   7   2  11          0.81         11.45         8.88 o
  -7   3  11          0.91          9.55         6.74 o
  -6   3  11         86.45         90.67         3.61 o
  -5   3  11         10.42          8.47         1.99 o
  -4   3  11         40.20         43.67         2.31 o
  -3   3  11        126.14        134.61         3.03 o
  -2   3  11        262.59        273.95         6.18 o
  -1   3  11          1.34         -2.10         2.10 o
   0   3  11          1.46         -0.49         1.96 o
   1   3  11          0.02         -1.32         1.32 o
   2   3  11          7.78          5.25         1.70 o
   3   3  11          3.94          6.39         1.92 o
   4   3  11         87.35         85.48         2.77 o
   5   3  11         68.85         59.81         3.82 o
   6   3  11          0.21          4.31         4.58 o
  -7   4  11          1.10          4.71         4.66 o
  -6   4  11         43.22         45.97         3.44 o
  -5   4  11         22.67         23.16         2.19 o
  -4   4  11         29.91         30.15         2.00 o
  -3   4  11         50.99         47.48         1.92 o
  -2   4  11         96.06         90.10         2.76 o
  -1   4  11         72.38         78.27         3.44 o
   0   4  11         17.61         18.90         1.45 o
   1   4  11         68.35         69.75         2.66 o
   2   4  11          1.92          2.07         2.57 o
   3   4  11         18.84         20.47         2.23 o
   4   4  11         65.68         68.87         3.72 o
   5   4  11          1.70         -5.29         5.81 o
   6   4  11         10.99         18.06        13.35 o
  -6   5  11          9.73         22.13         4.43 o
  -5   5  11         11.85         14.75         2.62 o
  -4   5  11        136.03        137.87         3.90 o
  -3   5  11         96.16         87.12         3.09 o
  -2   5  11        107.02         96.07         2.97 o
  -1   5  11         22.73         23.33         2.40 o
   0   5  11        495.55        474.23         6.59 o
   1   5  11         18.43         18.59         2.29 o
   2   5  11         40.65         40.23         2.78 o
   3   5  11          8.08         13.67         3.49 o
   4   5  11         84.13         86.10         4.41 o
   5   5  11          0.25         -6.31         6.31 o
  -5   6  11          0.41         -0.17         4.71 o
  -4   6  11          4.20          0.90         3.35 o
  -3   6  11          0.86         -1.14         3.67 o
  -2   6  11          2.54          5.75         3.64 o
  -1   6  11        110.96        106.96         3.59 o
   0   6  11         79.24         74.21         3.40 o
   1   6  11         11.02          6.98         2.58 o
   2   6  11          8.26         10.83         3.92 o
   3   6  11          9.32         11.26         4.48 o
   4   6  11          0.13         -5.46         5.46 o
  -3   7  11          3.54          4.73         8.88 o
  -2   7  11          3.85         -0.78        10.30 o
  -1   7  11         11.99         12.09         4.74 o
   0   7  11          0.37          1.20         5.37 o
   1   7  11         32.14         29.85         5.67 o
   2   7  11          0.02          6.91         7.36 o
  -8   0  12        153.39        154.40         8.88 o
  -7   0  12        310.47        315.15         7.43 o
  -6   0  12        244.47        240.46         6.03 o
  -5   0  12          3.67          3.71         1.82 o
  -4   0  12        975.30        924.07        11.82 o
  -3   0  12        586.64        555.47         7.80 o
  -2   0  12        376.58        361.43         5.59 o
  -1   0  12          0.01          1.66         1.34 o
   0   0  12       1482.97       1559.28        17.12 o
   1   0  12       1313.36       1196.92        13.82 o
   2   0  12        336.28        357.13         6.20 o
   3   0  12         58.56         60.26         4.11 o
   4   0  12        277.99        271.05         8.20 o
   5   0  12        516.65        501.94        10.90 o
   6   0  12        813.65        779.71        19.50 o
   7   0  12          0.04         -1.15         9.20 o
  -8   1  12         84.66         95.43         8.43 o
  -7   1  12          0.37          0.08         2.53 o
  -6   1  12         96.54         97.44         3.13 o
  -5   1  12          9.21         11.65         1.59 o
  -4   1  12         99.68         97.66         2.53 o
  -3   1  12         62.83         53.38         1.71 o
  -2   1  12         12.68         13.06         0.98 o
  -1   1  12       1338.66       1463.56        11.68 o
   0   1  12         48.38         39.46         1.58 o
   1   1  12        849.53        941.46         9.37 o
   2   1  12        229.57        236.70         3.87 o
   3   1  12         16.74         18.59         2.08 o
   4   1  12        205.46        211.95         5.53 o
   5   1  12         91.78         91.59         4.08 o
   6   1  12         14.34         21.31         8.49 o
   7   1  12          0.33         -4.15         5.37 o
  -8   2  12          0.20         -0.15        14.44 o
  -7   2  12        211.65        200.46         4.94 o
  -6   2  12         10.76         12.62         2.00 o
  -5   2  12        125.63        121.45         3.42 o
  -4   2  12         91.14         90.77         2.73 o
  -3   2  12         30.73         25.66         1.40 o
  -2   2  12         54.44         54.30         2.58 o
  -1   2  12        580.55        533.21         7.28 o
   0   2  12        164.14        146.50         4.03 o
   1   2  12          9.84          8.78         1.14 o
   2   2  12          3.30          3.38         1.30 o
   3   2  12        210.07        211.34         4.15 o
   4   2  12          0.72          4.40         1.88 o
   5   2  12        148.18        152.08         5.31 o
   6   2  12          0.02          4.96         5.38 o
   7   2  12          2.46          7.83         6.21 o
  -7   3  12         55.02         61.40         5.09 o
  -6   3  12         39.29         39.66         3.18 o
  -5   3  12          6.94          7.84         2.81 o
  -4   3  12         40.99         40.65         2.26 o
  -3   3  12          7.30          6.95         1.66 o
  -2   3  12         77.03         82.67         4.20 o
  -1   3  12         15.55         11.99         1.84 o
   0   3  12        196.38        194.77         4.63 o
   1   3  12        291.49        266.48         4.77 o
   2   3  12        358.78        352.03         5.82 o
   3   3  12        573.52        570.67         7.58 o
   4   3  12         23.14         25.49         2.03 o
   5   3  12          6.59          9.55         2.41 o
   6   3  12         29.53         23.51         8.82 o
  -7   4  12         11.50         12.70         6.24 o
  -6   4  12          2.07         -0.36         3.01 o
  -5   4  12          8.02          6.75         4.34 o
  -4   4  12        117.85        108.71         3.34 o
  -3   4  12        372.35        370.36         4.95 o
  -2   4  12          4.00          2.10         1.93 o
  -1   4  12          4.73          1.70         2.21 o
   0   4  12         10.40         11.35         3.27 o
   1   4  12         55.05         57.72         2.44 o
   2   4  12          0.48          0.72         2.18 o
   3   4  12         46.33         49.11         2.76 o
   4   4  12          8.24         12.85         3.01 o
   5   4  12          7.90         11.55         6.18 o
   6   4  12          2.16          3.02         5.95 o
  -6   5  12          5.15          3.11         4.68 o
  -5   5  12         25.41         33.20         2.76 o
  -4   5  12         17.73         15.10         3.24 o
  -3   5  12          0.00         -0.42         1.64 o
  -2   5  12         24.82         24.85         2.57 o
  -1   5  12          9.14         15.11         4.36 o
   0   5  12        255.85        256.52         5.29 o
   1   5  12         13.02         12.50         3.66 o
   2   5  12          4.39          0.53         2.23 o
   3   5  12         41.14         48.54         5.30 o
   4   5  12          0.95         -3.62         3.62 o
   5   5  12         17.02         19.04         8.69 o
  -5   6  12          4.49         -5.79         5.79 o
  -4   6  12         11.66          0.99         3.95 o
  -3   6  12          1.26         -3.32         3.32 o
  -2   6  12          2.18          7.71         3.77 o
  -1   6  12          3.15          0.22         2.25 o
   0   6  12         20.53         18.56         2.75 o
   1   6  12          0.72         -1.92         2.90 o
   2   6  12          8.57          7.98         3.28 o
   3   6  12          3.09          7.61         3.98 o
   4   6  12          4.55          4.65         7.70 o
  -3   7  12          6.24         14.26         7.90 o
  -2   7  12          0.09         -1.61         5.48 o
  -1   7  12          7.91          2.81         4.89 o
   0   7  12          0.16          0.88         6.26 o
   1   7  12         20.60         30.68         7.93 o
   2   7  12        112.35        115.74        11.06 o
  -8   1  13          0.84         -2.47         4.67 o
  -7   1  13         57.81         56.44         3.09 o
  -6   1  13         21.71         23.89         2.49 o
  -5   1  13         46.63         42.60         1.97 o
  -4   1  13          0.01          1.01         1.35 o
  -3   1  13          6.14          8.21         1.20 o
  -2   1  13         91.88         91.56         2.01 o
  -1   1  13       1344.24       1359.87        11.35 o
   0   1  13        270.03        282.40         3.78 o
   1   1  13        356.64        361.10         4.66 o
   2   1  13          2.27          1.39         1.54 o
   3   1  13         73.61         72.52         2.69 o
   4   1  13        270.77        272.07         6.78 o
   5   1  13         18.73         18.21         3.45 o
   6   1  13         15.63         20.29         5.23 o
   7   1  13          0.00         12.93        13.10 o
  -8   2  13          4.53         -3.03        15.91 o
  -7   2  13         26.42         34.14         3.29 o
  -6   2  13         51.29         57.54         3.19 o
  -5   2  13         94.82         96.49         2.98 o
  -4   2  13         15.33         20.27         1.69 o
  -3   2  13         78.52         70.80         2.03 o
  -2   2  13          6.93          2.83         1.63 o
  -1   2  13       2595.00       2589.04        22.61 o
   0   2  13        805.94        852.49        11.46 o
   1   2  13         12.99         17.97         1.39 o
   2   2  13         93.25         91.42         2.82 o
   3   2  13        344.81        353.90         5.89 o
   4   2  13        453.23        440.63         6.23 o
   5   2  13          2.92          5.00         2.88 o
   6   2  13         16.70         30.49         5.45 o
  -7   3  13         19.14         21.98         4.72 o
  -6   3  13         21.58         25.09         3.03 o
  -5   3  13          1.52          4.68         2.04 o
  -4   3  13         18.77         20.59         1.80 o
  -3   3  13         11.72         11.74         1.28 o
  -2   3  13         39.32         42.58         3.09 o
  -1   3  13          0.01         -0.10         1.63 o
   0   3  13        318.98        311.24         6.06 o
   1   3  13          6.70          4.12         1.75 o
   2   3  13        277.37        263.06         4.72 o
   3   3  13        245.54        247.88         4.85 o
   4   3  13         31.82         29.32         2.23 o
   5   3  13          5.76         11.08         3.35 o
   6   3  13         21.69         26.96         9.07 o
  -7   4  13         26.35         17.91         8.18 o
  -6   4  13         85.86         88.90         4.70 o
  -5   4  13          1.99          3.67         2.36 o
  -4   4  13          7.42          3.16         1.86 o
  -3   4  13        104.85        104.33         3.22 o
  -2   4  13          6.47          7.68         2.74 o
  -1   4  13         11.06         13.17         2.60 o
   0   4  13          2.58          4.10         2.63 o
   1   4  13         30.60         27.38         2.44 o
   2   4  13          0.61          1.39         2.67 o
   3   4  13          2.47          6.66         3.64 o
   4   4  13         18.18         19.54         3.12 o
   5   4  13         87.76        108.37         7.41 o
  -6   5  13          3.28         -2.06         4.92 o
  -5   5  13          0.47          5.08         4.62 o
  -4   5  13          9.64         14.03         3.64 o
  -3   5  13         15.14         15.38         3.54 o
  -2   5  13          2.11         -2.33         2.94 o
  -1   5  13        131.67        120.94         5.06 o
   0   5  13        263.81        247.59         4.61 o
   1   5  13          9.64         10.09         3.53 o
   2   5  13          7.06         10.82         3.71 o
   3   5  13          5.74          7.85         4.79 o
   4   5  13          0.48         -0.67         3.72 o
   5   5  13          3.81         -5.62        10.03 o
  -5   6  13          2.31         13.34         6.14 o
  -4   6  13          3.61          5.71         4.46 o
  -3   6  13          5.67          4.00         4.95 o
  -2   6  13          7.83         -5.40         5.40 o
  -1   6  13          0.73         -2.25         3.21 o
   0   6  13          2.33          2.64         2.78 o
   1   6  13         64.61         68.60         4.45 o
   2   6  13          2.99          9.09         3.33 o
   3   6  13         48.19         58.19         5.25 o
   4   6  13         39.30         40.57         6.62 o
  -3   7  13         15.19          7.51         7.21 o
  -2   7  13          1.79          7.29         7.68 o
  -1   7  13          1.19         -1.46         4.85 o
   0   7  13          6.04         -1.66         8.82 o
   1   7  13          0.22         -8.37         8.37 o
   2   7  13          2.79         11.33         6.29 o
  -8   0  14          6.66          9.79         5.34 o
  -7   0  14         23.03         32.38         3.73 o
  -6   0  14          4.38          4.22         2.40 o
  -5   0  14        288.95        301.69         6.31 o
  -4   0  14        262.02        263.41         6.60 o
  -3   0  14        216.69        196.94         4.26 o
  -2   0  14         31.56         29.66         1.79 o
  -1   0  14         27.48         29.13         3.22 o
   0   0  14          1.35          4.90         1.66 o
   1   0  14        894.49        913.22        11.73 o
   2   0  14        206.85        204.60         5.01 o
   3   0  14          0.26         -3.03         3.03 o
   4   0  14         11.25         12.22         3.44 o
   5   0  14        164.13        172.29         9.15 o
   6   0  14        142.90        143.97         7.66 o
   7   0  14          1.54        -11.12        11.12 o
  -8   1  14          0.30          1.16         4.83 o
  -7   1  14          6.88         11.38         2.31 o
  -6   1  14        142.40        141.19         3.61 o
  -5   1  14         39.24         38.95         2.61 o
  -4   1  14          0.53         -1.21         1.21 o
  -3   1  14        236.95        234.06         3.73 o
  -2   1  14        389.31        401.61         4.46 o
  -1   1  14         23.43         23.47         1.34 o
   0   1  14        301.04        302.52         3.91 o
   1   1  14        246.13        242.27         3.81 o
   2   1  14         71.27         73.59         2.61 o
   3   1  14         57.65         52.08         2.44 o
   4   1  14          1.05          5.65         1.74 o
   5   1  14         16.22         13.31         3.34 o
   6   1  14         23.19         27.88         4.03 o
  -7   2  14          5.52          1.49         2.90 o
  -6   2  14         44.24         40.12         3.05 o
  -5   2  14          8.47          7.63         1.78 o
  -4   2  14         11.42         11.06         1.49 o
  -3   2  14        124.56        119.80         2.70 o
  -2   2  14        218.07        240.66         5.16 o
  -1   2  14          8.62          7.43         2.62 o
   0   2  14        563.03        548.90         8.05 o
   1   2  14         34.81         38.20         1.79 o
   2   2  14          5.66          3.59         2.22 o
   3   2  14        297.01        279.88         5.30 o
   4   2  14         43.16         41.12         2.41 o
   5   2  14         74.96         78.50         4.40 o
   6   2  14          0.24          6.72         4.29 o
  -7   3  14          1.03          1.63         3.72 o
  -6   3  14          2.51          5.10         2.57 o
  -5   3  14         37.64         35.98         2.88 o
  -4   3  14         75.95         81.05         2.87 o
  -3   3  14          2.77          4.64         2.33 o
  -2   3  14         28.02         29.01         2.79 o
  -1   3  14         12.39         14.43         1.87 o
   0   3  14         13.63          9.65         2.63 o
   1   3  14         68.95         73.53         2.42 o
   2   3  14         54.31         48.41         2.39 o
   3   3  14        214.19        209.45         4.53 o
   4   3  14        128.11        116.78         3.51 o
   5   3  14         16.20         23.66         6.38 o
   6   3  14         37.37         50.28         9.14 o
  -7   4  14          1.83         10.67        14.88 o
  -6   4  14          0.52         -0.93         3.50 o
  -5   4  14          6.71          7.61         2.47 o
  -4   4  14          0.06         -0.25         2.23 o
  -3   4  14         92.86         89.56         4.57 o
  -2   4  14        119.50        115.42         7.30 o
  -1   4  14         11.16         12.26         2.29 o
   0   4  14         14.27         14.55         2.56 o
   1   4  14        168.25        175.22         3.90 o
   2   4  14        495.79        505.56         7.69 o
   3   4  14         37.23         31.84         2.53 o
   4   4  14          0.56          7.21         2.47 o
   5   4  14         11.96         22.71         5.85 o
  -6   5  14          3.97          4.83        12.11 o
  -5   5  14         11.79          5.57         5.36 o
  -4   5  14         19.32         23.86         3.11 o
  -3   5  14         13.20         11.09         4.58 o
  -2   5  14          1.48         -0.21         3.49 o
  -1   5  14         24.84         12.87         3.21 o
   0   5  14        149.57        154.52         6.47 o
   1   5  14         41.78         44.10         2.68 o
   2   5  14         50.65         53.00         4.43 o
   3   5  14          2.57          3.79         3.24 o
   4   5  14          0.11         -0.58         5.89 o
  -4   6  14         48.89         46.67        15.37 o
  -3   6  14         28.52         30.90         4.09 o
  -2   6  14        171.75        176.84         7.88 o
  -1   6  14         34.09         31.27         4.81 o
   0   6  14          2.46          4.48         9.49 o
   1   6  14          2.02         -0.29         6.30 o
   2   6  14         19.24         26.52         6.60 o
   3   6  14         59.07         68.47         5.54 o
  -2   7  14          1.21          8.20         6.41 o
  -1   7  14          5.46         22.35         7.95 o
   0   7  14         20.89         24.09        20.76 o
   1   7  14         10.12          9.43         7.22 o
  -8   1  15          0.02         -5.08         5.08 o
  -7   1  15          0.62         -0.70         2.94 o
  -6   1  15         30.06         36.08         2.76 o
  -5   1  15        221.47        218.12         4.50 o
  -4   1  15          5.03          5.01         1.52 o
  -3   1  15         28.88         31.60         1.84 o
  -2   1  15        124.20        127.53         2.47 o
  -1   1  15         62.38         69.08         1.75 o
   0   1  15        331.71        343.61         4.32 o
   1   1  15         30.15         28.38         1.79 o
   2   1  15         28.39         27.62         2.01 o
   3   1  15         72.03         71.94         2.85 o
   4   1  15          6.46          0.81         2.37 o
   5   1  15         19.76         20.85         3.41 o
   6   1  15          0.21         10.63         4.23 o
  -7   2  15          1.09          3.15         3.23 o
  -6   2  15         60.83         57.38         3.61 o
  -5   2  15          2.35          3.77         1.69 o
  -4   2  15        258.20        264.51         4.71 o
  -3   2  15         70.39         74.94         2.10 o
  -2   2  15        109.03        119.87         3.79 o
  -1   2  15        314.69        321.41         7.09 o
   0   2  15         12.83         12.45         2.02 o
   1   2  15        110.21        114.60         2.97 o
   2   2  15        240.45        230.06         4.66 o
   3   2  15        100.00         98.26         3.36 o
   4   2  15         23.24         21.50         2.52 o
   5   2  15          9.84          9.16         3.53 o
   6   2  15          3.80          5.19         7.49 o
  -7   3  15         21.86         22.17         6.07 o
  -6   3  15          7.74         14.44         2.87 o
  -5   3  15         25.77         22.48         2.89 o
  -4   3  15         10.47          8.93         1.53 o
  -3   3  15         30.60         29.49         2.96 o
  -2   3  15         38.22         40.59         3.20 o
  -1   3  15          0.69          5.01         1.73 o
   0   3  15        362.44        377.46         6.48 o
   1   3  15        873.08        889.93         9.41 o
   2   3  15         13.16         15.99         2.16 o
   3   3  15        116.80        113.88         3.57 o
   4   3  15         52.03         50.51         3.45 o
   5   3  15         55.50         70.02         5.05 o
   6   3  15          2.16          6.85         6.29 o
  -6   4  15         45.86         56.52        10.10 o
  -5   4  15          0.47         -2.02         3.05 o
  -4   4  15         13.34         13.86         1.76 o
  -3   4  15         18.17         28.98         3.53 o
  -2   4  15         63.02         64.51         4.18 o
  -1   4  15         13.07         10.12         2.26 o
   0   4  15        314.77        321.81         6.87 o
   1   4  15         31.97         30.28         2.64 o
   2   4  15         97.99         84.51         3.34 o
   3   4  15         39.38         37.96         3.09 o
   4   4  15         73.04         79.37         3.65 o
   5   4  15          6.00          6.39         5.71 o
  -6   5  15          5.95         16.50         5.94 o
  -5   5  15          5.11          4.92         4.82 o
  -4   5  15         37.85         45.07         4.80 o
  -3   5  15         17.04          6.22         3.61 o
  -2   5  15         29.40         24.53         4.07 o
  -1   5  15          0.63          0.00         2.85 o
   0   5  15         57.58         63.03         5.49 o
   1   5  15         34.69         41.50         5.01 o
   2   5  15         16.16         18.24         3.20 o
   3   5  15         14.10         19.14         3.33 o
   4   5  15         73.67         83.95         5.56 o
  -4   6  15          0.19         -1.39         5.60 o
  -3   6  15          0.15          9.66         5.58 o
  -2   6  15         15.86         21.60         7.23 o
  -1   6  15          1.04          7.43         7.28 o
   0   6  15          7.38          2.79         4.51 o
   1   6  15         30.28         26.67         6.00 o
   2   6  15         12.71         17.55         7.27 o
   3   6  15          0.67          3.96         6.97 o
  -2   7  15          5.07         -3.52         7.52 o
  -1   7  15         25.84         40.70         8.20 o
   0   7  15          0.57          1.92        10.48 o
  -8   0  16          6.20          9.88         5.73 o
  -7   0  16         34.80         24.57         5.39 o
  -6   0  16         10.30         10.48         2.46 o
  -5   0  16        123.05        132.56         5.85 o
  -4   0  16        139.61        142.47         6.11 o
  -3   0  16          9.11         10.10         1.55 o
  -2   0  16          0.16          2.44         1.32 o
  -1   0  16          1.48          1.09         1.65 o
   0   0  16        240.82        247.99         5.80 o
   1   0  16        153.49        165.93         4.87 o
   2   0  16        374.55        358.33         6.94 o
   3   0  16         22.34         27.31         6.50 o
   4   0  16        114.56        120.66         6.22 o
   5   0  16          1.18          8.79         4.33 o
   6   0  16         13.04         12.67         7.07 o
  -7   1  16          0.24         -1.28         2.62 o
  -6   1  16        161.65        158.11         4.30 o
  -5   1  16         37.41         38.54         2.52 o
  -4   1  16         59.51         59.63         2.31 o
  -3   1  16          2.29          1.22         1.75 o
  -2   1  16        165.75        180.16         3.01 o
  -1   1  16        295.51        290.48         3.73 o
   0   1  16         42.55         35.59         1.58 o
   1   1  16        238.59        235.22         4.20 o
   2   1  16         42.02         39.32         2.30 o
   3   1  16         29.52         31.62         2.31 o
   4   1  16        135.83        141.98         5.42 o
   5   1  16         29.11         30.68         4.04 o
   6   1  16          8.53          3.25         7.93 o
  -7   2  16         28.69         25.25         3.52 o
  -6   2  16         55.66         52.40         4.08 o
  -5   2  16          0.01          0.79         1.67 o
  -4   2  16         24.72         28.55         1.94 o
  -3   2  16         70.88         69.70         3.27 o
  -2   2  16         47.39         45.38         2.82 o
  -1   2  16         98.20        105.74         3.05 o
   0   2  16        118.81        133.33         4.14 o
   1   2  16         24.41         24.51         2.36 o
   2   2  16        110.25        102.61         3.31 o
   3   2  16        167.88        178.97         4.06 o
   4   2  16         19.05         25.69         2.88 o
   5   2  16          8.92          3.14         3.96 o
   6   2  16          2.88          3.98         9.13 o
  -6   3  16          8.46          7.72         3.20 o
  -5   3  16         17.56         18.10         3.06 o
  -4   3  16          7.99          9.66         2.17 o
  -3   3  16         18.56         22.12         3.21 o
  -2   3  16         83.09         88.79         4.20 o
  -1   3  16          0.22         -0.06         2.48 o
   0   3  16         11.84          9.66         2.03 o
   1   3  16         35.30         33.11         2.01 o
   2   3  16        146.43        151.59         3.74 o
   3   3  16         66.60         58.68         2.99 o
   4   3  16          0.03         -0.58         3.55 o
   5   3  16         21.56         17.54         5.40 o
  -6   4  16         25.94         34.68         5.87 o
  -5   4  16          9.73         10.92         3.40 o
  -4   4  16          0.34         -0.76         3.11 o
  -3   4  16         79.02         80.16         4.70 o
  -2   4  16         26.99         22.08         3.85 o
  -1   4  16         44.03         46.57         3.03 o
   0   4  16        116.09        111.57         4.42 o
   1   4  16         11.28          9.95         3.05 o
   2   4  16        418.24        414.28         7.14 o
   3   4  16          4.78          4.70         2.86 o
   4   4  16          7.36          8.61         2.78 o
   5   4  16          1.89         -1.24         4.68 o
  -5   5  16         38.47         41.10         6.54 o
  -4   5  16          3.37          1.08         3.92 o
  -3   5  16         62.18         71.38         5.39 o
  -2   5  16         19.11         20.28         5.88 o
  -1   5  16          0.29          0.37         4.59 o
   0   5  16         68.36         70.55         5.72 o
   1   5  16        174.67        172.59         7.05 o
   2   5  16          4.73          7.33         2.53 o
   3   5  16         16.75         19.19         3.66 o
   4   5  16         18.45         23.52         5.74 o
  -4   6  16          0.12          9.82         7.86 o
  -3   6  16         53.23         44.91         6.28 o
  -2   6  16         37.94         50.06         6.67 o
  -1   6  16         34.98         38.02         6.68 o
   0   6  16          0.15         -0.96         6.13 o
   1   6  16          4.61         -6.77        10.09 o
   2   6  16          4.52         14.89         9.20 o
  -7   1  17         42.07         48.00         4.07 o
  -6   1  17        107.44        102.98         3.87 o
  -5   1  17          9.63          8.55         2.02 o
  -4   1  17         15.79         15.62         1.82 o
  -3   1  17          5.44          7.72         1.78 o
  -2   1  17         49.10         49.16         1.82 o
  -1   1  17         26.11         29.89         1.47 o
   0   1  17          4.22          0.82         1.21 o
   1   1  17          0.11          1.61         1.71 o
   2   1  17        209.00        200.75         4.44 o
   3   1  17          0.00          2.13         1.97 o
   4   1  17          8.08          7.50         4.16 o
   5   1  17         21.69         31.92         4.75 o
   6   1  17          7.45         17.29         6.23 o
  -7   2  17          5.61          1.40         3.83 o
  -6   2  17         12.10         12.50         3.08 o
  -5   2  17         45.78         42.27         2.41 o
  -4   2  17         25.16         18.79         1.82 o
  -3   2  17         66.74         65.79         3.23 o
  -2   2  17        100.80         95.29         3.72 o
  -1   2  17        502.42        493.49         6.82 o
   0   2  17        550.28        563.12         8.68 o
   1   2  17          0.10          1.22         1.42 o
   2   2  17        255.70        254.58         5.12 o
   3   2  17         68.74         70.03         3.20 o
   4   2  17         70.02         74.64         3.58 o
   5   2  17         23.23         22.95         4.63 o
  -7   3  17         25.46         21.72         9.58 o
  -6   3  17          0.26          2.95         5.00 o
  -5   3  17          3.22          6.11         2.62 o
  -4   3  17          0.01          2.98         3.91 o
  -3   3  17          8.81         10.11         3.85 o
  -2   3  17         53.74         52.52         5.10 o
  -1   3  17         12.28         11.41         2.54 o
   0   3  17         33.61         33.98         2.69 o
   1   3  17         65.58         68.61         2.74 o
   2   3  17          0.87          3.16         1.68 o
   3   3  17          3.86          3.49         2.20 o
   4   3  17         31.13         28.41         2.88 o
   5   3  17          1.16         -3.47         6.20 o
  -6   4  17          2.92         10.17         5.25 o
  -5   4  17          5.14          3.35         4.31 o
  -4   4  17         13.41         22.50         3.94 o
  -3   4  17         24.14         30.73         4.74 o
  -2   4  17         53.79         63.46         4.34 o
  -1   4  17         32.77         25.66         2.74 o
   0   4  17        160.62        152.29         5.05 o
   1   4  17         25.27         24.43         3.35 o
   2   4  17          0.06          0.40         2.65 o
   3   4  17         21.06         20.15         3.70 o
   4   4  17         16.32         25.34         7.63 o
  -5   5  17         28.64         43.36         8.04 o
  -4   5  17         45.30         45.43         5.10 o
  -3   5  17          0.09          3.34         3.85 o
  -2   5  17          1.05          0.81         4.04 o
  -1   5  17         75.98         78.57         4.82 o
   0   5  17         65.14         63.78         4.86 o
   1   5  17         15.61         16.23         5.06 o
   2   5  17          1.70         -4.04         4.04 o
   3   5  17          1.55          0.29         5.27 o
  -4   6  17         20.95         14.76         7.68 o
  -3   6  17          0.53         -0.62         5.47 o
  -2   6  17          1.95          0.47         5.61 o
  -1   6  17          6.12          4.25         5.13 o
   0   6  17         19.59         26.38         8.24 o
   1   6  17         19.50         21.48         5.87 o
   2   6  17         41.26         39.82         6.72 o
  -7   0  18         34.70         34.46         6.18 o
  -6   0  18          0.01         -2.17         3.55 o
  -5   0  18          0.54         -1.69         3.70 o
  -4   0  18          5.44          1.02         2.28 o
  -3   0  18         86.08         82.50         3.05 o
  -2   0  18         46.52         56.12         2.67 o
  -1   0  18          0.56         -0.70         2.73 o
   0   0  18          1.54          4.08         1.94 o
   1   0  18        106.66        104.40         4.22 o
   2   0  18         12.07          9.41         2.35 o
   3   0  18         80.45         75.19         5.04 o
   4   0  18        141.32        151.07         9.29 o
   5   0  18         46.31         42.53         5.78 o
   6   0  18          0.20          6.27        11.88 o
  -7   1  18          5.05          4.08         3.41 o
  -6   1  18          6.97          4.27         2.38 o
  -5   1  18         30.33         36.72         2.52 o
  -4   1  18          1.31          1.07         1.60 o
  -3   1  18         34.19         32.69         1.75 o
  -2   1  18        187.79        181.77         2.94 o
  -1   1  18         28.67         34.62         1.62 o
   0   1  18          2.15          4.27         1.62 o
   1   1  18         55.08         50.84         2.35 o
   2   1  18         11.49         11.88         2.33 o
   3   1  18         16.30         19.40         2.33 o
   4   1  18          6.38          6.29         3.37 o
   5   1  18        118.12        131.10         6.32 o
  -7   2  18          0.67          4.12         6.58 o
  -6   2  18          1.07         -0.38         3.28 o
  -5   2  18          3.28          1.32         1.99 o
  -4   2  18          0.25         -0.01         1.51 o
  -3   2  18         53.14         54.41         3.18 o
  -2   2  18         41.70         43.74         2.79 o
  -1   2  18        921.11        909.25        10.26 o
   0   2  18         12.76         15.22         2.23 o
   1   2  18         39.74         37.75         2.15 o
   2   2  18        103.42         99.15         3.17 o
   3   2  18          6.51          7.95         2.18 o
   4   2  18          0.01          0.51         2.87 o
   5   2  18          0.72         -5.03         7.95 o
  -6   3  18          1.05         10.31         4.80 o
  -5   3  18          7.22          6.80         2.82 o
  -4   3  18        207.06        216.30         7.40 o
  -3   3  18        144.51        139.99         5.39 o
  -2   3  18          0.02          0.16         2.68 o
  -1   3  18          9.32          7.89         2.31 o
   0   3  18        205.20        212.12         5.15 o
   1   3  18        293.83        278.63         7.16 o
   2   3  18          0.58          4.28         2.26 o
   3   3  18         75.79         83.88         3.68 o
   4   3  18          0.08          3.24         2.82 o
   5   3  18          4.45         11.57         5.62 o
  -6   4  18          0.62          4.30         8.60 o
  -5   4  18         13.92         29.73         8.63 o
  -4   4  18        166.28        147.24         6.92 o
  -3   4  18         93.19         81.71         5.36 o
  -2   4  18          1.83          0.63         3.06 o
  -1   4  18        193.77        194.76         5.49 o
   0   4  18        417.31        402.92         8.92 o
   1   4  18          7.18         -3.10         3.10 o
   2   4  18          0.73          1.11         2.48 o
   3   4  18          1.00          2.58         2.91 o
   4   4  18         59.95         62.60         6.45 o
  -5   5  18          8.22         10.30         6.12 o
  -4   5  18          2.94          0.56         5.45 o
  -3   5  18         29.95         21.18         5.62 o
  -2   5  18         18.68         23.09         6.26 o
  -1   5  18         71.73         77.28         6.60 o
   0   5  18          0.07          4.66         3.64 o
   1   5  18         82.79         91.18         5.65 o
   2   5  18          4.13         11.58         6.97 o
   3   5  18          0.37          3.56         4.13 o
  -3   6  18          1.76         -4.22         9.82 o
  -2   6  18          2.21          6.79         4.58 o
  -1   6  18          9.30         16.34         5.66 o
   0   6  18          1.75         -2.69         5.55 o
   1   6  18         20.96         27.37         6.26 o
  -7   1  19         11.83         14.07         4.48 o
  -6   1  19         22.80         27.54         3.15 o
  -5   1  19          4.59          5.15         2.00 o
  -4   1  19         11.50         10.84         1.76 o
  -3   1  19         52.63         48.24         2.05 o
  -2   1  19        151.30        141.76         2.67 o
  -1   1  19        208.49        199.77         3.41 o
   0   1  19         44.42         40.38         2.03 o
   1   1  19          1.04          0.00         1.79 o
   2   1  19         18.93         17.20         2.71 o
   3   1  19         75.46         81.79         3.45 o
   4   1  19          8.32          5.09         3.50 o
   5   1  19         66.54         72.20         6.17 o
  -7   2  19          3.49          5.36         4.67 o
  -6   2  19         36.24         28.80         3.24 o
  -5   2  19         23.33         15.24         2.27 o
  -4   2  19         24.74         29.70         2.13 o
  -3   2  19         45.46         45.55         2.91 o
  -2   2  19        190.60        181.96         4.53 o
  -1   2  19        111.61        105.27         3.33 o
   0   2  19         72.47         71.89         3.24 o
   1   2  19        133.28        132.07         3.35 o
   2   2  19         53.90         56.98         2.70 o
   3   2  19         16.73         14.39         4.53 o
   4   2  19          0.88         -0.04         3.10 o
   5   2  19          7.96         13.65         4.84 o
  -6   3  19          1.34          5.52         6.64 o
  -5   3  19         46.31         43.71         5.08 o
  -4   3  19          2.04          8.23         3.09 o
  -3   3  19        135.82        139.37         5.55 o
  -2   3  19        110.49         99.42         4.72 o
  -1   3  19        632.20        625.54        10.50 o
   0   3  19         37.96         36.66         2.87 o
   1   3  19        252.17        234.71         6.68 o
   2   3  19          3.70          1.39         1.89 o
   3   3  19         35.95         33.96         3.90 o
   4   3  19         18.21         16.02         5.10 o
  -5   4  19         12.48         23.69         7.30 o
  -4   4  19         58.51         54.43         5.06 o
  -3   4  19         29.51         35.39         4.96 o
  -2   4  19          0.17          5.57         5.92 o
  -1   4  19        221.11        215.14         6.65 o
   0   4  19        334.98        328.89         8.89 o
   1   4  19          0.35         -2.55         3.28 o
   2   4  19          0.23         -2.61         2.61 o
   3   4  19          0.01         -3.17         3.17 o
   4   4  19          8.98          8.20         5.60 o
  -4   5  19          2.19         -7.74         7.74 o
  -3   5  19          1.87         11.45         7.55 o
  -2   5  19         26.60         36.98         5.78 o
  -1   5  19          6.88          3.88         8.30 o
   0   5  19          5.08         14.84         5.19 o
   1   5  19          0.91          1.25         3.89 o
   2   5  19          0.02          1.23         4.21 o
   3   5  19         20.14         22.00         7.88 o
  -2   6  19         10.52          5.09         5.10 o
  -1   6  19          7.02         -5.80         5.80 o
   0   6  19          0.29         -2.14         5.32 o
   1   6  19          4.10          2.03         7.13 o
  -7   0  20         11.54         10.52         7.35 o
  -6   0  20        158.39        164.57         7.65 o
  -5   0  20         24.19         25.93         4.66 o
  -4   0  20        187.77        190.70        10.39 o
  -3   0  20         13.48         15.34         2.22 o
  -2   0  20       1064.13       1093.62        13.86 o
  -1   0  20          2.26          1.69         2.67 o
   0   0  20         27.44         32.46         2.57 o
   1   0  20        146.79        163.44         5.53 o
   2   0  20          7.83          4.33         3.11 o
   3   0  20         42.61         42.87         5.56 o
   4   0  20          7.10         -2.36         6.58 o
   5   0  20         19.74         15.11         6.68 o
  -7   1  20         65.01         73.82         6.63 o
  -6   1  20         17.92         16.91         3.72 o
  -5   1  20         96.54         99.79         3.47 o
  -4   1  20        160.62        156.18         3.88 o
  -3   1  20        172.64        157.32         3.38 o
  -2   1  20          0.95          2.34         1.09 o
  -1   1  20         97.12         93.77         2.99 o
   0   1  20         30.60         37.25         1.98 o
   1   1  20         65.02         56.33         2.65 o
   2   1  20          3.87          3.99         2.12 o
   3   1  20         47.49         45.89         3.08 o
   4   1  20          0.06         -3.69         3.92 o
   5   1  20         24.91         37.98         5.31 o
  -6   2  20          5.45          9.78         4.48 o
  -5   2  20         19.42         19.77         2.52 o
  -4   2  20          5.20          5.57         4.00 o
  -3   2  20         33.53         29.66         2.71 o
  -2   2  20          0.07          2.59         1.87 o
  -1   2  20          0.83         -1.06         2.01 o
   0   2  20         67.66         62.17         3.22 o
   1   2  20          0.08          2.71         2.32 o
   2   2  20          5.15          3.22         3.12 o
   3   2  20          2.68          0.44         2.53 o
   4   2  20         32.53         29.06         5.72 o
   5   2  20         17.07         13.07         5.01 o
  -6   3  20         18.24          8.82         9.20 o
  -5   3  20         13.96          6.71         4.77 o
  -4   3  20         75.98         77.94         5.68 o
  -3   3  20          5.79          5.90         3.78 o
  -2   3  20        122.91        127.81         5.38 o
  -1   3  20         74.80         63.54         3.22 o
   0   3  20         35.44         29.91         2.89 o
   1   3  20         16.65         13.74         4.74 o
   2   3  20          0.08          2.32         2.40 o
   3   3  20          4.21          1.91         6.68 o
   4   3  20          1.98          0.66         6.33 o
  -5   4  20          0.01          3.35         5.23 o
  -4   4  20         19.35         19.18         5.16 o
  -3   4  20          0.04          3.61         8.08 o
  -2   4  20          2.68         -0.15         3.96 o
  -1   4  20         31.46         34.66         4.95 o
   0   4  20         33.93         25.24         3.75 o
   1   4  20          8.66          7.52         3.26 o
   2   4  20          9.38          2.14         3.65 o
   3   4  20          0.36         -0.87        10.41 o
  -4   5  20          0.18         13.75         5.81 o
  -3   5  20         38.60         43.98         6.18 o
  -2   5  20          2.76         20.63         5.55 o
  -1   5  20         27.63         26.25         8.36 o
   0   5  20          1.64         -5.42         5.42 o
   1   5  20          0.61          1.93         4.44 o
   2   5  20         11.22         20.65         4.96 o
  -1   6  20         44.05         56.88         9.10 o
  -6   1  21         37.44         37.45         3.99 o
  -5   1  21          9.55         11.59         2.33 o
  -4   1  21          3.23          7.97         2.26 o
  -3   1  21         26.99         29.48         2.82 o
  -2   1  21         17.23         15.09         1.53 o
  -1   1  21          2.16          3.98         1.38 o
   0   1  21          1.95         -0.52         2.23 o
   1   1  21        115.37         98.73         3.26 o
   2   1  21         34.78         37.23         2.79 o
   3   1  21          5.15          1.66         4.23 o
   4   1  21          3.86         13.81         5.75 o
  -6   2  21          3.78         -0.08         7.21 o
  -5   2  21         11.83          7.99         3.09 o
  -4   2  21          2.42          2.74         2.84 o
  -3   2  21         39.11         50.52         3.36 o
  -2   2  21         83.56         83.01         3.54 o
  -1   2  21          0.45          0.59         1.76 o
   0   2  21         83.71         87.52         3.86 o
   1   2  21         50.28         49.84         2.69 o
   2   2  21         46.84         50.66         3.45 o
   3   2  21         25.65         26.50         4.12 o
   4   2  21          2.01         -4.92         4.92 o
  -6   3  21          2.11         -9.71         9.71 o
  -5   3  21          0.09         -5.96         7.70 o
  -4   3  21          2.94          1.48         4.26 o
  -3   3  21          7.47         11.80         4.02 o
  -2   3  21         34.14         42.03         4.54 o
  -1   3  21         39.36         42.15         3.04 o
   0   3  21         13.70          9.72         2.62 o
   1   3  21          4.12          2.00         4.80 o
   2   3  21         46.96         46.32         4.56 o
   3   3  21         31.70         33.75         3.54 o
   4   3  21         40.88         43.67         8.24 o
  -5   4  21          0.57          5.39         5.31 o
  -4   4  21          0.38         -4.86         4.86 o
  -3   4  21          0.28          6.79         4.29 o
  -2   4  21          8.92          7.49         4.46 o
  -1   4  21          7.75         -0.01         3.36 o
   0   4  21          7.81          7.35         7.71 o
   1   4  21          9.74          7.53         3.50 o
   2   4  21          7.25          2.55         3.78 o
   3   4  21          4.35         13.76         4.85 o
  -3   5  21          5.51          5.27         5.47 o
  -2   5  21         42.68         49.69         8.74 o
  -1   5  21         10.33         14.32        11.24 o
   0   5  21         51.57         60.32         6.92 o
   1   5  21         33.44         36.71         6.14 o
   2   5  21          4.07         -3.61         7.08 o
  -6   0  22        116.97        121.53         7.45 o
  -5   0  22          0.46          2.89         3.26 o
  -4   0  22        296.18        294.27         8.62 o
  -3   0  22         11.68         11.38         2.32 o
  -2   0  22          0.51          1.15         3.22 o
  -1   0  22          0.12         -0.88         2.40 o
   0   0  22        100.44        106.29         5.70 o
   1   0  22        128.54        131.46         5.23 o
   2   0  22        167.17        144.98         6.88 o
   3   0  22         16.89         17.54        13.22 o
   4   0  22         15.26          0.26         7.41 o
  -6   1  22          2.72          9.81         5.75 o
  -5   1  22         93.58        104.57         3.66 o
  -4   1  22         32.71         29.44         3.24 o
  -3   1  22         56.79         61.07         2.55 o
  -2   1  22          4.22          9.01         1.35 o
  -1   1  22         53.65         54.91         2.19 o
   0   1  22         88.73         83.02         3.22 o
   1   1  22          9.32          1.88         2.22 o
   2   1  22         18.92         18.44         2.70 o
   3   1  22         39.06         36.04         3.62 o
   4   1  22         15.22         10.73         8.05 o
  -6   2  22          1.62         -4.59         4.89 o
  -5   2  22         25.67         18.55         6.44 o
  -4   2  22          5.90          7.02         2.82 o
  -3   2  22          0.00          0.37         2.79 o
  -2   2  22          1.82         -0.05         3.31 o
  -1   2  22         58.63         54.59         2.94 o
   0   2  22         31.48         31.91         3.41 o
   1   2  22          2.68         -0.33         1.74 o
   2   2  22         23.98         19.16         3.31 o
   3   2  22          9.80          8.32         3.32 o
   4   2  22          1.43          3.47         6.52 o
  -5   3  22          0.91          3.98         4.49 o
  -4   3  22          0.19          0.08         3.74 o
  -3   3  22          8.74          6.88         4.34 o
  -2   3  22          8.09          3.30         3.47 o
  -1   3  22         24.93         22.05         3.64 o
   0   3  22          5.79          3.89         2.81 o
   1   3  22          0.25         -1.11         3.43 o
   2   3  22          0.55          0.14         3.33 o
   3   3  22         44.75         43.53        12.78 o
  -4   4  22          2.17          6.93         5.17 o
  -3   4  22         18.54         25.07         5.20 o
  -2   4  22          0.53          0.53         3.97 o
  -1   4  22         34.82         49.43         5.07 o
   0   4  22          3.58         -3.08         4.17 o
   1   4  22         15.05          4.83         6.84 o
   2   4  22          9.25         17.56         5.24 o
  -3   5  22          8.71         27.70        11.95 o
  -2   5  22          8.33          1.23         6.66 o
  -1   5  22          1.19          6.66        10.92 o
   0   5  22         18.05         23.34         4.92 o
   1   5  22          4.34         16.61         4.92 o
  -6   1  23         15.44         10.01         8.36 o
  -5   1  23         34.21         40.27         3.99 o
  -4   1  23         18.32         21.95         2.26 o
  -3   1  23        141.73        130.55         3.44 o
  -2   1  23          0.76          1.06         1.29 o
  -1   1  23         13.06         17.59         1.79 o
   0   1  23         32.76         32.25         2.40 o
   1   1  23          9.89          7.61         2.98 o
   2   1  23          1.20         -0.64         2.70 o
   3   1  23          3.61          0.54         6.23 o
   4   1  23          3.29         -2.62        10.54 o
  -5   2  23          0.06          0.22         4.90 o
  -4   2  23         17.49          8.18         3.69 o
  -3   2  23         11.44         12.34         3.09 o
  -2   2  23          0.47         -0.38         2.98 o
  -1   2  23         16.00         17.59         2.63 o
   0   2  23         49.26         56.31         3.93 o
   1   2  23          0.68         -0.97         2.30 o
   2   2  23         30.50         30.02         4.21 o
   3   2  23         57.96         59.54         5.56 o
  -5   3  23          0.76         -4.89         8.30 o
  -4   3  23         51.61         54.46         5.12 o
  -3   3  23         18.00         13.06         5.31 o
  -2   3  23         36.27         30.76         6.01 o
  -1   3  23          3.58          3.95         3.49 o
   0   3  23         50.50         39.48         4.49 o
   1   3  23          4.58          3.70         3.71 o
   2   3  23          2.92          7.38         4.34 o
   3   3  23         23.20         21.17         7.15 o
  -4   4  23          5.88         17.46         5.45 o
  -3   4  23          1.40          4.08         5.24 o
  -2   4  23          4.23         -2.95         4.04 o
  -1   4  23         13.82         18.98         4.61 o
   0   4  23          4.92          8.27         4.96 o
   1   4  23          0.42          5.13         4.36 o
   2   4  23          5.41         -2.26         6.39 o
  -2   5  23          2.01          3.66         6.18 o
  -1   5  23          0.04         -4.91         4.91 o
   0   5  23          2.52          4.86         4.72 o
  -6   0  24         18.40         30.79         9.97 o
  -5   0  24         13.32          7.05         4.98 o
  -4   0  24         76.77         76.07         5.46 o
  -3   0  24         13.05         17.23         2.58 o
  -2   0  24        253.80        248.74         6.35 o
  -1   0  24         36.77         32.69         3.67 o
   0   0  24         25.99         30.60         4.11 o
   1   0  24          7.04         10.76         3.12 o
   2   0  24         16.92         18.75         5.39 o
   3   0  24          0.96         -7.67         7.67 o
  -5   1  24         21.49         12.58         4.07 o
  -4   1  24         19.94         23.87         3.49 o
  -3   1  24         81.69         78.55         2.82 o
  -2   1  24         27.89         26.02         1.76 o
  -1   1  24          3.72          3.17         1.62 o
   0   1  24          3.68          3.81         3.24 o
   1   1  24         13.67         14.65         2.99 o
   2   1  24         34.66         34.38         5.64 o
   3   1  24         20.88         17.23         4.85 o
  -5   2  24         35.64         28.83         5.55 o
  -4   2  24         28.54         27.19         4.57 o
  -3   2  24         13.26         12.34         3.27 o
  -2   2  24         25.59         27.42         3.58 o
  -1   2  24         85.33         91.97         4.83 o
   0   2  24         15.89         27.11         3.93 o
   1   2  24         18.91         19.33         3.04 o
   2   2  24          2.86          2.15         4.96 o
   3   2  24          1.88          0.53         6.20 o
  -4   3  24         78.31         90.62         6.25 o
  -3   3  24         17.08         18.61         5.26 o
  -2   3  24         75.70         71.46         7.27 o
  -1   3  24        267.03        257.39         8.90 o
   0   3  24         44.76         43.00         4.81 o
   1   3  24          0.62         -0.01         5.42 o
   2   3  24          2.26         11.29         6.59 o
  -3   4  24          0.00          9.72         4.80 o
  -2   4  24          1.45          7.70         4.45 o
  -1   4  24          5.87         12.08         5.35 o
   0   4  24          0.59          4.21         4.40 o
   1   4  24          0.26         -0.56         5.74 o
  -5   1  25         14.87         19.54         8.37 o
  -4   1  25         34.88         34.10         6.53 o
  -3   1  25         12.24          8.22         5.64 o
  -2   1  25          4.83          0.84         2.75 o
  -1   1  25          0.70          1.90         1.82 o
   0   1  25         16.47         12.88         2.26 o
   1   1  25          6.97         10.31         2.98 o
   2   1  25          7.55          7.47         3.93 o
   3   1  25          0.82         -1.73         5.56 o
  -5   2  25         14.37         22.18         6.76 o
  -4   2  25         57.39         69.19         8.96 o
  -3   2  25          8.96          9.14         5.03 o
  -2   2  25         10.92          7.49         3.15 o
  -1   2  25          0.31          3.74         3.19 o
   0   2  25         87.86         87.65         5.64 o
   1   2  25          4.81         -5.56         5.56 o
   2   2  25         12.19         12.46         5.94 o
  -4   3  25         24.54         25.76         6.72 o
  -3   3  25         55.71         67.45         5.65 o
  -2   3  25          6.46          3.59         4.07 o
  -1   3  25         11.73         18.49         5.61 o
   0   3  25         23.04         25.65         4.65 o
   1   3  25          2.35          2.05         6.29 o
   2   3  25         12.04         28.38         9.97 o
  -2   4  25         43.63         42.81         5.65 o
  -1   4  25         84.18         90.79         7.88 o
   0   4  25          7.82         11.85         4.80 o
  -5   0  26         38.21         29.65        10.86 o
  -4   0  26          7.63          9.07         7.41 o
  -3   0  26          1.54          8.88         4.56 o
  -2   0  26          6.25          3.29         5.62 o
  -1   0  26         15.76         27.55         5.08 o
   0   0  26         12.79         15.79         4.41 o
   1   0  26          5.78          5.07         8.53 o
   2   0  26         24.00         20.63         6.20 o
  -4   1  26          9.51         10.85        14.12 o
  -3   1  26          1.82          9.81         6.89 o
  -2   1  26          1.33          1.10         2.87 o
  -1   1  26         43.50         47.66         3.99 o
   0   1  26          1.81         -0.55         3.76 o
   1   1  26         23.18         12.08         5.75 o
   2   1  26          4.40         -6.49         6.49 o
  -4   2  26         11.61         12.53         5.56 o
  -3   2  26          6.26          7.10         4.11 o
  -2   2  26          4.17          5.85         3.25 o
  -1   2  26          0.13         18.50         5.32 o
   0   2  26          6.31         13.75         7.37 o
   1   2  26          7.47         18.70         6.39 o
   2   2  26          1.27          3.12         6.58 o
  -3   3  26          3.16         -2.94         6.78 o
  -2   3  26         60.69         53.04         6.38 o
  -1   3  26         46.16         41.59         6.21 o
   0   3  26          5.28          2.13         4.98 o
   1   3  26          1.33         -0.65        20.19 o
  -4   1  27         15.18         22.36         5.53 o
  -3   1  27         16.43         24.60         5.98 o
  -2   1  27         10.98         13.98         4.90 o
  -1   1  27          0.58          5.49         3.36 o
   0   1  27         30.24         54.44         6.00 o
   1   1  27         20.18         16.81         7.03 o
  -3   2  27          5.16          6.39         5.40 o
  -2   2  27          0.06          1.86         4.11 o
  -1   2  27          4.72          1.60         4.70 o
   0   2  27          0.45         10.24         5.23 o
   1   2  27         40.04         49.58        11.76 o
  -2   3  27          0.08          2.76         5.62 o
  -1   3  27         10.56         23.02         7.59 o
  -3   0  28          2.60          9.33         9.97 o
  -1   0  28          3.23          8.30         6.90 o
   0   0  28          0.27         22.36        10.35 o
   1   0  28         13.08         11.37        10.99 o
  -3   1  28          0.01         -4.23        13.48 o
  -2   1  28          3.35          1.05         4.65 o
  -1   1  28          8.73          7.89         5.14 o
   0   1  28         25.60         24.76         5.77 o
  -2   2  28          0.21         -2.62         5.55 o
  -1   2  28          6.02          5.48         5.33 o
                                                
